# Supplementary material for: Dissecting the properties of circulating IgG against streptococcal pathogens through a combined systems antigenomics-serology workflow
Source: Nat Commun. 2025 Feb 24;16:1942. doi: 10.1038/s41467-025-57170-5 (PMC11850916; doi:10.1038/s41467-025-57170-5)
Supplement: Supplementary file 4 — Supplementary data 1 [file 41467_2025_57170_MOESM4_ESM.xlsx]

## Sheet: Dataset 1A
Secreted_SF370
Protein IDs	Fasta headers	Gene Ontology (cellular component)	LFQ intensity S-1	LFQ intensity S-2	LFQ intensity S-3	Peptides	Razor + unique peptides	Unique peptides	Sequence coverage [%]	Unique + razor sequence coverage [%]	Unique sequence coverage [%]	Mol. weight [kDa]	Q-value	Score	Intensity	MS/MS count
sp|P0C0F1|CSPA_STRP1	sp|P0C0F1|CSPA_STRP1 Major cold shock protein OS=Streptococcus pyogenes serotype M1 OX=301447 GN=cspA PE=3 SV=1	cytoplasm [GO:0005737]	9623400	9168200		2	2	2	28.4	28.4	28.4	7.3221	0	104.41	940320000	51
tr|Q9A202|Q9A202_STRP1	tr|Q9A202|Q9A202_STRP1 Uncharacterized protein OS=Streptococcus pyogenes serotype M1 OX=301447 GN=SPy_0012 PE=4 SV=1		1617400		1603500	2	2	2	6.5	6.5	6.5	48.848	0	2.6477	5923200	4
sp|P0C0I7|SPEH_STRP1	sp|P0C0I7|SPEH_STRP1 Exotoxin type H OS=Streptococcus pyogenes serotype M1 OX=301447 GN=speH PE=3 SV=1	extracellular region [GO:0005576]	2785600	2349700		3	3	3	11.9	11.9	11.9	27.485	0	4.3816	20317000	6
tr|Q9A0A8|Q9A0A8_STRP1	tr|Q9A0A8|Q9A0A8_STRP1 Putative peptidoglycan hydrolase OS=Streptococcus pyogenes serotype M1 OX=301447 GN=mur1.2 PE=4 SV=1	extracellular region [GO:0005576]	4318200	5396800		3	3	3	20.4	20.4	20.4	25.511	0	34.337	28342000	9
sp|P65123|IF1_STRP1	sp|P65123|IF1_STRP1 Translation initiation factor IF-1 OS=Streptococcus pyogenes serotype M1 OX=301447 GN=infA PE=3 SV=1	cytosol [GO:0005829]	5448800	4131900	5744800	4	4	4	69.4	69.4	69.4	8.2726	0	188.33	1740000000	76
tr|Q99XU1|Q99XU1_STRP1	tr|Q99XU1|Q99XU1_STRP1 Uncharacterized protein OS=Streptococcus pyogenes serotype M1 OX=301447 GN=SPy_2033 PE=4 SV=1		9433800	9712800	14534000	5	5	5	33.6	33.6	33.6	14.569	0	220.04	1272300000	70
tr|Q99XU7|Q99XU7_STRP1	tr|Q99XU7|Q99XU7_STRP1 Immunogenic secreted protein OS=Streptococcus pyogenes serotype M1 OX=301447 GN=isp PE=4 SV=1		9754100	6412700	6958100	6	6	6	14.8	14.8	14.8	59.8	0	57.297	48472000	11
tr|Q99Z65|Q99Z65_STRP1	tr|Q99Z65|Q99Z65_STRP1 Putative phosphotransferase system phosphohistidine-containing protein OS=Streptococcus pyogenes serotype M1 OX=301447 GN=ptsH PE=4 SV=1	cytoplasm [GO:0005737]	38101000	32762000	19353000	6	6	6	44.8	44.8	44.8	8.9511	0	323.31	16593000000	214
sp|Q9A1W3|RL24_STRP1	sp|Q9A1W3|RL24_STRP1 50S ribosomal protein L24 OS=Streptococcus pyogenes serotype M1 OX=301447 GN=rplX PE=3 SV=1	ribonucleoprotein complex [GO:1990904]; ribosome [GO:0005840]	3592000		4186800	8	8	8	53.5	53.5	53.5	10.931	0	323.31	28732000000	420
tr|Q9A1S0|Q9A1S0_STRP1	tr|Q9A1S0|Q9A1S0_STRP1 Uncharacterized protein OS=Streptococcus pyogenes serotype M1 OX=301447 GN=SPy_0130 PE=4 SV=1	membrane [GO:0016020]	4417400	6566300		8	8	8	33.5	33.5	33.5	24.203	0	179.1	1257700000	208
tr|Q99ZD8|Q99ZD8_STRP1	tr|Q99ZD8|Q99ZD8_STRP1 cAMP factor OS=Streptococcus pyogenes serotype M1 OX=301447 GN=cfa PE=4 SV=2		4962600	5349800	5293700	8	8	8	36.2	36.2	36.2	28.476	0	190.96	746480000	107
tr|Q99ZN4|Q99ZN4_STRP1	tr|Q99ZN4|Q99ZN4_STRP1 Uncharacterized protein OS=Streptococcus pyogenes serotype M1 OX=301447 GN=SPy_1154 PE=1 SV=1		9367400	10225000	10843000	10	10	10	34.5	34.5	34.5	27.757	0	217.39	1323600000	133
tr|Q99Y01|Q99Y01_STRP1	tr|Q99Y01|Q99Y01_STRP1 Uncharacterized protein OS=Streptococcus pyogenes serotype M1 OX=301447 GN=SPy_1939 PE=4 SV=1	membrane [GO:0016020]	30246000	27981000	29212000	10	10	10	49.1	49.1	49.1	29.026	0	314.9	581440000	92
tr|Q9A1Z8|Q9A1Z8_STRP1	tr|Q9A1Z8|Q9A1Z8_STRP1 Putative secreted protein OS=Streptococcus pyogenes serotype M1 OX=301447 GN=SPy_0019 PE=4 SV=1		69391000	62779000	67176000	10	10	10	33.9	33.9	33.9	41.899	0	236.36	1212300000	122
tr|Q99XR7|Q99XR7_STRP1	tr|Q99XR7|Q99XR7_STRP1 Alkyl hydroperoxide reductase C OS=Streptococcus pyogenes serotype M1 OX=301447 GN=ahpC PE=3 SV=1	cytosol [GO:0005829]	14025000	10739000	12908000	11	11	11	53.2	53.2	53.2	20.483	0	323.31	28103000000	394
tr|Q9A0M1|Q9A0M1_STRP1	tr|Q9A0M1|Q9A0M1_STRP1 Putative DNase OS=Streptococcus pyogenes serotype M1 OX=301447 GN=mf2 PE=1 SV=1		137250000	152330000	149390000	11	11	11	56.3	56.3	56.3	28.372	0	294.25	2503100000	155
tr|Q99YF1|Q99YF1_STRP1	tr|Q99YF1|Q99YF1_STRP1 Putative transcription regulator OS=Streptococcus pyogenes serotype M1 OX=301447 GN=SPy_1733 PE=4 SV=1		2256500		854390	12	12	12	29.5	29.5	29.5	45.81	0	237.29	735770000	63
sp|P0C0I1|SODM_STRP1	sp|P0C0I1|SODM_STRP1 Superoxide dismutase [Mn] OS=Streptococcus pyogenes serotype M1 OX=301447 GN=sodA PE=3 SV=2	extracellular region [GO:0005576]	2969200	2137400	1900500	12	12	12	84.6	84.6	84.6	22.683	0	224.62	1458400000	154
tr|Q7DAN2|Q7DAN2_STRP1	tr|Q7DAN2|Q7DAN2_STRP1 Nicotine adenine dinucleotide glycohydrolase OS=Streptococcus pyogenes serotype M1 OX=301447 GN=nga PE=4 SV=1		15059000	7686200	15129000	12	12	12	39.4	39.4	39.4	50.269	0	183.62	261090000	44
tr|Q99XG9|Q99XG9_STRP1	tr|Q99XG9|Q99XG9_STRP1 Putative serine protease OS=Streptococcus pyogenes serotype M1 OX=301447 GN=htrA PE=4 SV=1	membrane [GO:0016020]	6406300	6629500	8042100	12	12	12	45	45	45	42.76	0	323.31	3396900000	204
sp|P0C0I5|SPEC_STRP1	sp|P0C0I5|SPEC_STRP1 Exotoxin type C OS=Streptococcus pyogenes serotype M1 OX=301447 GN=speC PE=3 SV=1	extracellular region [GO:0005576]	33681000	35580000	33685000	12	12	12	55.7	55.7	55.7	27.371	0	197.92	956510000	138
sp|P66634|RS8_STRP1	sp|P66634|RS8_STRP1 30S ribosomal protein S8 OS=Streptococcus pyogenes serotype M1 OX=301447 GN=rpsH PE=3 SV=1	cytosolic small ribosomal subunit [GO:0022627]	4913600		4017000	13	13	13	71.2	71.2	71.2	14.802	0	323.31	25209000000	341
sp|P10520|STRP_STRP1	sp|P10520|STRP_STRP1 Streptokinase A OS=Streptococcus pyogenes serotype M1 OX=301447 GN=ska PE=4 SV=2	extracellular region [GO:0005576]	19338000	11403000	11775000	13	13	13	30.5	30.5	30.5	49.924	0	26.056	310840000	61
tr|Q99XV2|Q99XV2_STRP1	tr|Q99XV2|Q99XV2_STRP1 Uncharacterized protein OS=Streptococcus pyogenes serotype M1 OX=301447 GN=SPy_2009 PE=4 SV=1	membrane [GO:0016020]	7166600	29343000	35829000	13	13	13	28.5	28.5	28.5	40.352	0	323.31	9864600000	241
tr|Q7DAK9|Q7DAK9_STRP1	tr|Q7DAK9|Q7DAK9_STRP1 Mitogenic factor OS=Streptococcus pyogenes serotype M1 OX=301447 GN=mf PE=4 SV=1		73213000	69683000	67480000	13	13	13	61.6	61.6	61.6	30.061	0	323.31	2419700000	171
sp|P66583|RS5_STRP1	sp|P66583|RS5_STRP1 30S ribosomal protein S5 OS=Streptococcus pyogenes serotype M1 OX=301447 GN=rpsE PE=3 SV=1	cytoplasm [GO:0005737]; small ribosomal subunit [GO:0015935]	4905000	4963200	5274100	14	14	14	69.5	69.5	69.5	17.028	0	323.31	41154000000	360
sp|P65757|PPAC_STRP1	sp|P65757|PPAC_STRP1 Probable manganese-dependent inorganic pyrophosphatase OS=Streptococcus pyogenes serotype M1 OX=301447 GN=ppaC PE=3 SV=1	cytoplasm [GO:0005737]	5787200	4738900	5517300	14	14	14	72.7	72.7	72.7	33.616	0	323.31	8562200000	272
tr|Q99Z26|Q99Z26_STRP1	tr|Q99Z26|Q99Z26_STRP1 Putative deoxyribonuclease OS=Streptococcus pyogenes serotype M1 OX=301447 GN=mf3 PE=4 SV=1		41086000	45321000	44861000	14	14	14	49.3	49.3	49.3	30.398	0	87.313	847730000	119
sp|P66063|RL7_STRP1	sp|P66063|RL7_STRP1 50S ribosomal protein L7/L12 OS=Streptococcus pyogenes serotype M1 OX=301447 GN=rplL PE=3 SV=1	cytosolic large ribosomal subunit [GO:0022625]	25819000	23398000	25169000	15	15	15	90.9	90.9	90.9	12.256	0	323.31	132800000000	941
tr|Q99Y99|Q99Y99_STRP1	tr|Q99Y99|Q99Y99_STRP1 Immunogenic secreted-like protein OS=Streptococcus pyogenes serotype M1 OX=301447 GN=isp2 PE=4 SV=1		363190000	232070000	169800000	15	15	15	35	35	35	54.46	0	323.31	1889000000	105
tr|Q9A1P7|Q9A1P7_STRP1	tr|Q9A1P7|Q9A1P7_STRP1 Putative ABC transporter (Lipoprotein) OS=Streptococcus pyogenes serotype M1 OX=301447 GN=SPy_0163 PE=4 SV=1	plasma membrane [GO:0005886]	799740	793450		16	15	15	59.1	59.1	59.1	36.211	0	323.31	5779100000	225
sp|P68905|ALF_STRP1	sp|P68905|ALF_STRP1 Fructose-bisphosphate aldolase OS=Streptococcus pyogenes serotype M1 OX=301447 GN=fba PE=3 SV=2		16811000	20406000	20639000	16	16	16	63.5	63.5	63.5	31.208	0	323.31	46031000000	780
tr|Q99Y38|Q99Y38_STRP1	tr|Q99Y38|Q99Y38_STRP1 Putative acid phosphatase OS=Streptococcus pyogenes serotype M1 OX=301447 GN=lppC PE=4 SV=1	cell outer membrane [GO:0009279]	2994500		3289300	17	17	17	63.7	63.7	63.7	32.575	0	323.31	2736800000	180
sp|P68903|RRF_STRP1	sp|P68903|RRF_STRP1 Ribosome-recycling factor OS=Streptococcus pyogenes serotype M1 OX=301447 GN=frr PE=3 SV=1	cytoplasm [GO:0005737]	3927100	2257000	2767700	17	17	17	80	80	80	20.572	0	323.31	7064300000	423
tr|Q9A0J7|Q9A0J7_STRP1	tr|Q9A0J7|Q9A0J7_STRP1 Uncharacterized protein OS=Streptococcus pyogenes serotype M1 OX=301447 GN=SPy_0747 PE=4 SV=1	membrane [GO:0016020]	5629800	5439000	7032600	17	17	17	23.2	23.2	23.2	99.804	0	323.31	384740000	94
sp|P69887|TPIS_STRP1	sp|P69887|TPIS_STRP1 Triosephosphate isomerase OS=Streptococcus pyogenes serotype M1 OX=301447 GN=tpiA PE=3 SV=2	cytosol [GO:0005829]	38141000	29521000	30005000	17	17	17	67.9	67.9	67.9	26.618	0	323.31	48299000000	913
sp|P66555|RS3_STRP1	sp|P66555|RS3_STRP1 30S ribosomal protein S3 OS=Streptococcus pyogenes serotype M1 OX=301447 GN=rpsC PE=3 SV=1	cytosolic small ribosomal subunit [GO:0022627]	5934300	2663300	2299400	18	18	18	67.7	67.7	67.7	24.133	0	323.31	32711000000	436
tr|Q7DAL1|Q7DAL1_STRP1	tr|Q7DAL1|Q7DAL1_STRP1 Inhibitor of complement-mediated lysis OS=Streptococcus pyogenes serotype M1 OX=301447 GN=sic PE=4 SV=1		796720000	870060000	858830000	19	19	19	65.6	65.6	65.6	34.217	0	323.31	12281000000	274
sp|Q99XQ7|EFTS_STRP1	sp|Q99XQ7|EFTS_STRP1 Elongation factor Ts OS=Streptococcus pyogenes serotype M1 OX=301447 GN=tsf PE=3 SV=1	cytoplasm [GO:0005737]	2250300	1029200	1812900	20	20	20	61	61	61	37.227	0	323.31	19882000000	665
tr|Q99ZH4|Q99ZH4_STRP1	tr|Q99ZH4|Q99ZH4_STRP1 Putative lipoprotein OS=Streptococcus pyogenes serotype M1 OX=301447 GN=SPy_1228 PE=4 SV=1	plasma membrane [GO:0005886]	4227100	3051200	2675400	20	20	19	56.9	56.9	56.9	36.396	0	323.31	28486000000	506
sp|P68901|RS2_STRP1	sp|P68901|RS2_STRP1 30S ribosomal protein S2 OS=Streptococcus pyogenes serotype M1 OX=301447 GN=rpsB PE=3 SV=2	cytosolic small ribosomal subunit [GO:0022627]	5504000	3777100	3909600	21	21	21	81.6	81.6	81.6	28.4	0	323.31	62723000000	586
tr|Q99ZU1|Q99ZU1_STRP1	tr|Q99ZU1|Q99ZU1_STRP1 Putative dipeptidase OS=Streptococcus pyogenes serotype M1 OX=301447 GN=SPy_1070 PE=4 SV=1		2901100		2168100	22	22	22	67.6	67.6	67.6	51.345	0	323.31	5734900000	406
sp|P0A4G4|MTSA_STRP1	sp|P0A4G4|MTSA_STRP1 Metal ABC transporter substrate-binding lipoprotein OS=Streptococcus pyogenes serotype M1 OX=301447 GN=mtsA PE=1 SV=1	plasma membrane [GO:0005886]	3699100	1249800	2390500	22	22	22	64.2	64.2	64.2	34.358	0	323.31	14326000000	405
sp|P65259|LDH_STRP1	sp|P65259|LDH_STRP1 L-lactate dehydrogenase OS=Streptococcus pyogenes serotype M1 OX=301447 GN=ldh PE=3 SV=2	cytoplasm [GO:0005737]	2310400	1929200	2003000	22	22	22	66.4	66.4	66.4	35.272	0	323.31	35728000000	626
sp|P0C0D0|OTCC_STRP1	sp|P0C0D0|OTCC_STRP1 Ornithine carbamoyltransferase, catabolic OS=Streptococcus pyogenes serotype M1 OX=301447 GN=arcB PE=3 SV=3	cytoplasm [GO:0005737]	4414600	3703100	3173700	23	23	23	72.1	72.1	72.1	37.897	0	323.31	14931000000	721
sp|P66567|RS4_STRP1	sp|P66567|RS4_STRP1 30S ribosomal protein S4 OS=Streptococcus pyogenes serotype M1 OX=301447 GN=rpsD PE=3 SV=1	small ribosomal subunit [GO:0015935]	3672500		1312500	24	24	24	76.4	76.4	76.4	23.122	0	323.31	49138000000	645
tr|Q9A066|Q9A066_STRP1	tr|Q9A066|Q9A066_STRP1 Putative ribosomal protein S1-like DNA-binding protein OS=Streptococcus pyogenes serotype M1 OX=301447 GN=SPy_0913 PE=4 SV=1	cytosolic small ribosomal subunit [GO:0022627]	6462700	1506900	3708900	25	25	25	61.6	61.6	61.6	43.849	0	323.31	67492000000	980
sp|P0C0G7|G3P_STRP1	sp|P0C0G7|G3P_STRP1 Glyceraldehyde-3-phosphate dehydrogenase OS=Streptococcus pyogenes serotype M1 OX=301447 GN=gap PE=3 SV=2	cytoplasm [GO:0005737]	14336000	11448000	12719000	25	25	25	90.2	90.2	90.2	35.942	0	323.31	253550000000	2132
sp|P0C0J1|SPEB_STRP1	sp|P0C0J1|SPEB_STRP1 Streptopain OS=Streptococcus pyogenes serotype M1 OX=301447 GN=speB PE=1 SV=1	cytosol [GO:0005829]; extracellular region [GO:0005576]; host cell cytosol [GO:0044164]; host extracellular space [GO:0043655]	236010000	231790000	210570000	25	25	25	72.4	72.4	72.4	43.13	0	323.31	14623000000	587
sp|Q9A1L1|G6PI_STRP1	sp|Q9A1L1|G6PI_STRP1 Glucose-6-phosphate isomerase OS=Streptococcus pyogenes serotype M1 OX=301447 GN=pgi PE=3 SV=1	cytosol [GO:0005829]	1652300	1565700	961610	28	28	28	71.7	71.7	71.7	49.452	0	323.31	18665000000	685
sp|P0C0I3|TACY_STRP1	sp|P0C0I3|TACY_STRP1 Streptolysin O OS=Streptococcus pyogenes serotype M1 OX=301447 GN=slo PE=3 SV=1	extracellular region [GO:0005576]; host cell plasma membrane [GO:0020002]; membrane [GO:0016020]	62643000	57696000	56393000	28	28	28	61.6	61.6	61.6	63.638	0	323.31	1336100000	204
tr|Q99Z66|Q99Z66_STRP1	tr|Q99Z66|Q99Z66_STRP1 Phosphoenolpyruvate-protein phosphotransferase OS=Streptococcus pyogenes serotype M1 OX=301447 GN=pstI PE=3 SV=1	cytoplasm [GO:0005737]	2950800	2046200	2369600	29	29	29	71.1	71.1	71.1	63.135	0	323.31	15598000000	660
tr|Q9A1H3|Q9A1H3_STRP1	tr|Q9A1H3|Q9A1H3_STRP1 Putative surface exclusion protein OS=Streptococcus pyogenes serotype M1 OX=301447 GN=prgA PE=4 SV=1		15425000	12038000	16111000	29	29	29	44	44	44	94.696	0	323.31	1170900000	212
sp|P68897|PGK_STRP1	sp|P68897|PGK_STRP1 Phosphoglycerate kinase OS=Streptococcus pyogenes serotype M1 OX=301447 GN=pgk PE=3 SV=2	cytosol [GO:0005829]	8188000	6794600	6803100	32	32	32	83.7	83.7	83.7	42.129	0	323.31	53348000000	1161
tr|Q99Z67|Q99Z67_STRP1	tr|Q99Z67|Q99Z67_STRP1 Putative NADP-dependent glyceraldehyde-3-phosphate dehydrogenase OS=Streptococcus pyogenes serotype M1 OX=301447 GN=gapN PE=4 SV=1		8964600	6915500	8973900	32	32	32	79.8	79.8	79.8	50.368	0	323.31	107360000000	1450
sp|P0C0B4|ARCA_STRP1	sp|P0C0B4|ARCA_STRP1 Arginine deiminase OS=Streptococcus pyogenes serotype M1 OX=301447 GN=arcA PE=3 SV=2	cytoplasm [GO:0005737]	1200300		546620	33	33	33	85.6	85.6	85.6	46.296	0	323.31	15751000000	776
sp|P69952|EFTU_STRP1	sp|P69952|EFTU_STRP1 Elongation factor Tu OS=Streptococcus pyogenes serotype M1 OX=301447 GN=tuf PE=3 SV=1	cytosol [GO:0005829]	16299000	21247000	22912000	36	36	36	74.1	74.1	74.1	43.855	0	323.31	199690000000	1519
sp|P69949|ENO_STRP1	sp|P69949|ENO_STRP1 Enolase OS=Streptococcus pyogenes serotype M1 OX=301447 GN=eno PE=3 SV=2	cell surface [GO:0009986]; extracellular region [GO:0005576]; peptidoglycan-based cell wall [GO:0009274]; phosphopyruvate hydratase complex [GO:0000015]	10241000	5482000	8104700	37	37	37	91.5	91.5	91.5	47.356	0	323.31	378440000000	2804
sp|P69883|CH60_STRP1	sp|P69883|CH60_STRP1 60 kDa chaperonin OS=Streptococcus pyogenes serotype M1 OX=301447 GN=groL PE=3 SV=2	GroEL-GroES complex [GO:1990220]	5579500	4202300	4747200	40	40	40	85.6	85.6	85.6	57.095	0	323.31	161880000000	1686
tr|Q99XV0|Q99XV0_STRP1	tr|Q99XV0|Q99XV0_STRP1 M protein type 1 OS=Streptococcus pyogenes serotype M1 OX=301447 GN=emm1 PE=4 SV=1	extracellular region [GO:0005576]; membrane [GO:0016020]	41139000	42621000	39978000	40	40	40	60.7	60.7	60.7	54.22	0	323.31	42880000000	1120
tr|Q99ZA4|Q99ZA4_STRP1	tr|Q99ZA4|Q99ZA4_STRP1 Uncharacterized protein OS=Streptococcus pyogenes serotype M1 OX=301447 GN=SPy_1315 PE=3 SV=1	ATP-binding cassette (ABC) transporter complex [GO:0043190]	5009800	4028000	5363200	41	41	41	55.8	55.8	55.8	78.461	0	323.31	21973000000	552
tr|Q99ZD1|Q99ZD1_STRP1	tr|Q99ZD1|Q99ZD1_STRP1 Pyruvate kinase OS=Streptococcus pyogenes serotype M1 OX=301447 GN=pyk PE=3 SV=1	cytosol [GO:0005829]	8085200	5116300	7401400	47	47	47	85.4	85.4	85.4	54.534	0	323.31	112340000000	1848
sp|P69946|EFG_STRP1	sp|P69946|EFG_STRP1 Elongation factor G OS=Streptococcus pyogenes serotype M1 OX=301447 GN=fus PE=3 SV=2	cytosol [GO:0005829]	9052100	7103900	6865700	49	49	49	84.7	84.7	84.7	76.528	0	323.31	107630000000	1721
sp|P0C0C6|DNAK_STRP1	sp|P0C0C6|DNAK_STRP1 Chaperone protein DnaK OS=Streptococcus pyogenes serotype M1 OX=301447 GN=dnaK PE=3 SV=2		15352000	15220000	15714000	55	55	55	83.4	83.4	83.4	64.919	0	323.31	73666000000	1695
sp|P58099|C5AP_STRP1	sp|P58099|C5AP_STRP1 C5a peptidase OS=Streptococcus pyogenes serotype M1 OX=301447 GN=scpA PE=3 SV=1	extracellular region [GO:0005576]; membrane [GO:0016020]	19443000	16755000	16290000	88	88	88	79.2	79.2	79.2	129.49	0	323.31	48634000000	1785

## Sheet: Dataset 1B
Cell wall_SF370
Protein IDs	Fasta headers	Gene Ontology (cellular component)	LFQ intensity CW-1	LFQ intensity CW-2	LFQ intensity CW-3	Peptides	Razor + unique peptides	Unique peptides	Sequence coverage [%]	Unique + razor sequence coverage [%]	Unique sequence coverage [%]	Mol. weight [kDa]	Q-value	Score	Intensity	MS/MS count
sp|P0C0F1|CSPA_STRP1	sp|P0C0F1|CSPA_STRP1 Major cold shock protein OS=Streptococcus pyogenes serotype M1 OX=301447 GN=cspA PE=3 SV=1	cytoplasm [GO:0005737]		11102000	11397000	2	2	2	28.4	28.4	28.4	7.3221	0	104.41	940320000	51
tr|Q99ZD4|Q99ZD4_STRP1	tr|Q99ZD4|Q99ZD4_STRP1 Uncharacterized protein OS=Streptococcus pyogenes serotype M1 OX=301447 GN=SPy_1277 PE=4 SV=1	cytosol [GO:0005829]	12618000	11227000	13550000	3	3	3	27	27	27	12.277	0	30.652	1214300000	32
tr|Q9A1Z4|Q9A1Z4_STRP1	tr|Q9A1Z4|Q9A1Z4_STRP1 Acyl carrier protein OS=Streptococcus pyogenes serotype M1 OX=301447 GN=acpP.2 PE=3 SV=1	cytosol [GO:0005829]	2420400	3296800	2345200	3	3	3	37.5	37.5	37.5	9.5238	0	7.6972	243750000	36
sp|P65123|IF1_STRP1	sp|P65123|IF1_STRP1 Translation initiation factor IF-1 OS=Streptococcus pyogenes serotype M1 OX=301447 GN=infA PE=3 SV=1	cytosol [GO:0005829]	3457500		3203600	4	4	4	69.4	69.4	69.4	8.2726	0	188.33	1740000000	76
sp|Q99ZE6|Y1261_STRP1	sp|Q99ZE6|Y1261_STRP1 UPF0337 protein SPy_1261/M5005_Spy0972 OS=Streptococcus pyogenes serotype M1 OX=301447 GN=SPy_1261 PE=3 SV=1			3194900	2981000	4	4	4	34.8	34.8	34.8	7.0259	0	12.174	170880000	36
sp|Q9A1V6|RL30_STRP1	sp|Q9A1V6|RL30_STRP1 50S ribosomal protein L30 OS=Streptococcus pyogenes serotype M1 OX=301447 GN=rpmD PE=3 SV=1	cytosolic large ribosomal subunit [GO:0022625]	8172300	6489100	8136100	4	4	4	66.7	66.7	66.7	6.4416	0	187.86	4105500000	101
tr|Q99Y75|Q99Y75_STRP1	tr|Q99Y75|Q99Y75_STRP1 Thioredoxin OS=Streptococcus pyogenes serotype M1 OX=301447 GN=trx PE=3 SV=1	cytosol [GO:0005829]	13389000	16824000	11339000	4	4	4	54.8	54.8	54.8	11.71	0	223.33	1735600000	137
tr|Q9A147|Q9A147_STRP1	tr|Q9A147|Q9A147_STRP1 Putative 42 kDa protein OS=Streptococcus pyogenes serotype M1 OX=301447 GN=SPy_0469 PE=4 SV=1		5231600	4812500		5	5	5	22.6	22.6	22.6	41.084	0	55.816	186450000	40
sp|P0C0G3|HPPK_STRP1	sp|P0C0G3|HPPK_STRP1 2-amino-4-hydroxy-6-hydroxymethyldihydropteridine pyrophosphokinase OS=Streptococcus pyogenes serotype M1 OX=301447 GN=folK PE=3 SV=1		1318100	1447400	1626900	5	5	5	46.4	46.4	46.4	18.823	0	149.71	247920000	61
sp|P66058|RL11_STRP1	sp|P66058|RL11_STRP1 50S ribosomal protein L11 OS=Streptococcus pyogenes serotype M1 OX=301447 GN=rplK PE=3 SV=1	large ribosomal subunit [GO:0015934]	65050000	68856000	72459000	5	5	5	41.8	41.8	41.8	14.801	0	306.59	12052000000	237
sp|P63770|CH10_STRP1	sp|P63770|CH10_STRP1 10 kDa chaperonin OS=Streptococcus pyogenes serotype M1 OX=301447 GN=groS PE=3 SV=1	cytoplasm [GO:0005737]		2536800	5373400	6	6	6	52.1	52.1	52.1	10.332	0	296.1	6197500000	168
sp|P60080|Y1687_STRP1	sp|P60080|Y1687_STRP1 UPF0291 protein SPy_1687/M5005_Spy1383 OS=Streptococcus pyogenes serotype M1 OX=301447 GN=SPy_1687 PE=3 SV=1	cytoplasm [GO:0005737]	4509100	4603800	4799000	6	6	6	45.9	45.9	45.9	9.8011	0	131.84	933960000	54
sp|P63959|DLTC_STRP1	sp|P63959|DLTC_STRP1 D-alanyl carrier protein OS=Streptococcus pyogenes serotype M1 OX=301447 GN=dltC PE=3 SV=1	cytoplasm [GO:0005737]	15689000	11318000	19587000	6	6	6	50.6	50.6	50.6	9.01	0	133.51	2615000000	96
sp|P66176|RL29_STRP1	sp|P66176|RL29_STRP1 50S ribosomal protein L29 OS=Streptococcus pyogenes serotype M1 OX=301447 GN=rpmC PE=3 SV=1	cytosolic large ribosomal subunit [GO:0022625]	78470000	87294000	78939000	6	6	6	60.3	60.3	60.3	7.9622	0	104.65	7025900000	94
tr|Q99Z65|Q99Z65_STRP1	tr|Q99Z65|Q99Z65_STRP1 Putative phosphotransferase system phosphohistidine-containing protein OS=Streptococcus pyogenes serotype M1 OX=301447 GN=ptsH PE=4 SV=1	cytoplasm [GO:0005737]	264640000	291340000	283530000	6	6	6	44.8	44.8	44.8	8.9511	0	323.31	16593000000	214
sp|Q9A0E3|Y811_STRP1	sp|Q9A0E3|Y811_STRP1 UPF0342 protein SPy_0811/M5005_Spy0626 OS=Streptococcus pyogenes serotype M1 OX=301447 GN=SPy_0811 PE=3 SV=1		5526000	9440200	5192700	7	7	7	76.1	76.1	76.1	12.928	0	252.93	1517300000	109
tr|Q9A1S0|Q9A1S0_STRP1	tr|Q9A1S0|Q9A1S0_STRP1 Uncharacterized protein OS=Streptococcus pyogenes serotype M1 OX=301447 GN=SPy_0130 PE=4 SV=1	membrane [GO:0016020]		3070300	4215300	8	8	8	33.5	33.5	33.5	24.203	0	179.1	1257700000	208
sp|Q99XV5|Y2005_STRP1	sp|Q99XV5|Y2005_STRP1 UPF0337 protein SPy_2005/M5005_Spy1709 OS=Streptococcus pyogenes serotype M1 OX=301447 GN=SPy_2005 PE=3 SV=1		47736000	39290000	43421000	8	8	8	72.7	72.7	72.7	6.9609	0	278.45	2605000000	184
tr|Q9A067|Q9A067_STRP1	tr|Q9A067|Q9A067_STRP1 Uncharacterized protein OS=Streptococcus pyogenes serotype M1 OX=301447 GN=SPy_0912 PE=4 SV=1		3713100	2204000	3483300	8	8	8	85.5	85.5	85.5	8.793	0	76.085	1201000000	101
sp|P66341|RS10_STRP1	sp|P66341|RS10_STRP1 30S ribosomal protein S10 OS=Streptococcus pyogenes serotype M1 OX=301447 GN=rpsJ PE=3 SV=1	small ribosomal subunit [GO:0015935]	4207100	3622200	5707300	9	9	9	66.7	66.7	66.7	11.613	0	133.92	10594000000	158
sp|P68773|EFP_STRP1	sp|P68773|EFP_STRP1 Elongation factor P OS=Streptococcus pyogenes serotype M1 OX=301447 GN=efp PE=3 SV=1	cytoplasm [GO:0005737]	6811800	8400500	10534000	9	9	9	61.6	61.6	61.6	20.467	0	323.31	3931400000	182
sp|P68893|NUSG_STRP1	sp|P68893|NUSG_STRP1 Transcription termination/antitermination protein NusG OS=Streptococcus pyogenes serotype M1 OX=301447 GN=nusG PE=3 SV=1	cytosol [GO:0005829]	7216200	6570000	5710500	9	9	9	64.8	64.8	64.8	20.385	0	323.31	3254500000	183
sp|Q9A1V9|RL6_STRP1	sp|Q9A1V9|RL6_STRP1 50S ribosomal protein L6 OS=Streptococcus pyogenes serotype M1 OX=301447 GN=rplF PE=3 SV=1	cytosolic large ribosomal subunit [GO:0022625]	16029000	32361000	13079000	9	9	9	55.1	55.1	55.1	19.432	0	323.31	14755000000	192
sp|P67188|Y316_STRP1	sp|P67188|Y316_STRP1 Probable transcriptional regulatory protein SPy_0316/M5005_Spy0269 OS=Streptococcus pyogenes serotype M1 OX=301447 GN=SPy_0316 PE=3 SV=1	cytosol [GO:0005829]	9397200	11603000	12768000	10	10	10	43.7	43.7	43.7	25.887	0	214.39	4987400000	176
sp|P68896|PCP_STRP1	sp|P68896|PCP_STRP1 Pyrrolidone-carboxylate peptidase OS=Streptococcus pyogenes serotype M1 OX=301447 GN=pcp PE=3 SV=1	cytosol [GO:0005829]	3372200	4248300	2834400	11	11	11	61.9	61.9	61.9	23.131	0	323.31	2330100000	182
tr|Q99XR7|Q99XR7_STRP1	tr|Q99XR7|Q99XR7_STRP1 Alkyl hydroperoxide reductase C OS=Streptococcus pyogenes serotype M1 OX=301447 GN=ahpC PE=3 SV=1	cytosol [GO:0005829]	12091000	12062000	10647000	11	11	11	53.2	53.2	53.2	20.483	0	323.31	28103000000	394
tr|Q9A046|Q9A046_STRP1	tr|Q9A046|Q9A046_STRP1 Putative dTDP-4-keto-6-deoxyglucose-3,5-epimerase OS=Streptococcus pyogenes serotype M1 OX=301447 GN=cpsFP PE=4 SV=1	cytosol [GO:0005829]	4447500	5395800	4055200	11	11	11	47.7	47.7	47.7	22.437	0	201.01	1177500000	191
sp|P64285|GREA_STRP1	sp|P64285|GREA_STRP1 Transcription elongation factor GreA OS=Streptococcus pyogenes serotype M1 OX=301447 GN=greA PE=3 SV=1		7009000	5008500	5957200	12	12	12	85.6	85.6	85.6	17.653	0	274.78	916950000	137
sp|P65666|PANE_STRP1	sp|P65666|PANE_STRP1 Putative 2-dehydropantoate 2-reductase OS=Streptococcus pyogenes serotype M1 OX=301447 GN=apbA PE=3 SV=1	cytoplasm [GO:0005737]	3174300	2146400	1604500	12	12	12	54.7	54.7	54.7	33.828	0	323.31	3460800000	238
tr|Q99XG9|Q99XG9_STRP1	tr|Q99XG9|Q99XG9_STRP1 Putative serine protease OS=Streptococcus pyogenes serotype M1 OX=301447 GN=htrA PE=4 SV=1	membrane [GO:0016020]	6292000	8105200	7080300	12	12	12	45	45	45	42.76	0	323.31	3396900000	204
tr|Q99ZE7|Q99ZE7_STRP1	tr|Q99ZE7|Q99ZE7_STRP1 Uncharacterized protein OS=Streptococcus pyogenes serotype M1 OX=301447 GN=SPy_1260 PE=4 SV=1		33964000	42948000	44363000	12	12	12	86.5	86.5	86.5	17.453	0	323.31	11047000000	313
sp|P66634|RS8_STRP1	sp|P66634|RS8_STRP1 30S ribosomal protein S8 OS=Streptococcus pyogenes serotype M1 OX=301447 GN=rpsH PE=3 SV=1	cytosolic small ribosomal subunit [GO:0022627]	1318900	3700600	4192000	13	13	13	71.2	71.2	71.2	14.802	0	323.31	25209000000	341
tr|Q99XV2|Q99XV2_STRP1	tr|Q99XV2|Q99XV2_STRP1 Uncharacterized protein OS=Streptococcus pyogenes serotype M1 OX=301447 GN=SPy_2009 PE=4 SV=1	membrane [GO:0016020]	15179000	9687900	7679100	13	13	13	28.5	28.5	28.5	40.352	0	323.31	9864600000	241
tr|Q9A047|Q9A047_STRP1	tr|Q9A047|Q9A047_STRP1 Glucose-1-phosphate thymidylyltransferase OS=Streptococcus pyogenes serotype M1 OX=301447 GN=cpsFO PE=3 SV=1		1032500	912040	836110	13	13	13	61.6	61.6	61.6	32.122	0	323.31	1674800000	148
tr|Q9A068|Q9A068_STRP1	tr|Q9A068|Q9A068_STRP1 Branched-chain-amino-acid aminotransferase OS=Streptococcus pyogenes serotype M1 OX=301447 GN=bcaT PE=3 SV=1		3000300	3608800	2277000	13	13	13	63.8	63.8	63.8	37.063	0	306.34	1072900000	152
sp|P68900|RL10_STRP1	sp|P68900|RL10_STRP1 50S ribosomal protein L10 OS=Streptococcus pyogenes serotype M1 OX=301447 GN=rplJ PE=3 SV=2	cytosolic large ribosomal subunit [GO:0022625]	6466500	7612400	9931800	14	14	14	74.1	74.1	74.1	17.565	0	323.31	32943000000	418
tr|Q9A156|Q9A156_STRP1	tr|Q9A156|Q9A156_STRP1 Peptidyl-prolyl cis-trans isomerase OS=Streptococcus pyogenes serotype M1 OX=301447 GN=SPy_0457 PE=3 SV=1			1848000	1698600	15	15	15	66	66	66	29.342	0	283.2	5506300000	183
sp|P63927|DEOB_STRP1	sp|P63927|DEOB_STRP1 Phosphopentomutase OS=Streptococcus pyogenes serotype M1 OX=301447 GN=deoB PE=3 SV=1	cytosol [GO:0005829]	873910	553660	676440	15	15	15	39.2	39.2	39.2	44.223	0	154.74	1813800000	164
sp|P66063|RL7_STRP1	sp|P66063|RL7_STRP1 50S ribosomal protein L7/L12 OS=Streptococcus pyogenes serotype M1 OX=301447 GN=rplL PE=3 SV=1	cytosolic large ribosomal subunit [GO:0022625]	49224000	45611000	42431000	15	15	15	90.9	90.9	90.9	12.256	0	323.31	132800000000	941
sp|P66394|RS13_STRP1	sp|P66394|RS13_STRP1 30S ribosomal protein S13 OS=Streptococcus pyogenes serotype M1 OX=301447 GN=rpsM PE=3 SV=1	cytosol [GO:0005829]; small ribosomal subunit [GO:0015935]	436080	729440	882960	15	15	15	55.4	55.4	55.4	13.425	0	323.31	33493000000	554
sp|Q99ZE5|GLS24_STRP1	sp|Q99ZE5|GLS24_STRP1 Stress response regulator gls24 homolog OS=Streptococcus pyogenes serotype M1 OX=301447 GN=SPy_1262 PE=3 SV=1		21183000	28911000	20854000	15	15	15	59.2	59.2	59.2	19.943	0	256.28	36303000000	371
tr|Q99XH9|Q99XH9_STRP1	tr|Q99XH9|Q99XH9_STRP1 Uncharacterized protein OS=Streptococcus pyogenes serotype M1 OX=301447 GN=SPy_2197 PE=4 SV=1	membrane [GO:0016020]	3040400	3631700	4565200	15	15	15	45.5	45.5	45.5	37.902	0	265.99	2256000000	136
tr|Q99YN9|Q99YN9_STRP1	tr|Q99YN9|Q99YN9_STRP1 Ribosome hibernation promoting factor OS=Streptococcus pyogenes serotype M1 OX=301447 GN=hpf PE=3 SV=1	cytosolic small ribosomal subunit [GO:0022627]	1594600	1866400	2495800	15	15	15	80.2	80.2	80.2	21.1	0	323.31	7381300000	291
sp|P68905|ALF_STRP1	sp|P68905|ALF_STRP1 Fructose-bisphosphate aldolase OS=Streptococcus pyogenes serotype M1 OX=301447 GN=fba PE=3 SV=2		47857000	67192000	61171000	16	16	16	63.5	63.5	63.5	31.208	0	323.31	46031000000	780
sp|P68903|RRF_STRP1	sp|P68903|RRF_STRP1 Ribosome-recycling factor OS=Streptococcus pyogenes serotype M1 OX=301447 GN=frr PE=3 SV=1	cytoplasm [GO:0005737]	28325000	27862000	27942000	17	17	17	80	80	80	20.572	0	323.31	7064300000	423
sp|P69887|TPIS_STRP1	sp|P69887|TPIS_STRP1 Triosephosphate isomerase OS=Streptococcus pyogenes serotype M1 OX=301447 GN=tpiA PE=3 SV=2	cytosol [GO:0005829]	95891000	92867000	115840000	17	17	17	67.9	67.9	67.9	26.618	0	323.31	48299000000	913
sp|Q99Z29|GPMA_STRP1	sp|Q99Z29|GPMA_STRP1 2,3-bisphosphoglycerate-dependent phosphoglycerate mutase OS=Streptococcus pyogenes serotype M1 OX=301447 GN=gpmA PE=3 SV=2		38139000	40816000	39752000	17	17	17	62.3	62.3	62.3	26.036	0	323.31	17096000000	566
tr|Q99YN5|Q99YN5_STRP1	tr|Q99YN5|Q99YN5_STRP1 Cysteine synthase OS=Streptococcus pyogenes serotype M1 OX=301447 GN=cysM PE=3 SV=1	cytoplasm [GO:0005737]	17620000	20738000	18684000	17	17	17	67.4	67.4	67.4	33.24	0	323.31	6596100000	502
tr|Q99YW2|Q99YW2_STRP1	tr|Q99YW2|Q99YW2_STRP1 Cell-division initiation protein (Septum placement) OS=Streptococcus pyogenes serotype M1 OX=301447 GN=divIVAS PE=4 SV=1	cytoplasm [GO:0005737]	3262200	2885500	2904400	17	17	17	54.8	54.8	54.8	28.934	0	323.31	13617000000	266
tr|Q9A0G6|Q9A0G6_STRP1	tr|Q9A0G6|Q9A0G6_STRP1 dTDP-4-dehydrorhamnose reductase OS=Streptococcus pyogenes serotype M1 OX=301447 GN=rmlD PE=1 SV=1	cytosol [GO:0005829]	673130	1487100	994900	17	17	17	68.3	68.3	68.3	31.989	0	153.99	1098400000	154
sp|P69882|KAD_STRP1	sp|P69882|KAD_STRP1 Adenylate kinase OS=Streptococcus pyogenes serotype M1 OX=301447 GN=adk PE=3 SV=1	cytosol [GO:0005829]	10789000	15038000	9833200	18	18	18	71.7	71.7	71.7	23.7	0	323.31	4823000000	300
tr|Q99ZQ5|Q99ZQ5_STRP1	tr|Q99ZQ5|Q99ZQ5_STRP1 Putative phosphotransacetylase OS=Streptococcus pyogenes serotype M1 OX=301447 GN=pta PE=1 SV=1		2111400	2125300	2279500	18	18	18	77.3	77.3	77.3	35.824	0	323.31	4321900000	310
tr|Q9A045|Q9A045_STRP1	tr|Q9A045|Q9A045_STRP1 dTDP-glucose 4,6-dehydratase OS=Streptococcus pyogenes serotype M1 OX=301447 GN=cpsFQ PE=3 SV=1		1760500	3294100	3208100	18	18	18	74.9	74.9	74.9	38.866	0	308.66	2690100000	230
sp|Q99XQ7|EFTS_STRP1	sp|Q99XQ7|EFTS_STRP1 Elongation factor Ts OS=Streptococcus pyogenes serotype M1 OX=301447 GN=tsf PE=3 SV=1	cytoplasm [GO:0005737]	19947000	25321000	25644000	20	20	20	61	61	61	37.227	0	323.31	19882000000	665
sp|Q99ZD0|PFKA_STRP1	sp|Q99ZD0|PFKA_STRP1 ATP-dependent 6-phosphofructokinase OS=Streptococcus pyogenes serotype M1 OX=301447 GN=pfkA PE=3 SV=1	6-phosphofructokinase complex [GO:0005945]	2619600	2625100	2581000	20	20	20	77.7	77.7	77.7	35.748	0	323.31	18216000000	647
sp|P65259|LDH_STRP1	sp|P65259|LDH_STRP1 L-lactate dehydrogenase OS=Streptococcus pyogenes serotype M1 OX=301447 GN=ldh PE=3 SV=2	cytoplasm [GO:0005737]	9775400	9337900	7969600	22	22	22	66.4	66.4	66.4	35.272	0	323.31	35728000000	626
tr|Q99ZU1|Q99ZU1_STRP1	tr|Q99ZU1|Q99ZU1_STRP1 Putative dipeptidase OS=Streptococcus pyogenes serotype M1 OX=301447 GN=SPy_1070 PE=4 SV=1		4447000	5531900	5542100	22	22	22	67.6	67.6	67.6	51.345	0	323.31	5734900000	406
sp|P0C0D0|OTCC_STRP1	sp|P0C0D0|OTCC_STRP1 Ornithine carbamoyltransferase, catabolic OS=Streptococcus pyogenes serotype M1 OX=301447 GN=arcB PE=3 SV=3	cytoplasm [GO:0005737]	1373500	4804200	6891800	23	23	23	72.1	72.1	72.1	37.897	0	323.31	14931000000	721
tr|Q99XR6|Q99XR6_STRP1	tr|Q99XR6|Q99XR6_STRP1 Putative NADH oxidase/alkyl hydroperoxidase reductase OS=Streptococcus pyogenes serotype M1 OX=301447 GN=nox1 PE=4 SV=1	cytosol [GO:0005829]	2713700	2633600	3892400	23	23	23	59.4	59.4	59.4	54.751	0	323.31	7266700000	405
tr|Q99ZX3|Q99ZX3_STRP1	tr|Q99ZX3|Q99ZX3_STRP1 Lipoate--protein ligase OS=Streptococcus pyogenes serotype M1 OX=301447 GN=SPy_1033 PE=4 SV=1	cytoplasm [GO:0005737]	3726800	4158900	3986400	23	23	23	69	69	69	37.502	0	323.31	2465000000	294
tr|Q99ZN6|Q99ZN6_STRP1	tr|Q99ZN6|Q99ZN6_STRP1 NADH Oxidase OS=Streptococcus pyogenes serotype M1 OX=301447 GN=nox PE=4 SV=1		9363700	13100000	11707000	24	24	24	53.7	53.7	53.7	49.603	0	323.31	7615300000	286
tr|Q9A0B0|Q9A0B0_STRP1	tr|Q9A0B0|Q9A0B0_STRP1 Putative fructose-specific enzyme II, PTS system BC component OS=Streptococcus pyogenes serotype M1 OX=301447 GN=SPy_0855 PE=4 SV=1	plasma membrane [GO:0005886]	3841600	4642300	3881900	24	24	24	37.5	37.5	37.5	67.088	0	323.31	8766100000	355
sp|P0C0G7|G3P_STRP1	sp|P0C0G7|G3P_STRP1 Glyceraldehyde-3-phosphate dehydrogenase OS=Streptococcus pyogenes serotype M1 OX=301447 GN=gap PE=3 SV=2	cytoplasm [GO:0005737]	119400000	122940000	140080000	25	25	25	90.2	90.2	90.2	35.942	0	323.31	253550000000	2132
tr|Q99YD5|Q99YD5_STRP1	tr|Q99YD5|Q99YD5_STRP1 Malonyl CoA-acyl carrier protein transacylase OS=Streptococcus pyogenes serotype M1 OX=301447 GN=fabD PE=3 SV=1	cytosol [GO:0005829]	2083700	2219500	2282500	25	25	25	76.9	76.9	76.9	34.214	0	323.31	4290700000	338
tr|Q99YV7|Q99YV7_STRP1	tr|Q99YV7|Q99YV7_STRP1 Cell division protein FtsZ OS=Streptococcus pyogenes serotype M1 OX=301447 GN=ftsZ PE=3 SV=1	cell division site [GO:0032153]; cytoplasm [GO:0005737]	3299100	4444100	3216700	26	26	26	78.1	78.1	78.1	46.431	0	323.31	15684000000	456
tr|Q99Z66|Q99Z66_STRP1	tr|Q99Z66|Q99Z66_STRP1 Phosphoenolpyruvate-protein phosphotransferase OS=Streptococcus pyogenes serotype M1 OX=301447 GN=pstI PE=3 SV=1	cytoplasm [GO:0005737]	5984800	5960000	8153200	29	29	29	71.1	71.1	71.1	63.135	0	323.31	15598000000	660
tr|Q9A1H3|Q9A1H3_STRP1	tr|Q9A1H3|Q9A1H3_STRP1 Putative surface exclusion protein OS=Streptococcus pyogenes serotype M1 OX=301447 GN=prgA PE=4 SV=1		3439800	3711200	3222100	29	29	29	44	44	44	94.696	0	323.31	1170900000	212
sp|P68897|PGK_STRP1	sp|P68897|PGK_STRP1 Phosphoglycerate kinase OS=Streptococcus pyogenes serotype M1 OX=301447 GN=pgk PE=3 SV=2	cytosol [GO:0005829]	41698000	50954000	48503000	32	32	32	83.7	83.7	83.7	42.129	0	323.31	53348000000	1161
tr|Q99XQ6|Q99XQ6_STRP1	tr|Q99XQ6|Q99XQ6_STRP1 Putative endopeptidase O OS=Streptococcus pyogenes serotype M1 OX=301447 GN=pepO PE=4 SV=1	plasma membrane [GO:0005886]	6994400	9380100	9740900	32	32	32	51.2	51.2	51.2	71.307	0	323.31	9283500000	639
tr|Q99Z67|Q99Z67_STRP1	tr|Q99Z67|Q99Z67_STRP1 Putative NADP-dependent glyceraldehyde-3-phosphate dehydrogenase OS=Streptococcus pyogenes serotype M1 OX=301447 GN=gapN PE=4 SV=1		67490000	72602000	87947000	32	32	32	79.8	79.8	79.8	50.368	0	323.31	107360000000	1450
sp|P0C0B4|ARCA_STRP1	sp|P0C0B4|ARCA_STRP1 Arginine deiminase OS=Streptococcus pyogenes serotype M1 OX=301447 GN=arcA PE=3 SV=2	cytoplasm [GO:0005737]	6314500	6744100	7193200	33	33	33	85.6	85.6	85.6	46.296	0	323.31	15751000000	776
sp|P0C0E1|TIG_STRP1	sp|P0C0E1|TIG_STRP1 Trigger factor OS=Streptococcus pyogenes serotype M1 OX=301447 GN=tig PE=3 SV=2	cytoplasm [GO:0005737]	1141900	1253400	1741900	34	34	34	73.5	73.5	73.5	47.095	0	323.31	23862000000	620
sp|P64299|GUAA_STRP1	sp|P64299|GUAA_STRP1 GMP synthase [glutamine-hydrolyzing] OS=Streptococcus pyogenes serotype M1 OX=301447 GN=guaA PE=3 SV=1	cytosol [GO:0005829]	555290	1147800	926130	35	35	35	73.1	73.1	73.1	57.501	0	323.31	9809600000	557
sp|P69952|EFTU_STRP1	sp|P69952|EFTU_STRP1 Elongation factor Tu OS=Streptococcus pyogenes serotype M1 OX=301447 GN=tuf PE=3 SV=1	cytosol [GO:0005829]	31039000	32563000	29594000	36	36	36	74.1	74.1	74.1	43.855	0	323.31	199690000000	1519
sp|P69949|ENO_STRP1	sp|P69949|ENO_STRP1 Enolase OS=Streptococcus pyogenes serotype M1 OX=301447 GN=eno PE=3 SV=2	cell surface [GO:0009986]; extracellular region [GO:0005576]; peptidoglycan-based cell wall [GO:0009274]; phosphopyruvate hydratase complex [GO:0000015]		564240	511020	37	37	37	91.5	91.5	91.5	47.356	0	323.31	378440000000	2804
sp|Q99XL5|SYR_STRP1	sp|Q99XL5|SYR_STRP1 Arginine--tRNA ligase OS=Streptococcus pyogenes serotype M1 OX=301447 GN=argS PE=3 SV=1	cytoplasm [GO:0005737]		1212700	887350	40	40	40	77.4	77.4	77.4	63.12	0	323.31	7712400000	592
tr|Q99XV0|Q99XV0_STRP1	tr|Q99XV0|Q99XV0_STRP1 M protein type 1 OS=Streptococcus pyogenes serotype M1 OX=301447 GN=emm1 PE=4 SV=1	extracellular region [GO:0005576]; membrane [GO:0016020]	69363000	70059000	72043000	40	40	40	60.7	60.7	60.7	54.22	0	323.31	42880000000	1120
tr|Q9A200|Q9A200_STRP1	tr|Q9A200|Q9A200_STRP1 ATP-dependent zinc metalloprotease FtsH OS=Streptococcus pyogenes serotype M1 OX=301447 GN=ftsH PE=3 SV=1	plasma membrane [GO:0005886]	786660	1403400		44	44	44	63.7	63.7	63.7	71.793	0	323.31	12503000000	425
tr|Q99ZD1|Q99ZD1_STRP1	tr|Q99ZD1|Q99ZD1_STRP1 Pyruvate kinase OS=Streptococcus pyogenes serotype M1 OX=301447 GN=pyk PE=3 SV=1	cytosol [GO:0005829]	13453000	15166000	13678000	47	47	47	85.4	85.4	85.4	54.534	0	323.31	112340000000	1848
sp|P69946|EFG_STRP1	sp|P69946|EFG_STRP1 Elongation factor G OS=Streptococcus pyogenes serotype M1 OX=301447 GN=fus PE=3 SV=2	cytosol [GO:0005829]	8552300	8596400	8549600	49	49	49	84.7	84.7	84.7	76.528	0	323.31	107630000000	1721
sp|P0C0C6|DNAK_STRP1	sp|P0C0C6|DNAK_STRP1 Chaperone protein DnaK OS=Streptococcus pyogenes serotype M1 OX=301447 GN=dnaK PE=3 SV=2		58151000	65911000	75923000	55	55	55	83.4	83.4	83.4	64.919	0	323.31	73666000000	1695
sp|Q99Z57|SYA_STRP1	sp|Q99Z57|SYA_STRP1 Alanine--tRNA ligase OS=Streptococcus pyogenes serotype M1 OX=301447 GN=alaS PE=3 SV=1	cytosol [GO:0005829]		295520	1163200	56	56	56	68	68	68	96.53	0	323.31	10744000000	584
sp|P58099|C5AP_STRP1	sp|P58099|C5AP_STRP1 C5a peptidase OS=Streptococcus pyogenes serotype M1 OX=301447 GN=scpA PE=3 SV=1	extracellular region [GO:0005576]; membrane [GO:0016020]	30130000	30034000	88	88	88	79.2	79.2	79.2	129.49	0	323.31	48634000000	1785

## Sheet: Dataset 1C
Membrane_SF370
Protein IDs	Fasta headers	Gene Ontology (cellular component)	LFQ intensity M-1	LFQ intensity M-2	LFQ intensity M-3	Peptides	Razor + unique peptides	Unique peptides	Sequence coverage [%]	Unique + razor sequence coverage [%]	Unique sequence coverage [%]	Mol. weight [kDa]	Q-value	Score	Intensity	MS/MS count
sp|P0C0F1|CSPA_STRP1	sp|P0C0F1|CSPA_STRP1 Major cold shock protein OS=Streptococcus pyogenes serotype M1 OX=301447 GN=cspA PE=3 SV=1	cytoplasm [GO:0005737]	4952500	4338300	4420600	2	2	2	28.4	28.4	28.4	7.3221	0	104.41	940320000	51
sp|P66157|RL28_STRP1	sp|P66157|RL28_STRP1 50S ribosomal protein L28 OS=Streptococcus pyogenes serotype M1 OX=301447 GN=rpmB PE=3 SV=1	ribonucleoprotein complex [GO:1990904]; ribosome [GO:0005840]		11916000	13482000	3	3	3	27.4	27.4	27.4	6.9281	0	39.96	2778800000	31
tr|Q99ZD4|Q99ZD4_STRP1	tr|Q99ZD4|Q99ZD4_STRP1 Uncharacterized protein OS=Streptococcus pyogenes serotype M1 OX=301447 GN=SPy_1277 PE=4 SV=1	cytosol [GO:0005829]	4555800	4434400	5673200	3	3	3	27	27	27	12.277	0	30.652	1214300000	32
sp|P67532|Y1139_STRP1	sp|P67532|Y1139_STRP1 Probable tautomerase SPy_1139/M5005_Spy0861 OS=Streptococcus pyogenes serotype M1 OX=301447 GN=SPy_1139 PE=3 SV=2		5792200	8550000	5844100	3	3	3	67.2	67.2	67.2	7.0549	0	61.238	494070000	47
sp|Q9A0D6|RL21_STRP1	sp|Q9A0D6|RL21_STRP1 50S ribosomal protein L21 OS=Streptococcus pyogenes serotype M1 OX=301447 GN=rplU PE=3 SV=1	cytoplasm [GO:0005737]; ribonucleoprotein complex [GO:1990904]; ribosome [GO:0005840]	19460000	17166000	17794000	3	3	3	35.6	35.6	35.6	11.155	0	136.28	3129700000	92
sp|Q9A1V0|RS11_STRP1	sp|Q9A1V0|RS11_STRP1 30S ribosomal protein S11 OS=Streptococcus pyogenes serotype M1 OX=301447 GN=rpsK PE=3 SV=1	cytosolic small ribosomal subunit [GO:0022627]	4333900	4893500	4335300	3	3	3	22.8	22.8	22.8	13.37	0	104.33	3098100000	95
sp|P66280|RL35_STRP1	sp|P66280|RL35_STRP1 50S ribosomal protein L35 OS=Streptococcus pyogenes serotype M1 OX=301447 GN=rpmI PE=3 SV=1	cytosolic large ribosomal subunit [GO:0022625]		8174300	11269000	4	4	4	18.5	18.5	18.5	7.4648	0	127.29	2608800000	68
tr|Q99YI6|Q99YI6_STRP1	tr|Q99YI6|Q99YI6_STRP1 Uncharacterized protein OS=Streptococcus pyogenes serotype M1 OX=301447 GN=SPy_1686 PE=4 SV=1		2674300	2011700	3125500	4	4	4	33.3	33.3	33.3	16.85	0	323.31	267980000	23
sp|P66137|RL27_STRP1	sp|P66137|RL27_STRP1 50S ribosomal protein L27 OS=Streptococcus pyogenes serotype M1 OX=301447 GN=rpmA PE=3 SV=1	cytosolic large ribosomal subunit [GO:0022625]	58116000	47806000	45801000	4	4	4	47.9	47.9	47.9	10.031	0	154.25	10097000000	104
sp|P65123|IF1_STRP1	sp|P65123|IF1_STRP1 Translation initiation factor IF-1 OS=Streptococcus pyogenes serotype M1 OX=301447 GN=infA PE=3 SV=1	cytosol [GO:0005829]	7138200	8263500	7694400	4	4	4	69.4	69.4	69.4	8.2726	0	188.33	1740000000	76
sp|P66303|RL36_STRP1	sp|P66303|RL36_STRP1 50S ribosomal protein L36 OS=Streptococcus pyogenes serotype M1 OX=301447 GN=rpmJ PE=3 SV=1	cytoplasm [GO:0005737]; ribonucleoprotein complex [GO:1990904]; ribosome [GO:0005840]	21126000	20534000	26180000	4	4	4	60.5	60.5	60.5	4.4514	0	48.605	13025000000	138
sp|P66446|RS16_STRP1	sp|P66446|RS16_STRP1 30S ribosomal protein S16 OS=Streptococcus pyogenes serotype M1 OX=301447 GN=rpsP PE=3 SV=1	cytoplasm [GO:0005737]; small ribosomal subunit [GO:0015935]	23201000	31221000	15491000	4	4	4	43.3	43.3	43.3	10.252	0	204.1	5450300000	106
sp|Q9A1V6|RL30_STRP1	sp|Q9A1V6|RL30_STRP1 50S ribosomal protein L30 OS=Streptococcus pyogenes serotype M1 OX=301447 GN=rpmD PE=3 SV=1	cytosolic large ribosomal subunit [GO:0022625]	9831700	10746000	6824200	4	4	4	66.7	66.7	66.7	6.4416	0	187.86	4105500000	101
tr|Q99Y75|Q99Y75_STRP1	tr|Q99Y75|Q99Y75_STRP1 Thioredoxin OS=Streptococcus pyogenes serotype M1 OX=301447 GN=trx PE=3 SV=1	cytosol [GO:0005829]	2769500	2841000	3146000	4	4	4	54.8	54.8	54.8	11.71	0	223.33	1735600000	137
tr|Q9A1U7|Q9A1U7_STRP1	tr|Q9A1U7|Q9A1U7_STRP1 Putative repressor protein OS=Streptococcus pyogenes serotype M1 OX=301447 GN=adcR PE=4 SV=1			1725900	1332000	5	5	5	37.4	37.4	37.4	16.544	0	77.997	449640000	25
tr|Q99YG0|Q99YG0_STRP1	tr|Q99YG0|Q99YG0_STRP1 Putative ribosomal protein OS=Streptococcus pyogenes serotype M1 OX=301447 GN=SPy_1722 PE=4 SV=2	ribosome [GO:0005840]		858420	795600	5	5	5	82	82	82	10.783	0	40.129	109790000	26
sp|P68840|RPOZ_STRP1	sp|P68840|RPOZ_STRP1 DNA-directed RNA polymerase subunit omega OS=Streptococcus pyogenes serotype M1 OX=301447 GN=rpoZ PE=3 SV=1	DNA-directed RNA polymerase complex [GO:0000428]		3721800	5191500	5	5	5	47.1	47.1	47.1	11.705	0	248.01	1463400000	63
tr|Q99YX7|Q99YX7_STRP1	tr|Q99YX7|Q99YX7_STRP1 Arginine repressor OS=Streptococcus pyogenes serotype M1 OX=301447 GN=argR PE=3 SV=1	cytoplasm [GO:0005737]		1059700	1531900	5	5	5	33.3	33.3	33.3	17.454	0	229.35	498110000	44
tr|Q9A1J9|Q9A1J9_STRP1	tr|Q9A1J9|Q9A1J9_STRP1 Uncharacterized protein OS=Streptococcus pyogenes serotype M1 OX=301447 GN=SPy_0238 PE=4 SV=1			1785300	1415600	5	5	5	33.3	33.3	33.3	24.89	0	95.127	359740000	61
tr|Q99XU1|Q99XU1_STRP1	tr|Q99XU1|Q99XU1_STRP1 Uncharacterized protein OS=Streptococcus pyogenes serotype M1 OX=301447 GN=SPy_2033 PE=4 SV=1		9145300	11550000	11082000	5	5	5	33.6	33.6	33.6	14.569	0	220.04	1272300000	70
tr|Q99YD8|Q99YD8_STRP1	tr|Q99YD8|Q99YD8_STRP1 Biotin carboxyl carrier protein of acetyl-CoA carboxylase OS=Streptococcus pyogenes serotype M1 OX=301447 GN=accB PE=4 SV=1	acetyl-CoA carboxylase complex [GO:0009317]	2542000	2643100	2840700	5	5	5	41	41	41	17.901	0	323.31	2271700000	46
tr|Q9A1F0|Q9A1F0_STRP1	tr|Q9A1F0|Q9A1F0_STRP1 Ribosomal silencing factor RsfS OS=Streptococcus pyogenes serotype M1 OX=301447 GN=rsfS PE=3 SV=1	cytoplasm [GO:0005737]	2340700	1907500	1793800	5	5	5	33.6	33.6	33.6	14.099	0	95.227	1037300000	47
sp|P0C0G3|HPPK_STRP1	sp|P0C0G3|HPPK_STRP1 2-amino-4-hydroxy-6-hydroxymethyldihydropteridine pyrophosphokinase OS=Streptococcus pyogenes serotype M1 OX=301447 GN=folK PE=3 SV=1		954260	829900	876240	5	5	5	46.4	46.4	46.4	18.823	0	149.71	247920000	61
sp|P66058|RL11_STRP1	sp|P66058|RL11_STRP1 50S ribosomal protein L11 OS=Streptococcus pyogenes serotype M1 OX=301447 GN=rplK PE=3 SV=1	large ribosomal subunit [GO:0015934]	112880000	111850000	112230000	5	5	5	41.8	41.8	41.8	14.801	0	306.59	12052000000	237
sp|Q9A1W5|RS17_STRP1	sp|Q9A1W5|RS17_STRP1 30S ribosomal protein S17 OS=Streptococcus pyogenes serotype M1 OX=301447 GN=rpsQ PE=3 SV=1	cytosolic small ribosomal subunit [GO:0022627]	33941000	39263000	43724000	5	5	5	33.7	33.7	33.7	10.09	0	51.838	10558000000	120
tr|Q99YW4|Q99YW4_STRP1	tr|Q99YW4|Q99YW4_STRP1 Uncharacterized protein OS=Streptococcus pyogenes serotype M1 OX=301447 GN=SPy_1511 PE=4 SV=1		1673500	1704100	1564900	5	5	5	41	41	41	11.561	0	24.257	1072700000	70
tr|Q9A1Y6|Q9A1Y6_STRP1	tr|Q9A1Y6|Q9A1Y6_STRP1 N5-carboxyaminoimidazole ribonucleotide mutase OS=Streptococcus pyogenes serotype M1 OX=301447 GN=purE PE=3 SV=1			2628000	1862100	6	6	6	49.7	49.7	49.7	17.044	0	73.414	191000000	42
sp|P66697|RPIA_STRP1	sp|P66697|RPIA_STRP1 Ribose-5-phosphate isomerase A OS=Streptococcus pyogenes serotype M1 OX=301447 GN=rpiA PE=3 SV=1		941340	1634200	1672900	6	6	6	32.2	32.2	32.2	24.277	0	49.13	219950000	44
tr|Q99ZK4|Q99ZK4_STRP1	tr|Q99ZK4|Q99ZK4_STRP1 Uncharacterized protein OS=Streptococcus pyogenes serotype M1 OX=301447 GN=SPy_1193 PE=4 SV=1	plasma membrane [GO:0005886]	1423500	2162500	1984700	6	6	6	44.4	44.4	44.4	18.508	0	169.14	593480000	26
sp|Q99YL4|GPSB_STRP1	sp|Q99YL4|GPSB_STRP1 Cell cycle protein GpsB OS=Streptococcus pyogenes serotype M1 OX=301447 GN=gpsB PE=3 SV=1	cytoplasm [GO:0005737]	2035500	1694100	1530500	6	6	6	51.9	51.9	51.9	12.445	0	319.82	2142500000	85
sp|P0C0D4|RL22_STRP1	sp|P0C0D4|RL22_STRP1 50S ribosomal protein L22 OS=Streptococcus pyogenes serotype M1 OX=301447 GN=rplV PE=3 SV=1	cytosolic large ribosomal subunit [GO:0022625]	62493000	43708000	35900000	6	6	6	40.4	40.4	40.4	12.43	0	290.24	13091000000	217
sp|P63770|CH10_STRP1	sp|P63770|CH10_STRP1 10 kDa chaperonin OS=Streptococcus pyogenes serotype M1 OX=301447 GN=groS PE=3 SV=1	cytoplasm [GO:0005737]	19081000	17816000	19041000	6	6	6	52.1	52.1	52.1	10.332	0	296.1	6197500000	168
sp|P66202|RL31B_STRP1	sp|P66202|RL31B_STRP1 50S ribosomal protein L31 type B OS=Streptococcus pyogenes serotype M1 OX=301447 GN=rpmE2 PE=3 SV=1	ribonucleoprotein complex [GO:1990904]; ribosome [GO:0005840]	46399000	39329000	44975000	6	6	6	77.9	77.9	77.9	9.8539	0	323.31	9121500000	119
sp|P66376|RS12_STRP1	sp|P66376|RS12_STRP1 30S ribosomal protein S12 OS=Streptococcus pyogenes serotype M1 OX=301447 GN=rpsL PE=3 SV=1	small ribosomal subunit [GO:0015935]	5893800	9879700	27637000	6	6	6	31.4	31.4	31.4	15.085	0	323.31	18300000000	141
sp|P66526|RS21_STRP1	sp|P66526|RS21_STRP1 30S ribosomal protein S21 OS=Streptococcus pyogenes serotype M1 OX=301447 GN=rpsU PE=3 SV=1	ribonucleoprotein complex [GO:1990904]; ribosome [GO:0005840]	31348000	24007000	34312000	6	6	6	48.3	48.3	48.3	6.9721	0	323.31	15364000000	190
sp|Q99XZ0|RS15_STRP1	sp|Q99XZ0|RS15_STRP1 30S ribosomal protein S15 OS=Streptococcus pyogenes serotype M1 OX=301447 GN=rpsO PE=3 SV=1	cytosolic small ribosomal subunit [GO:0022627]	2192200	2193400	2609000	6	6	6	32.6	32.6	32.6	10.503	0	323.31	4324400000	121
sp|Q9A1V5|RL15_STRP1	sp|Q9A1V5|RL15_STRP1 50S ribosomal protein L15 OS=Streptococcus pyogenes serotype M1 OX=301447 GN=rplO PE=3 SV=1	large ribosomal subunit [GO:0015934]	48827000	46533000	44106000	6	6	6	43.8	43.8	43.8	15.421	0	188.34	17125000000	136
sp|Q9A1V8|RL18_STRP1	sp|Q9A1V8|RL18_STRP1 50S ribosomal protein L18 OS=Streptococcus pyogenes serotype M1 OX=301447 GN=rplR PE=3 SV=1	cytosolic large ribosomal subunit [GO:0022625]	56006000	36889000	56101000	6	6	6	50	50	50	12.866	0	323.31	14021000000	161
sp|Q9A1W7|RL16_STRP1	sp|Q9A1W7|RL16_STRP1 50S ribosomal protein L16 OS=Streptococcus pyogenes serotype M1 OX=301447 GN=rplP PE=3 SV=1	cytosolic large ribosomal subunit [GO:0022625]	12718000	19920000	15198000	6	6	6	42.3	42.3	42.3	15.452	0	247.86	6062900000	190
tr|Q99Z65|Q99Z65_STRP1	tr|Q99Z65|Q99Z65_STRP1 Putative phosphotransferase system phosphohistidine-containing protein OS=Streptococcus pyogenes serotype M1 OX=301447 GN=ptsH PE=4 SV=1	cytoplasm [GO:0005737]	8983600	11943000	13983000	6	6	6	44.8	44.8	44.8	8.9511	0	323.31	16593000000	214
sp|Q99Y51|DEOC_STRP1	sp|Q99Y51|DEOC_STRP1 Deoxyribose-phosphate aldolase OS=Streptococcus pyogenes serotype M1 OX=301447 GN=deoC PE=3 SV=1	cytoplasm [GO:0005737]		2018000	1934700	7	7	7	34.5	34.5	34.5	24.007	0	170.11	670020000	76
sp|Q9A0E3|Y811_STRP1	sp|Q9A0E3|Y811_STRP1 UPF0342 protein SPy_0811/M5005_Spy0626 OS=Streptococcus pyogenes serotype M1 OX=301447 GN=SPy_0811 PE=3 SV=1			8859900	10086000	7	7	7	76.1	76.1	76.1	12.928	0	252.93	1517300000	109
tr|Q99YT4|Q99YT4_STRP1	tr|Q99YT4|Q99YT4_STRP1 Uncharacterized protein OS=Streptococcus pyogenes serotype M1 OX=301447 GN=SPy_1551 PE=4 SV=2			398810	658230	7	7	7	42.4	42.4	42.4	26.519	0	61.736	339940000	54
tr|Q99ZN1|Q99ZN1_STRP1	tr|Q99ZN1|Q99ZN1_STRP1 Uncharacterized protein OS=Streptococcus pyogenes serotype M1 OX=301447 GN=SPy_1157 PE=4 SV=1			2664700	3287600	7	7	7	50.8	50.8	50.8	13.154	0	323.31	3094600000	95
sp|P65971|RBFA_STRP1	sp|P65971|RBFA_STRP1 Ribosome-binding factor A OS=Streptococcus pyogenes serotype M1 OX=301447 GN=rbfA PE=3 SV=2	cytosol [GO:0005829]	4248100	4020400	3690700	7	7	7	50.8	50.8	50.8	13.414	0	222.52	766110000	73
tr|Q99YR8|Q99YR8_STRP1	tr|Q99YR8|Q99YR8_STRP1 Uncharacterized protein OS=Streptococcus pyogenes serotype M1 OX=301447 GN=SPy_1571 PE=4 SV=1		8790400	9947300	10096000	7	7	7	61.1	61.1	61.1	14.256	0	194.6	2577400000	104
sp|P66496|RS19_STRP1	sp|P66496|RS19_STRP1 30S ribosomal protein S19 OS=Streptococcus pyogenes serotype M1 OX=301447 GN=rpsS PE=3 SV=1	cytosolic small ribosomal subunit [GO:0022627]	25137000	41064000	43289000	7	7	7	57.6	57.6	57.6	10.622	0	148.59	13839000000	152
sp|Q9A190|KTHY_STRP1	sp|Q9A190|KTHY_STRP1 Thymidylate kinase OS=Streptococcus pyogenes serotype M1 OX=301447 GN=tmk PE=3 SV=1	cytosol [GO:0005829]	787030		559340	8	8	8	43.6	43.6	43.6	23.402	0	102.11	416940000	65
sp|Q9A0I6|ATPE_STRP1	sp|Q9A0I6|ATPE_STRP1 ATP synthase epsilon chain OS=Streptococcus pyogenes serotype M1 OX=301447 GN=atpC PE=3 SV=1	plasma membrane [GO:0005886]; proton-transporting ATP synthase complex, catalytic core F(1) [GO:0045261]		2853900	3456800	8	8	8	58.7	58.7	58.7	15.554	0	323.31	2473900000	81
tr|Q9A1X8|Q9A1X8_STRP1	tr|Q9A1X8|Q9A1X8_STRP1 Putative acyltransferase OS=Streptococcus pyogenes serotype M1 OX=301447 GN=SPy_0041 PE=4 SV=1	membrane [GO:0016020]		545990	683510	8	8	8	22.8	22.8	22.8	66.657	0	175.74	305530000	50
tr|Q99ZZ0|Q99ZZ0_STRP1	tr|Q99ZZ0|Q99ZZ0_STRP1 Putative 7,8-dihydro-8-oxoguanine-triphosphatase OS=Streptococcus pyogenes serotype M1 OX=301447 GN=mutX PE=4 SV=1		1319300	1055100	1470500	8	8	8	77.2	77.2	77.2	18.452	0	299.47	435750000	55
sp|P67268|Y1862_STRP1	sp|P67268|Y1862_STRP1 Nucleoid-associated protein SPy_1862/M5005_Spy1580 OS=Streptococcus pyogenes serotype M1 OX=301447 GN=SPy_1862 PE=3 SV=1	bacterial nucleoid [GO:0043590]; cytosol [GO:0005829]	7108000	9992500	9784000	8	8	8	92.9	92.9	92.9	10.976	0	94.426	1226300000	68
tr|Q9A0A7|Q9A0A7_STRP1	tr|Q9A0A7|Q9A0A7_STRP1 Uncharacterized protein OS=Streptococcus pyogenes serotype M1 OX=301447 GN=SPy_0864 PE=4 SV=1		3181100	2329800	3604100	8	8	8	58.7	58.7	58.7	14.817	0	130.93	1319200000	72
sp|P65146|IF3_STRP1	sp|P65146|IF3_STRP1 Translation initiation factor IF-3 OS=Streptococcus pyogenes serotype M1 OX=301447 GN=infC PE=3 SV=1	cytosol [GO:0005829]; membrane [GO:0016020]	2694500	3842000	3128100	8	8	8	60.2	60.2	60.2	20.053	0	237.08	2187100000	138
sp|P66648|RS9_STRP1	sp|P66648|RS9_STRP1 30S ribosomal protein S9 OS=Streptococcus pyogenes serotype M1 OX=301447 GN=rpsI PE=3 SV=1	small ribosomal subunit [GO:0015935]	25430000	30563000	22939000	8	8	8	56.9	56.9	56.9	14.235	0	155.45	7050400000	169
sp|P68892|GRPE_STRP1	sp|P68892|GRPE_STRP1 Protein GrpE OS=Streptococcus pyogenes serotype M1 OX=301447 GN=grpE PE=3 SV=1	cytoplasm [GO:0005737]	10675000	11833000	12649000	8	8	8	46.8	46.8	46.8	22.054	0	172.33	2557700000	232
sp|Q9A1W3|RL24_STRP1	sp|Q9A1W3|RL24_STRP1 50S ribosomal protein L24 OS=Streptococcus pyogenes serotype M1 OX=301447 GN=rplX PE=3 SV=1	ribonucleoprotein complex [GO:1990904]; ribosome [GO:0005840]	237810000	177920000	237440000	8	8	8	53.5	53.5	53.5	10.931	0	323.31	28732000000	420
tr|Q99YD0|Q99YD0_STRP1	tr|Q99YD0|Q99YD0_STRP1 Putative enoyl CoA hydratase OS=Streptococcus pyogenes serotype M1 OX=301447 GN=phaB PE=4 SV=1		2044000	1586100	2382800	8	8	8	35.7	35.7	35.7	28.85	0	62.213	546930000	72
tr|Q9A060|Q9A060_STRP1	tr|Q9A060|Q9A060_STRP1 Uncharacterized protein OS=Streptococcus pyogenes serotype M1 OX=301447 GN=SPy_0919 PE=4 SV=1		19794000	16104000	17814000	8	8	8	69	69	69	6.3484	0	246.93	7495800000	183
tr|Q9A067|Q9A067_STRP1	tr|Q9A067|Q9A067_STRP1 Uncharacterized protein OS=Streptococcus pyogenes serotype M1 OX=301447 GN=SPy_0912 PE=4 SV=1		3426300	3854300	3907100	8	8	8	85.5	85.5	85.5	8.793	0	76.085	1201000000	101
sp|P0C0C8|LUXS_STRP1	sp|P0C0C8|LUXS_STRP1 S-ribosylhomocysteine lyase OS=Streptococcus pyogenes serotype M1 OX=301447 GN=luxS PE=3 SV=1		953870	930290	1019000	9	9	9	73.8	73.8	73.8	17.978	0	116.54	404070000	64
sp|P68773|EFP_STRP1	sp|P68773|EFP_STRP1 Elongation factor P OS=Streptococcus pyogenes serotype M1 OX=301447 GN=efp PE=3 SV=1	cytoplasm [GO:0005737]	9227700	9276400	11923000	9	9	9	61.6	61.6	61.6	20.467	0	323.31	3931400000	182
sp|P66084|RL19_STRP1	sp|P66084|RL19_STRP1 50S ribosomal protein L19 OS=Streptococcus pyogenes serotype M1 OX=301447 GN=rplS PE=3 SV=1	cytosolic large ribosomal subunit [GO:0022625]	17447000	13315000	14354000	9	9	9	66.1	66.1	66.1	13.145	0	223.48	10761000000	212
sp|P66341|RS10_STRP1	sp|P66341|RS10_STRP1 30S ribosomal protein S10 OS=Streptococcus pyogenes serotype M1 OX=301447 GN=rpsJ PE=3 SV=1	small ribosomal subunit [GO:0015935]	48731000	46945000	45619000	9	9	9	66.7	66.7	66.7	11.613	0	133.92	10594000000	158
sp|P66475|RS18_STRP1	sp|P66475|RS18_STRP1 30S ribosomal protein S18 OS=Streptococcus pyogenes serotype M1 OX=301447 GN=rpsR PE=3 SV=1	ribonucleoprotein complex [GO:1990904]; ribosome [GO:0005840]	39838000	35026000	37196000	9	9	9	44.3	44.3	44.3	9.2036	0	235.03	5216100000	114
sp|P68893|NUSG_STRP1	sp|P68893|NUSG_STRP1 Transcription termination/antitermination protein NusG OS=Streptococcus pyogenes serotype M1 OX=301447 GN=nusG PE=3 SV=1	cytosol [GO:0005829]	3594100	3145500	3960500	9	9	9	64.8	64.8	64.8	20.385	0	323.31	3254500000	183
sp|Q99ZQ0|XPT_STRP1	sp|Q99ZQ0|XPT_STRP1 Xanthine phosphoribosyltransferase OS=Streptococcus pyogenes serotype M1 OX=301447 GN=xpt PE=3 SV=1	cytoplasm [GO:0005737]	1606900	1268400	1776200	9	9	9	65.3	65.3	65.3	20.994	0	104.42	1417500000	107
sp|Q9A1V9|RL6_STRP1	sp|Q9A1V9|RL6_STRP1 50S ribosomal protein L6 OS=Streptococcus pyogenes serotype M1 OX=301447 GN=rplF PE=3 SV=1	cytosolic large ribosomal subunit [GO:0022625]	89449000	95326000	130320000	9	9	9	55.1	55.1	55.1	19.432	0	323.31	14755000000	192
sp|Q9A1W4|RL14_STRP1	sp|Q9A1W4|RL14_STRP1 50S ribosomal protein L14 OS=Streptococcus pyogenes serotype M1 OX=301447 GN=rplN PE=3 SV=1	cytosolic large ribosomal subunit [GO:0022625]	13537000	13310000	15683000	9	9	9	56.6	56.6	56.6	13.061	0	323.31	4403600000	187
sp|Q9A1X4|RL3_STRP1	sp|Q9A1X4|RL3_STRP1 50S ribosomal protein L3 OS=Streptococcus pyogenes serotype M1 OX=301447 GN=rplC PE=3 SV=1	cytosolic large ribosomal subunit [GO:0022625]	20424000	15655000	21067000	9	9	9	44.2	44.2	44.2	22.438	0	323.31	4702000000	207
tr|Q99YE4|Q99YE4_STRP1	tr|Q99YE4|Q99YE4_STRP1 Putative mannose-specific phosphotransferase system component IID OS=Streptococcus pyogenes serotype M1 OX=301447 GN=manN PE=4 SV=1	membrane [GO:0016020]	1460800	892820	857830	9	9	9	30	30	30	33.213	0	323.31	12124000000	132
tr|Q99ZV3|Q99ZV3_STRP1	tr|Q99ZV3|Q99ZV3_STRP1 Putative phosphotransferase system (PTS), enzyme II component B OS=Streptococcus pyogenes serotype M1 OX=301447 GN=SPy_1058 PE=4 SV=1	cytoplasm [GO:0005737]	1286700	1658700	1594000	9	9	9	64.4	64.4	64.4	17.934	0	138.05	580970000	119
tr|Q99YN3|Q99YN3_STRP1	tr|Q99YN3|Q99YN3_STRP1 Putative two-component response regulator OS=Streptococcus pyogenes serotype M1 OX=301447 GN=SPy_1621 PE=4 SV=1			587840	562300	10	10	10	51.2	51.2	51.2	23.693	0	25.193	262460000	43
tr|Q9A1Z8|Q9A1Z8_STRP1	tr|Q9A1Z8|Q9A1Z8_STRP1 Putative secreted protein OS=Streptococcus pyogenes serotype M1 OX=301447 GN=SPy_0019 PE=4 SV=1			881190	951580	10	10	10	33.9	33.9	33.9	41.899	0	236.36	1212300000	122
tr|Q99Y01|Q99Y01_STRP1	tr|Q99Y01|Q99Y01_STRP1 Uncharacterized protein OS=Streptococcus pyogenes serotype M1 OX=301447 GN=SPy_1939 PE=4 SV=1	membrane [GO:0016020]	5101700	3655500	6799000	10	10	10	49.1	49.1	49.1	29.026	0	314.9	581440000	92
tr|Q99YK5|Q99YK5_STRP1	tr|Q99YK5|Q99YK5_STRP1 Putative amino acid ABC transport system (ATP-binding protein) OS=Streptococcus pyogenes serotype M1 OX=301447 GN=SPy_1657 PE=4 SV=1	plasma membrane [GO:0005886]	2947100	2322800	2658700	10	10	10	51	51	51	27.539	0	226.29	1833800000	67
tr|Q99ZN4|Q99ZN4_STRP1	tr|Q99ZN4|Q99ZN4_STRP1 Uncharacterized protein OS=Streptococcus pyogenes serotype M1 OX=301447 GN=SPy_1154 PE=1 SV=1		1061200	1430300	1781200	10	10	10	34.5	34.5	34.5	27.757	0	217.39	1323600000	133
sp|P0C0D6|RL4_STRP1	sp|P0C0D6|RL4_STRP1 50S ribosomal protein L4 OS=Streptococcus pyogenes serotype M1 OX=301447 GN=rplD PE=3 SV=1	ribonucleoprotein complex [GO:1990904]; ribosome [GO:0005840]	25234000	28855000	29279000	10	10	10	53.6	53.6	53.6	22.125	0	323.31	15547000000	236
sp|P0C0H3|DBH_STRP1	sp|P0C0H3|DBH_STRP1 DNA-binding protein HU OS=Streptococcus pyogenes serotype M1 OX=301447 GN=hup PE=3 SV=1	cytosol [GO:0005829]	63522000	57896000	71176000	10	10	10	78	78	78	9.6469	0	323.31	113870000000	396
sp|P66097|RL1_STRP1	sp|P66097|RL1_STRP1 50S ribosomal protein L1 OS=Streptococcus pyogenes serotype M1 OX=301447 GN=rplA PE=3 SV=1	large ribosomal subunit [GO:0015934]	64490000	50681000	60791000	10	10	10	38.9	38.9	38.9	24.394	0	187.18	22160000000	333
sp|P66322|RL9_STRP1	sp|P66322|RL9_STRP1 50S ribosomal protein L9 OS=Streptococcus pyogenes serotype M1 OX=301447 GN=rplI PE=3 SV=1	cytosolic large ribosomal subunit [GO:0022625]	15782000	15937000	14587000	10	10	10	56.7	56.7	56.7	16.512	0	301.43	1864000000	165
sp|P67188|Y316_STRP1	sp|P67188|Y316_STRP1 Probable transcriptional regulatory protein SPy_0316/M5005_Spy0269 OS=Streptococcus pyogenes serotype M1 OX=301447 GN=SPy_0316 PE=3 SV=1	cytosol [GO:0005829]	6264500	4710600	5101200	10	10	10	43.7	43.7	43.7	25.887	0	214.39	4987400000	176
sp|P67374|Y1936_STRP1	sp|P67374|Y1936_STRP1 DegV domain-containing protein SPy_1936/M5005_Spy1650 OS=Streptococcus pyogenes serotype M1 OX=301447 GN=SPy_1936 PE=3 SV=1		2933700	1804300	2359800	10	10	10	39.9	39.9	39.9	31.38	0	323.31	2646400000	110
tr|Q99XI5|Q99XI5_STRP1	tr|Q99XI5|Q99XI5_STRP1 Putative L-serine dehydratase alpha subunit OS=Streptococcus pyogenes serotype M1 OX=301447 GN=sdhA PE=4 SV=1		1130400	1111000	872660	10	10	10	50.3	50.3	50.3	29.971	0	217.14	2385500000	125
tr|Q99Y07|Q99Y07_STRP1	tr|Q99Y07|Q99Y07_STRP1 50S ribosomal protein L13 OS=Streptococcus pyogenes serotype M1 OX=301447 GN=rplM PE=3 SV=1	cytosolic large ribosomal subunit [GO:0022625]	19699000	18629000	25331000	10	10	10	78.4	78.4	78.4	16.101	0	323.31	19092000000	257
tr|Q99Y40|Q99Y40_STRP1	tr|Q99Y40|Q99Y40_STRP1 Putative transcriptional regulator OS=Streptococcus pyogenes serotype M1 OX=301447 GN=SPy_1878 PE=4 SV=1		6920900	3614300	3502900	10	10	10	74.8	74.8	74.8	14.376	0	323.31	4881600000	121
tr|Q99Y82|Q99Y82_STRP1	tr|Q99Y82|Q99Y82_STRP1 Uncharacterized protein OS=Streptococcus pyogenes serotype M1 OX=301447 GN=SPy_1828 PE=4 SV=1	membrane [GO:0016020]	3609200	5245200	5282200	10	10	10	37.2	37.2	37.2	24.172	0	224.13	1800400000	101
sp|Q99Z28|PYRDA_STRP1	sp|Q99Z28|PYRDA_STRP1 Putative dihydroorotate dehydrogenase A (fumarate) OS=Streptococcus pyogenes serotype M1 OX=301447 GN=pyrD PE=3 SV=1	cytoplasm [GO:0005737]		4560600	4170100	11	11	11	55.6	55.6	55.6	34.322	0	276.59	1985500000	80
sp|P66599|RS6_STRP1	sp|P66599|RS6_STRP1 30S ribosomal protein S6 OS=Streptococcus pyogenes serotype M1 OX=301447 GN=rpsF PE=3 SV=1	cytoplasm [GO:0005737]; ribonucleoprotein complex [GO:1990904]; ribosome [GO:0005840]	13446000	21230000	16026000	11	11	11	80.2	80.2	80.2	11.081	0	323.31	5698500000	203
sp|P66619|RS7_STRP1	sp|P66619|RS7_STRP1 30S ribosomal protein S7 OS=Streptococcus pyogenes serotype M1 OX=301447 GN=rpsG PE=3 SV=1	cytosolic small ribosomal subunit [GO:0022627]	59754000	58357000	50405000	11	11	11	62.8	62.8	62.8	17.679	0	323.31	17827000000	304
sp|P68896|PCP_STRP1	sp|P68896|PCP_STRP1 Pyrrolidone-carboxylate peptidase OS=Streptococcus pyogenes serotype M1 OX=301447 GN=pcp PE=3 SV=1	cytosol [GO:0005829]	3950600	3688400	4892900	11	11	11	61.9	61.9	61.9	23.131	0	323.31	2330100000	182
tr|Q99XR7|Q99XR7_STRP1	tr|Q99XR7|Q99XR7_STRP1 Alkyl hydroperoxide reductase C OS=Streptococcus pyogenes serotype M1 OX=301447 GN=ahpC PE=3 SV=1	cytosol [GO:0005829]	18341000	19205000	18090000	11	11	11	53.2	53.2	53.2	20.483	0	323.31	28103000000	394
tr|Q99YD6|Q99YD6_STRP1	tr|Q99YD6|Q99YD6_STRP1 Putative beta-ketoacyl-ACP reductase OS=Streptococcus pyogenes serotype M1 OX=301447 GN=fabG PE=4 SV=2		7590900	15038000	13072000	11	11	11	56.1	56.1	56.1	25.93	0	323.31	7140600000	245
tr|Q9A046|Q9A046_STRP1	tr|Q9A046|Q9A046_STRP1 Putative dTDP-4-keto-6-deoxyglucose-3,5-epimerase OS=Streptococcus pyogenes serotype M1 OX=301447 GN=cpsFP PE=4 SV=1	cytosol [GO:0005829]	5569900	6017300	6634700	11	11	11	47.7	47.7	47.7	22.437	0	201.01	1177500000	191
tr|Q9A1M9|Q9A1M9_STRP1	tr|Q9A1M9|Q9A1M9_STRP1 Putative glycine-betaine binding permease protein OS=Streptococcus pyogenes serotype M1 OX=301447 GN=opuABC PE=3 SV=1	ATP-binding cassette (ABC) transporter complex [GO:0043190]	884480	1074900	961560	11	11	11	23	23	23	63.186	0	323.31	1682800000	106
sp|Q99YM5|KGUA_STRP1	sp|Q99YM5|KGUA_STRP1 Guanylate kinase OS=Streptococcus pyogenes serotype M1 OX=301447 GN=gmk PE=3 SV=1	cytosol [GO:0005829]	1218600	1014800		12	12	12	73.5	73.5	73.5	24.176	0	323.31	1019100000	95
sp|P64285|GREA_STRP1	sp|P64285|GREA_STRP1 Transcription elongation factor GreA OS=Streptococcus pyogenes serotype M1 OX=301447 GN=greA PE=3 SV=1		5483100	4884600	5209700	12	12	12	85.6	85.6	85.6	17.653	0	274.78	916950000	137
tr|Q99YM9|Q99YM9_STRP1	tr|Q99YM9|Q99YM9_STRP1 Putative phosphoprotein phosphatase OS=Streptococcus pyogenes serotype M1 OX=301447 GN=pppL PE=4 SV=1		6023600	4742100	6717200	12	12	12	72.8	72.8	72.8	27.02	0	323.31	3010100000	102
sp|P67400|UPP_STRP1	sp|P67400|UPP_STRP1 Uracil phosphoribosyltransferase OS=Streptococcus pyogenes serotype M1 OX=301447 GN=upp PE=3 SV=1		1146000	1258800	1504500	12	12	12	77	77	77	22.825	0	286.12	1904700000	112
sp|P0C0I1|SODM_STRP1	sp|P0C0I1|SODM_STRP1 Superoxide dismutase [Mn] OS=Streptococcus pyogenes serotype M1 OX=301447 GN=sodA PE=3 SV=2	extracellular region [GO:0005576]	866710	2623000	3522900	12	12	12	84.6	84.6	84.6	22.683	0	224.62	1458400000	154
sp|P65666|PANE_STRP1	sp|P65666|PANE_STRP1 Putative 2-dehydropantoate 2-reductase OS=Streptococcus pyogenes serotype M1 OX=301447 GN=apbA PE=3 SV=1	cytoplasm [GO:0005737]	8693100	11332000	11362000	12	12	12	54.7	54.7	54.7	33.828	0	323.31	3460800000	238
sp|P67274|GCH1L_STRP1	sp|P67274|GCH1L_STRP1 GTP cyclohydrolase 1 type 2 homolog OS=Streptococcus pyogenes serotype M1 OX=301447 GN=SPy_0931 PE=3 SV=1	cytoplasm [GO:0005737]	961810	1966900	1285300	12	12	12	50.4	50.4	50.4	29.289	0	71.571	694010000	98
sp|Q9A1X2|RL23_STRP1	sp|Q9A1X2|RL23_STRP1 50S ribosomal protein L23 OS=Streptococcus pyogenes serotype M1 OX=301447 GN=rplW PE=3 SV=1	cytosolic large ribosomal subunit [GO:0022625]	48437000	47928000	44849000	12	12	12	84.7	84.7	84.7	10.731	0	113.09	27029000000	306
tr|Q99XG9|Q99XG9_STRP1	tr|Q99XG9|Q99XG9_STRP1 Putative serine protease OS=Streptococcus pyogenes serotype M1 OX=301447 GN=htrA PE=4 SV=1	membrane [GO:0016020]	16699000	16028000	18618000	12	12	12	45	45	45	42.76	0	323.31	3396900000	204
tr|Q99ZE7|Q99ZE7_STRP1	tr|Q99ZE7|Q99ZE7_STRP1 Uncharacterized protein OS=Streptococcus pyogenes serotype M1 OX=301447 GN=SPy_1260 PE=4 SV=1		28318000	17431000	22842000	12	12	12	86.5	86.5	86.5	17.453	0	323.31	11047000000	313
tr|Q9A1X7|Q9A1X7_STRP1	tr|Q9A1X7|Q9A1X7_STRP1 Putative alcohol dehydrogenase I OS=Streptococcus pyogenes serotype M1 OX=301447 GN=adhA PE=3 SV=1		1319900	1985700	1491100	12	12	12	64.5	64.5	64.5	35.366	0	323.31	1842500000	120
tr|Q99ZX8|Q99ZX8_STRP1	tr|Q99ZX8|Q99ZX8_STRP1 Putative acetoin dehydrogenase (TPP-dependent) alpha chain OS=Streptococcus pyogenes serotype M1 OX=301447 GN=acoA PE=4 SV=1			1054900	1486500	13	13	13	55	55	55	35.444	0	213.11	1394600000	93
tr|Q9A047|Q9A047_STRP1	tr|Q9A047|Q9A047_STRP1 Glucose-1-phosphate thymidylyltransferase OS=Streptococcus pyogenes serotype M1 OX=301447 GN=cpsFO PE=3 SV=1			1141100	1120900	13	13	13	61.6	61.6	61.6	32.122	0	323.31	1674800000	148
sp|P0C095|RECA_STRP1	sp|P0C095|RECA_STRP1 Protein RecA OS=Streptococcus pyogenes serotype M1 OX=301447 GN=recA PE=3 SV=1	cytosol [GO:0005829]	354150	345000	402980	13	13	13	42.6	42.6	42.6	40.589	0	323.31	3918700000	163
sp|P66634|RS8_STRP1	sp|P66634|RS8_STRP1 30S ribosomal protein S8 OS=Streptococcus pyogenes serotype M1 OX=301447 GN=rpsH PE=3 SV=1	cytosolic small ribosomal subunit [GO:0022627]	38507000	49552000	42863000	13	13	13	71.2	71.2	71.2	14.802	0	323.31	25209000000	341
tr|Q99XV2|Q99XV2_STRP1	tr|Q99XV2|Q99XV2_STRP1 Uncharacterized protein OS=Streptococcus pyogenes serotype M1 OX=301447 GN=SPy_2009 PE=4 SV=1	membrane [GO:0016020]	9267000	9042600	8736200	13	13	13	28.5	28.5	28.5	40.352	0	323.31	9864600000	241
tr|Q99YD4|Q99YD4_STRP1	tr|Q99YD4|Q99YD4_STRP1 Putative trans-2-enoyl-ACP reductase II OS=Streptococcus pyogenes serotype M1 OX=301447 GN=fabK PE=4 SV=1		3613000	3106200	3168900	13	13	13	45.2	45.2	45.2	33.859	0	323.31	3601400000	160
tr|Q99YT9|Q99YT9_STRP1	tr|Q99YT9|Q99YT9_STRP1 Carbamate kinase OS=Streptococcus pyogenes serotype M1 OX=301447 GN=arcC PE=3 SV=1	cytosol [GO:0005829]	2608600	3216100	4089200	13	13	13	50.6	50.6	50.6	33.217	0	184.43	1918900000	167
tr|Q99YU9|Q99YU9_STRP1	tr|Q99YU9|Q99YU9_STRP1 Glucose kinase OS=Streptococcus pyogenes serotype M1 OX=301447 GN=glcK PE=4 SV=1	cytoplasm [GO:0005737]	3643400	3316800	3856000	13	13	13	51.4	51.4	51.4	33.396	0	264.67	1636400000	164
tr|Q9A068|Q9A068_STRP1	tr|Q9A068|Q9A068_STRP1 Branched-chain-amino-acid aminotransferase OS=Streptococcus pyogenes serotype M1 OX=301447 GN=bcaT PE=3 SV=1		979180	1067600	1204400	13	13	13	63.8	63.8	63.8	37.063	0	306.34	1072900000	152
tr|Q9A081|Q9A081_STRP1	tr|Q9A081|Q9A081_STRP1 Purine nucleoside phosphorylase DeoD-type OS=Streptococcus pyogenes serotype M1 OX=301447 GN=deoD2 PE=3 SV=1	cytosol [GO:0005829]	12031000	13824000	12200000	13	13	13	83.1	83.1	83.1	26.02	0	323.31	3673800000	280
tr|Q9A209|Q9A209_STRP1	tr|Q9A209|Q9A209_STRP1 Beta sliding clamp OS=Streptococcus pyogenes serotype M1 OX=301447 GN=dnaN PE=3 SV=1	cytoplasm [GO:0005737]; DNA polymerase III complex [GO:0009360]	4123200	5656500	6033900	13	13	13	43.4	43.4	43.4	41.884	0	323.31	4257200000	233
sp|Q99YE0|ACCD_STRP1	sp|Q99YE0|ACCD_STRP1 Acetyl-coenzyme A carboxylase carboxyl transferase subunit beta OS=Streptococcus pyogenes serotype M1 OX=301447 GN=accD PE=3 SV=1	acetyl-CoA carboxylase complex [GO:0009317]		1302400	1113100	14	14	14	48.6	48.6	48.6	31.826	0	125.63	1594000000	73
sp|Q99Z34|DDL_STRP1	sp|Q99Z34|DDL_STRP1 D-alanine--D-alanine ligase OS=Streptococcus pyogenes serotype M1 OX=301447 GN=ddl PE=3 SV=1	cytosol [GO:0005829]		1037200	1427600	14	14	14	46.3	46.3	46.3	38.968	0	125.76	860480000	115
sp|P65757|PPAC_STRP1	sp|P65757|PPAC_STRP1 Probable manganese-dependent inorganic pyrophosphatase OS=Streptococcus pyogenes serotype M1 OX=301447 GN=ppaC PE=3 SV=1	cytoplasm [GO:0005737]	8187500	11334000	8070900	14	14	14	72.7	72.7	72.7	33.616	0	323.31	8562200000	272
sp|P66583|RS5_STRP1	sp|P66583|RS5_STRP1 30S ribosomal protein S5 OS=Streptococcus pyogenes serotype M1 OX=301447 GN=rpsE PE=3 SV=1	cytoplasm [GO:0005737]; small ribosomal subunit [GO:0015935]	24242000	26737000	25173000	14	14	14	69.5	69.5	69.5	17.028	0	323.31	41154000000	360
sp|P67068|HASC2_STRP1;sp|P0C0I9|HASC1_STRP1	sp|P67068|HASC2_STRP1 UTP--glucose-1-phosphate uridylyltransferase 2 OS=Streptococcus pyogenes serotype M1 OX=301447 GN=hasC2 PE=3 SV=1		582420	754230	783150	14	14	14	68.9	68.9	68.9	33.302	0	171.58	831280000	85
sp|P68771|DEF_STRP1	sp|P68771|DEF_STRP1 Peptide deformylase OS=Streptococcus pyogenes serotype M1 OX=301447 GN=def PE=1 SV=1		1568500	3460700	3733500	14	14	14	73	73	73	22.862	0	323.31	2157300000	190
sp|P68900|RL10_STRP1	sp|P68900|RL10_STRP1 50S ribosomal protein L10 OS=Streptococcus pyogenes serotype M1 OX=301447 GN=rplJ PE=3 SV=2	cytosolic large ribosomal subunit [GO:0022625]	55675000	58121000	58625000	14	14	14	74.1	74.1	74.1	17.565	0	323.31	32943000000	418
tr|Q9A1H0|Q9A1H0_STRP1	tr|Q9A1H0|Q9A1H0_STRP1 Putative glutamine-binding periplasmic protein OS=Streptococcus pyogenes serotype M1 OX=301447 GN=SPy_0277 PE=3 SV=2	ATP-binding cassette (ABC) transporter complex [GO:0043190]	1043200	897590	1049700	14	14	14	31.8	31.8	31.8	57.17	0	323.31	1894000000	110
sp|Q9A0I8|ATPG_STRP1	sp|Q9A0I8|ATPG_STRP1 ATP synthase gamma chain OS=Streptococcus pyogenes serotype M1 OX=301447 GN=atpG PE=3 SV=1	plasma membrane [GO:0005886]; proton-transporting ATP synthase complex, catalytic core F(1) [GO:0045261]	194810		408920	15	15	15	55.7	55.7	55.7	31.996	0	323.31	8076800000	137
tr|Q99Y99|Q99Y99_STRP1	tr|Q99Y99|Q99Y99_STRP1 Immunogenic secreted-like protein OS=Streptococcus pyogenes serotype M1 OX=301447 GN=isp2 PE=4 SV=1			2399100	5419400	15	15	15	35	35	35	54.46	0	323.31	1889000000	105
sp|P65243|KPRS1_STRP1	sp|P65243|KPRS1_STRP1 Ribose-phosphate pyrophosphokinase 1 OS=Streptococcus pyogenes serotype M1 OX=301447 GN=prs1 PE=3 SV=1	cytoplasm [GO:0005737]; ribose phosphate diphosphokinase complex [GO:0002189]		680530	954450	15	15	15	44.4	44.4	44.4	35.043	0	309.84	1886400000	113
tr|Q99XH9|Q99XH9_STRP1	tr|Q99XH9|Q99XH9_STRP1 Uncharacterized protein OS=Streptococcus pyogenes serotype M1 OX=301447 GN=SPy_2197 PE=4 SV=1	membrane [GO:0016020]	8151600	10018000	10251000	15	15	15	45.5	45.5	45.5	37.902	0	265.99	2256000000	136
sp|P63927|DEOB_STRP1	sp|P63927|DEOB_STRP1 Phosphopentomutase OS=Streptococcus pyogenes serotype M1 OX=301447 GN=deoB PE=3 SV=1	cytosol [GO:0005829]	1765500	1926000	1782900	15	15	15	39.2	39.2	39.2	44.223	0	154.74	1813800000	164
sp|P66063|RL7_STRP1	sp|P66063|RL7_STRP1 50S ribosomal protein L7/L12 OS=Streptococcus pyogenes serotype M1 OX=301447 GN=rplL PE=3 SV=1	cytosolic large ribosomal subunit [GO:0022625]	546100000	648000000	581040000	15	15	15	90.9	90.9	90.9	12.256	0	323.31	132800000000	941
sp|P66394|RS13_STRP1	sp|P66394|RS13_STRP1 30S ribosomal protein S13 OS=Streptococcus pyogenes serotype M1 OX=301447 GN=rpsM PE=3 SV=1	cytosol [GO:0005829]; small ribosomal subunit [GO:0015935]	37964000	44439000	42459000	15	15	15	55.4	55.4	55.4	13.425	0	323.31	33493000000	554
sp|Q99ZE5|GLS24_STRP1	sp|Q99ZE5|GLS24_STRP1 Stress response regulator gls24 homolog OS=Streptococcus pyogenes serotype M1 OX=301447 GN=SPy_1262 PE=3 SV=1		26530000	19495000	21790000	15	15	15	59.2	59.2	59.2	19.943	0	256.28	36303000000	371
sp|Q9A0J1|ATPF_STRP1	sp|Q9A0J1|ATPF_STRP1 ATP synthase subunit b OS=Streptococcus pyogenes serotype M1 OX=301447 GN=atpF PE=3 SV=1	plasma membrane [GO:0005886]; proton-transporting ATP synthase complex, coupling factor F(o) [GO:0045263]	3409300	2440800	1679100	15	15	15	63.4	63.4	63.4	17.808	0	323.31	23973000000	208
sp|Q9A163|GLMU_STRP1	sp|Q9A163|GLMU_STRP1 Bifunctional protein GlmU OS=Streptococcus pyogenes serotype M1 OX=301447 GN=glmU PE=3 SV=1	cytoplasm [GO:0005737]	2103900	2168600	2127300	15	15	15	41.3	41.3	41.3	49.689	0	323.31	3170800000	220
tr|Q99YN9|Q99YN9_STRP1	tr|Q99YN9|Q99YN9_STRP1 Ribosome hibernation promoting factor OS=Streptococcus pyogenes serotype M1 OX=301447 GN=hpf PE=3 SV=1	cytosolic small ribosomal subunit [GO:0022627]	7443700	12292000	9710100	15	15	15	80.2	80.2	80.2	21.1	0	323.31	7381300000	291
tr|Q9A156|Q9A156_STRP1	tr|Q9A156|Q9A156_STRP1 Peptidyl-prolyl cis-trans isomerase OS=Streptococcus pyogenes serotype M1 OX=301447 GN=SPy_0457 PE=3 SV=1		4590000	4778000	5403500	15	15	15	66	66	66	29.342	0	283.2	5506300000	183
sp|P65742|PLSX_STRP1	sp|P65742|PLSX_STRP1 Phosphate acyltransferase OS=Streptococcus pyogenes serotype M1 OX=301447 GN=plsX PE=3 SV=1	cytoplasm [GO:0005737]		760050	1170500	16	16	16	53.1	53.1	53.1	35.496	0	298.58	1414900000	91
sp|Q99XH4|SYW_STRP1	sp|Q99XH4|SYW_STRP1 Tryptophan--tRNA ligase OS=Streptococcus pyogenes serotype M1 OX=301447 GN=trpS PE=3 SV=1	cytoplasm [GO:0005737]		309720	319160	16	16	16	65.3	65.3	65.3	38.329	0	318.58	1803900000	87
tr|Q9A1F9|Q9A1F9_STRP1	tr|Q9A1F9|Q9A1F9_STRP1 Oligopeptidepermease OS=Streptococcus pyogenes serotype M1 OX=301447 GN=oppB PE=3 SV=1	plasma membrane [GO:0005886]	938330	727200	704690	16	16	16	28.4	28.4	28.4	56.08	0	323.31	4013900000	100
tr|Q9A1P7|Q9A1P7_STRP1	tr|Q9A1P7|Q9A1P7_STRP1 Putative ABC transporter (Lipoprotein) OS=Streptococcus pyogenes serotype M1 OX=301447 GN=SPy_0163 PE=4 SV=1	plasma membrane [GO:0005886]	1577700	1897200	1785600	16	15	15	59.1	59.1	59.1	36.211	0	323.31	5779100000	225
sp|P68905|ALF_STRP1	sp|P68905|ALF_STRP1 Fructose-bisphosphate aldolase OS=Streptococcus pyogenes serotype M1 OX=301447 GN=fba PE=3 SV=2		77835000	80803000	84730000	16	16	16	63.5	63.5	63.5	31.208	0	323.31	46031000000	780
sp|Q9A0L9|ADCA_STRP1	sp|Q9A0L9|ADCA_STRP1 Zinc-binding protein AdcA OS=Streptococcus pyogenes serotype M1 OX=301447 GN=adcA PE=3 SV=2		1180300	1287500	1241400	16	16	16	33.6	33.6	33.6	58.56	0	62.818	1295800000	108
tr|Q9A1J2|Q9A1J2_STRP1	tr|Q9A1J2|Q9A1J2_STRP1 Uncharacterized protein OS=Streptococcus pyogenes serotype M1 OX=301447 GN=SPy_0248 PE=4 SV=1	cytoplasm [GO:0005737]	4493000	3145100	4408500	16	16	16	69.7	69.7	69.7	33.867	0	323.31	3128600000	222
tr|Q99ZB1|Q99ZB1_STRP1	tr|Q99ZB1|Q99ZB1_STRP1 Maltodextrin-binding protein OS=Streptococcus pyogenes serotype M1 OX=301447 GN=malX PE=3 SV=1	ATP-binding cassette (ABC) transporter complex, substrate-binding subunit-containing [GO:0055052]	607200	1121800	441270	17	17	17	43	43	43	45.552	0	120.34	390940000	85
tr|Q9A0J7|Q9A0J7_STRP1	tr|Q9A0J7|Q9A0J7_STRP1 Uncharacterized protein OS=Streptococcus pyogenes serotype M1 OX=301447 GN=SPy_0747 PE=4 SV=1	membrane [GO:0016020]	1335800	1118600	1559400	17	17	17	23.2	23.2	23.2	99.804	0	323.31	384740000	94
sp|P60434|RL2_STRP1	sp|P60434|RL2_STRP1 50S ribosomal protein L2 OS=Streptococcus pyogenes serotype M1 OX=301447 GN=rplB PE=3 SV=1	cytosolic large ribosomal subunit [GO:0022625]	47869000	29767000	22776000	17	17	17	62.8	62.8	62.8	29.876	0	323.31	37838000000	543
sp|P68903|RRF_STRP1	sp|P68903|RRF_STRP1 Ribosome-recycling factor OS=Streptococcus pyogenes serotype M1 OX=301447 GN=frr PE=3 SV=1	cytoplasm [GO:0005737]	26835000	25402000	25921000	17	17	17	80	80	80	20.572	0	323.31	7064300000	423
sp|P69887|TPIS_STRP1	sp|P69887|TPIS_STRP1 Triosephosphate isomerase OS=Streptococcus pyogenes serotype M1 OX=301447 GN=tpiA PE=3 SV=2	cytosol [GO:0005829]	109350000	117390000	98771000	17	17	17	67.9	67.9	67.9	26.618	0	323.31	48299000000	913
sp|Q99Z29|GPMA_STRP1	sp|Q99Z29|GPMA_STRP1 2,3-bisphosphoglycerate-dependent phosphoglycerate mutase OS=Streptococcus pyogenes serotype M1 OX=301447 GN=gpmA PE=3 SV=2		21746000	22304000	20692000	17	17	17	62.3	62.3	62.3	26.036	0	323.31	17096000000	566
tr|Q99Y38|Q99Y38_STRP1	tr|Q99Y38|Q99Y38_STRP1 Putative acid phosphatase OS=Streptococcus pyogenes serotype M1 OX=301447 GN=lppC PE=4 SV=1	cell outer membrane [GO:0009279]	3013200	2488900	3125700	17	17	17	63.7	63.7	63.7	32.575	0	323.31	2736800000	180
tr|Q99Y53|Q99Y53_STRP1	tr|Q99Y53|Q99Y53_STRP1 Uncharacterized protein OS=Streptococcus pyogenes serotype M1 OX=301447 GN=SPy_1865 PE=4 SV=1		2662000	3620400	3821600	17	17	17	68.9	68.9	68.9	22.111	0	323.31	2565800000	187
tr|Q99YN5|Q99YN5_STRP1	tr|Q99YN5|Q99YN5_STRP1 Cysteine synthase OS=Streptococcus pyogenes serotype M1 OX=301447 GN=cysM PE=3 SV=1	cytoplasm [GO:0005737]	15803000	19663000	19504000	17	17	17	67.4	67.4	67.4	33.24	0	323.31	6596100000	502
tr|Q99YW2|Q99YW2_STRP1	tr|Q99YW2|Q99YW2_STRP1 Cell-division initiation protein (Septum placement) OS=Streptococcus pyogenes serotype M1 OX=301447 GN=divIVAS PE=4 SV=1	cytoplasm [GO:0005737]	16203000	19505000	19489000	17	17	17	54.8	54.8	54.8	28.934	0	323.31	13617000000	266
sp|P63375|PSTB1_STRP1	sp|P63375|PSTB1_STRP1 Phosphate import ATP-binding protein PstB 1 OS=Streptococcus pyogenes serotype M1 OX=301447 GN=pstB1 PE=3 SV=1	plasma membrane [GO:0005886]		191450	170440	18	18	18	60.7	60.7	60.7	28.08	0	173.84	1291100000	101
sp|Q99Z77|METK_STRP1	sp|Q99Z77|METK_STRP1 S-adenosylmethionine synthase OS=Streptococcus pyogenes serotype M1 OX=301447 GN=metK PE=3 SV=1	cytosol [GO:0005829]	318710	388170	352750	18	18	18	46	46	46	43.179	0	323.31	1254400000	120
sp|P0C0B6|DNAJ_STRP1	sp|P0C0B6|DNAJ_STRP1 Chaperone protein DnaJ OS=Streptococcus pyogenes serotype M1 OX=301447 GN=dnaJ PE=3 SV=1	cytoplasm [GO:0005737]	2666000	4252900	3406400	18	18	18	44.7	44.7	44.7	40.494	0	323.31	4340500000	241
sp|P66555|RS3_STRP1	sp|P66555|RS3_STRP1 30S ribosomal protein S3 OS=Streptococcus pyogenes serotype M1 OX=301447 GN=rpsC PE=3 SV=1	cytosolic small ribosomal subunit [GO:0022627]	47646000	43319000	54759000	18	18	18	67.7	67.7	67.7	24.133	0	323.31	32711000000	436
sp|P69882|KAD_STRP1	sp|P69882|KAD_STRP1 Adenylate kinase OS=Streptococcus pyogenes serotype M1 OX=301447 GN=adk PE=3 SV=1	cytosol [GO:0005829]	8270000	8281700	7049600	18	18	18	71.7	71.7	71.7	23.7	0	323.31	4823000000	300
sp|Q99ZP5|RF1_STRP1	sp|Q99ZP5|RF1_STRP1 Peptide chain release factor 1 OS=Streptococcus pyogenes serotype M1 OX=301447 GN=prfA PE=3 SV=2	cytoplasm [GO:0005737]	1457300	1147900	975380	18	18	18	52.1	52.1	52.1	40.568	0	323.31	1135200000	142
sp|Q9A1U3|SYY_STRP1	sp|Q9A1U3|SYY_STRP1 Tyrosine--tRNA ligase OS=Streptococcus pyogenes serotype M1 OX=301447 GN=tyrS PE=3 SV=1	cytosol [GO:0005829]	8271900	10466000	9163400	18	18	18	56.7	56.7	56.7	47.341	0	323.31	3140700000	218
sp|Q9A1W2|RL5_STRP1	sp|Q9A1W2|RL5_STRP1 50S ribosomal protein L5 OS=Streptococcus pyogenes serotype M1 OX=301447 GN=rplE PE=3 SV=1	cytosolic large ribosomal subunit [GO:0022625]	623850000	702620000	738160000	18	18	18	81.1	81.1	81.1	19.815	0	323.31	64939000000	527
tr|Q99ZQ5|Q99ZQ5_STRP1	tr|Q99ZQ5|Q99ZQ5_STRP1 Putative phosphotransacetylase OS=Streptococcus pyogenes serotype M1 OX=301447 GN=pta PE=1 SV=1		4014100	6645100	7014600	18	18	18	77.3	77.3	77.3	35.824	0	323.31	4321900000	310
tr|Q9A045|Q9A045_STRP1	tr|Q9A045|Q9A045_STRP1 dTDP-glucose 4,6-dehydratase OS=Streptococcus pyogenes serotype M1 OX=301447 GN=cpsFQ PE=3 SV=1		3511400	2757500	3328200	18	18	18	74.9	74.9	74.9	38.866	0	308.66	2690100000	230
tr|Q9A0W2|Q9A0W2_STRP1	tr|Q9A0W2|Q9A0W2_STRP1 Uncharacterized protein OS=Streptococcus pyogenes serotype M1 OX=301447 GN=SPy_0588 PE=4 SV=1		4187700	3279500	4271100	18	18	18	88.7	88.7	88.7	16.09	0	235.22	3818300000	253
sp|Q99XK9|SYH_STRP1	sp|Q99XK9|SYH_STRP1 Histidine--tRNA ligase OS=Streptococcus pyogenes serotype M1 OX=301447 GN=hisS PE=3 SV=1	cytoplasm [GO:0005737]		917680	572390	19	19	19	54.5	54.5	54.5	48.2	0	235.73	1745600000	116
sp|Q99YC0|GATA_STRP1	sp|Q99YC0|GATA_STRP1 Glutamyl-tRNA(Gln) amidotransferase subunit A OS=Streptococcus pyogenes serotype M1 OX=301447 GN=gatA PE=3 SV=1	glutamyl-tRNA(Gln) amidotransferase complex [GO:0030956]	871860	1101500	1036500	19	19	19	56.4	56.4	56.4	52.32	0	323.31	1300100000	85
tr|Q7DAL3|Q7DAL3_STRP1	tr|Q7DAL3|Q7DAL3_STRP1 Collagen-like surface protei OS=Streptococcus pyogenes serotype M1 OX=301447 GN=scl PE=4 SV=1	extracellular space [GO:0005615]	150400	155620	107570	19	19	19	46.6	46.6	46.6	36.259	0	323.31	1038100000	156
tr|Q99YK8|Q99YK8_STRP1	tr|Q99YK8|Q99YK8_STRP1 Nicotinate phosphoribosyltransferase OS=Streptococcus pyogenes serotype M1 OX=301447 GN=SPy_1653 PE=3 SV=1	cytosol [GO:0005829]	587010	1202500	1128800	19	19	19	40.3	40.3	40.3	55.04	0	323.31	1263900000	168
tr|Q99YL6|Q99YL6_STRP1	tr|Q99YL6|Q99YL6_STRP1 Mid-cell-anchored protein Z OS=Streptococcus pyogenes serotype M1 OX=301447 GN=mapZ PE=3 SV=1	plasma membrane [GO:0005886]	3869100	3563100	4132200	19	19	19	48.7	48.7	48.7	52.996	0	323.31	3405900000	220
tr|Q99ZX7|Q99ZX7_STRP1	tr|Q99ZX7|Q99ZX7_STRP1 Putative acetoin dehydrogenase (TPP-dependent) beta chain OS=Streptococcus pyogenes serotype M1 OX=301447 GN=acoB PE=4 SV=1		7108000	8811400	9139000	19	19	19	54.5	54.5	54.5	35.836	0	323.31	9367600000	346
sp|Q99YC1|GATB_STRP1	sp|Q99YC1|GATB_STRP1 Aspartyl/glutamyl-tRNA(Asn/Gln) amidotransferase subunit B OS=Streptococcus pyogenes serotype M1 OX=301447 GN=gatB PE=3 SV=1		500880	207870	524880	20	20	20	63.7	63.7	63.7	53.429	0	323.31	1178100000	125
sp|P60812|PRSA2_STRP1	sp|P60812|PRSA2_STRP1 Foldase protein PrsA 2 OS=Streptococcus pyogenes serotype M1 OX=301447 GN=prsA2 PE=3 SV=1	plasma membrane [GO:0005886]	8880700	6450600	7758500	20	19	19	57.3	55	55	34.349	0	323.31	21466000000	312
tr|Q99ZH4|Q99ZH4_STRP1	tr|Q99ZH4|Q99ZH4_STRP1 Putative lipoprotein OS=Streptococcus pyogenes serotype M1 OX=301447 GN=SPy_1228 PE=4 SV=1	plasma membrane [GO:0005886]	2657000	2519700	2503300	20	20	19	56.9	56.9	56.9	36.396	0	323.31	28486000000	506
sp|Q99XQ7|EFTS_STRP1	sp|Q99XQ7|EFTS_STRP1 Elongation factor Ts OS=Streptococcus pyogenes serotype M1 OX=301447 GN=tsf PE=3 SV=1	cytoplasm [GO:0005737]	49924000	47363000	61394000	20	20	20	61	61	61	37.227	0	323.31	19882000000	665
sp|Q99ZD0|PFKA_STRP1	sp|Q99ZD0|PFKA_STRP1 ATP-dependent 6-phosphofructokinase OS=Streptococcus pyogenes serotype M1 OX=301447 GN=pfkA PE=3 SV=1	6-phosphofructokinase complex [GO:0005945]	19648000	24232000	22571000	20	20	20	77.7	77.7	77.7	35.748	0	323.31	18216000000	647
tr|Q9A074|Q9A074_STRP1	tr|Q9A074|Q9A074_STRP1 Putative ABC transporter (Binding protein) OS=Streptococcus pyogenes serotype M1 OX=301447 GN=SPy_0903 PE=3 SV=1		1901900	2200800	1940700	20	20	20	61.2	61.2	61.2	33.233	0	263.68	5942100000	276
tr|Q9A0C5|Q9A0C5_STRP1	tr|Q9A0C5|Q9A0C5_STRP1 Uncharacterized protein OS=Streptococcus pyogenes serotype M1 OX=301447 GN=SPy_0836 PE=3 SV=1	membrane [GO:0016020]	2838200	3086300	3466300	20	20	20	71.2	71.2	71.2	45.438	0	323.31	1668700000	131
tr|Q9A118|Q9A118_STRP1	tr|Q9A118|Q9A118_STRP1 Catabolite control protein A OS=Streptococcus pyogenes serotype M1 OX=301447 GN=ccpA PE=4 SV=2		2682200	2851100	3951900	20	20	20	79	79	79	36.713	0	323.31	6884600000	242
tr|Q9A207|Q9A207_STRP1	tr|Q9A207|Q9A207_STRP1 Ribosome-binding ATPase YchF OS=Streptococcus pyogenes serotype M1 OX=301447 GN=ychF PE=3 SV=1	cytoplasm [GO:0005737]	691170	791220	494490	20	20	20	72	72	72	41.094	0	323.31	2669900000	139
sp|P67575|SYN_STRP1	sp|P67575|SYN_STRP1 Asparagine--tRNA ligase OS=Streptococcus pyogenes serotype M1 OX=301447 GN=asnS PE=3 SV=1	cytoplasm [GO:0005737]		337510	284900	21	21	21	48.9	48.9	48.9	51.207	0	196.73	1491700000	124
sp|P68901|RS2_STRP1	sp|P68901|RS2_STRP1 30S ribosomal protein S2 OS=Streptococcus pyogenes serotype M1 OX=301447 GN=rpsB PE=3 SV=2	cytosolic small ribosomal subunit [GO:0022627]	19743000	26771000	24427000	21	21	21	81.6	81.6	81.6	28.4	0	323.31	62723000000	586
sp|Q99ZW8|GLMM_STRP1	sp|Q99ZW8|GLMM_STRP1 Phosphoglucosamine mutase OS=Streptococcus pyogenes serotype M1 OX=301447 GN=glmM PE=3 SV=1	cytosol [GO:0005829]	1210500	1082200	1377300	21	21	21	57.4	57.4	57.4	48.413	0	323.31	3342800000	205
sp|Q9A0I9|ATPA_STRP1	sp|Q9A0I9|ATPA_STRP1 ATP synthase subunit alpha OS=Streptococcus pyogenes serotype M1 OX=301447 GN=atpA PE=3 SV=1	plasma membrane [GO:0005886]; proton-transporting ATP synthase complex, catalytic core F(1) [GO:0045261]	6425300	5989000	4951500	21	21	21	45	45	45	54.685	0	323.31	28824000000	481
tr|Q99XU2|Q99XU2_STRP1	tr|Q99XU2|Q99XU2_STRP1 Putative ATP-binding cassette transporter-like protein OS=Streptococcus pyogenes serotype M1 OX=301447 GN=SPy_2032 PE=4 SV=1	efflux pump complex [GO:1990281]	1268300	1136800	1315300	21	21	21	56.6	56.6	56.6	46.607	0	291.25	2056000000	179
tr|Q99YE6|Q99YE6_STRP1	tr|Q99YE6|Q99YE6_STRP1 Mannose-specific phosphotransferase system component IIAB OS=Streptococcus pyogenes serotype M1 OX=301447 GN=manL PE=4 SV=1	cytoplasm [GO:0005737]; plasma membrane [GO:0005886]	20701000	21858000	22843000	21	21	21	69.4	69.4	69.4	35.567	0	323.31	12451000000	447
sp|P0A4G4|MTSA_STRP1	sp|P0A4G4|MTSA_STRP1 Metal ABC transporter substrate-binding lipoprotein OS=Streptococcus pyogenes serotype M1 OX=301447 GN=mtsA PE=1 SV=1	plasma membrane [GO:0005886]		1197900	1172200	22	22	22	64.2	64.2	64.2	34.358	0	323.31	14326000000	405
tr|Q99Z38|Q99Z38_STRP1	tr|Q99Z38|Q99Z38_STRP1 DEAD-box ATP-dependent RNA helicase CshA OS=Streptococcus pyogenes serotype M1 OX=301447 GN=deaD PE=3 SV=1	cytosol [GO:0005829]; ribosome [GO:0005840]		557110	1278100	22	22	22	50.3	50.3	50.3	60.726	0	323.31	2338100000	147
tr|Q99ZH5|Q99ZH5_STRP1	tr|Q99ZH5|Q99ZH5_STRP1 Putative sugar ABC transporter (ATP-binding protein) OS=Streptococcus pyogenes serotype M1 OX=301447 GN=SPy_1227 PE=4 SV=1		453720	447900	633900	22	22	22	49.8	49.8	49.8	55.602	0	323.31	3820700000	162
sp|P63415|ACKA_STRP1	sp|P63415|ACKA_STRP1 Acetate kinase OS=Streptococcus pyogenes serotype M1 OX=301447 GN=ackA PE=3 SV=1	cytoplasm [GO:0005737]	459470	475790	1392800	22	22	22	64.1	64.1	64.1	43.546	0	323.31	1883100000	172
sp|P65259|LDH_STRP1	sp|P65259|LDH_STRP1 L-lactate dehydrogenase OS=Streptococcus pyogenes serotype M1 OX=301447 GN=ldh PE=3 SV=2	cytoplasm [GO:0005737]	23924000	20277000	22181000	22	22	22	66.4	66.4	66.4	35.272	0	323.31	35728000000	626
sp|P65925|PYRG_STRP1	sp|P65925|PYRG_STRP1 CTP synthase OS=Streptococcus pyogenes serotype M1 OX=301447 GN=pyrG PE=3 SV=1	cytosol [GO:0005829]	1528900	963840	1485800	22	22	22	69.5	69.5	69.5	59.506	0	323.31	1974500000	202
tr|Q99Y41|Q99Y41_STRP1	tr|Q99Y41|Q99Y41_STRP1 Putative glutamine synthetase OS=Streptococcus pyogenes serotype M1 OX=301447 GN=glnA PE=3 SV=1	cytoplasm [GO:0005737]	683160	572630	547370	22	22	22	64.1	64.1	64.1	50.44	0	323.31	5609800000	313
tr|Q99ZU1|Q99ZU1_STRP1	tr|Q99ZU1|Q99ZU1_STRP1 Putative dipeptidase OS=Streptococcus pyogenes serotype M1 OX=301447 GN=SPy_1070 PE=4 SV=1		5689200	7131800	7262900	22	22	22	67.6	67.6	67.6	51.345	0	323.31	5734900000	406
tr|Q9A1C5|Q9A1C5_STRP1	tr|Q9A1C5|Q9A1C5_STRP1 Endolytic murein transglycosylase OS=Streptococcus pyogenes serotype M1 OX=301447 GN=mltG PE=3 SV=1	plasma membrane [GO:0005886]	697430	756330	570890	23	23	23	53.6	53.6	53.6	58.488	0	323.31	4060900000	174
sp|P0C0D0|OTCC_STRP1	sp|P0C0D0|OTCC_STRP1 Ornithine carbamoyltransferase, catabolic OS=Streptococcus pyogenes serotype M1 OX=301447 GN=arcB PE=3 SV=3	cytoplasm [GO:0005737]	26487000	31585000	30708000	23	23	23	72.1	72.1	72.1	37.897	0	323.31	14931000000	721
tr|Q99XR6|Q99XR6_STRP1	tr|Q99XR6|Q99XR6_STRP1 Putative NADH oxidase/alkyl hydroperoxidase reductase OS=Streptococcus pyogenes serotype M1 OX=301447 GN=nox1 PE=4 SV=1	cytosol [GO:0005829]	5180500	5019900	6010900	23	23	23	59.4	59.4	59.4	54.751	0	323.31	7266700000	405
tr|Q99YL0|Q99YL0_STRP1	tr|Q99YL0|Q99YL0_STRP1 Putative cysteine aminopeptidase C OS=Streptococcus pyogenes serotype M1 OX=301447 GN=pepC PE=4 SV=1	cytoplasm [GO:0005737]	13243000	17603000	14364000	23	23	23	64.9	64.9	64.9	50.864	0	323.31	14807000000	506
tr|Q99YV1|Q99YV1_STRP1	tr|Q99YV1|Q99YV1_STRP1 Putative GTP-binding protein TypA/BipA (Tyrosine phosphorylated protein A) OS=Streptococcus pyogenes serotype M1 OX=301447 GN=SPy_1527 PE=4 SV=1	cytosol [GO:0005829]; ribonucleoprotein complex [GO:1990904]	930760	886550	705800	23	23	23	49.3	49.3	49.3	68.572	0	323.31	3207900000	200
tr|Q99ZX3|Q99ZX3_STRP1	tr|Q99ZX3|Q99ZX3_STRP1 Lipoate--protein ligase OS=Streptococcus pyogenes serotype M1 OX=301447 GN=SPy_1033 PE=4 SV=1	cytoplasm [GO:0005737]	2040800	2882300	2488500	23	23	23	69	69	69	37.502	0	323.31	2465000000	294
tr|Q9A0G8|Q9A0G8_STRP1	tr|Q9A0G8|Q9A0G8_STRP1 RNA polymerase sigma factor SigA OS=Streptococcus pyogenes serotype M1 OX=301447 GN=rpoD PE=3 SV=1	cytoplasm [GO:0005737]	2133600	2752600	3059700	23	23	23	71.5	71.5	71.5	42.27	0	323.31	5405500000	259
tr|Q9A146|Q9A146_STRP1	tr|Q9A146|Q9A146_STRP1 67 kDa Myosin-crossreactive streptococcal antigen OS=Streptococcus pyogenes serotype M1 OX=301447 GN=SPy_0470 PE=4 SV=1	membrane [GO:0016020]	1341600	1891400	2081100	23	23	23	52.4	52.4	52.4	67.479	0	323.31	1499700000	247
tr|Q99YN0|Q99YN0_STRP1	tr|Q99YN0|Q99YN0_STRP1 Uncharacterized protein OS=Streptococcus pyogenes serotype M1 OX=301447 GN=SPy_1625 PE=4 SV=1	plasma membrane [GO:0005886]		267420	533660	24	24	24	46.5	46.5	46.5	68.859	0	323.31	2929700000	148
sp|Q9A178|SYM_STRP1	sp|Q9A178|SYM_STRP1 Methionine--tRNA ligase OS=Streptococcus pyogenes serotype M1 OX=301447 GN=metG PE=3 SV=2	cytoplasm [GO:0005737]		410970	336510	24	24	24	42.3	42.3	42.3	75.13	0	323.31	1439400000	166
tr|Q99YV6|Q99YV6_STRP1	tr|Q99YV6|Q99YV6_STRP1 Cell division protein FtsA OS=Streptococcus pyogenes serotype M1 OX=301447 GN=ftsA PE=3 SV=1	cell division site [GO:0032153]; cytoplasmic side of plasma membrane [GO:0009898]	3961100	4915700	4347800	24	24	24	66.7	66.7	66.7	49.336	0	323.31	3519200000	164
sp|P66567|RS4_STRP1	sp|P66567|RS4_STRP1 30S ribosomal protein S4 OS=Streptococcus pyogenes serotype M1 OX=301447 GN=rpsD PE=3 SV=1	small ribosomal subunit [GO:0015935]	41823000	33922000	35031000	24	24	24	76.4	76.4	76.4	23.122	0	323.31	49138000000	645
sp|Q99YE2|SYS_STRP1	sp|Q99YE2|SYS_STRP1 Serine--tRNA ligase OS=Streptococcus pyogenes serotype M1 OX=301447 GN=serS PE=3 SV=1	cytoplasm [GO:0005737]	4056900	3122300	2868600	24	24	24	65.4	65.4	65.4	48.181	0	323.31	4359000000	292
tr|Q99YD7|Q99YD7_STRP1	tr|Q99YD7|Q99YD7_STRP1 3-oxoacyl-[acyl-carrier-protein] synthase 2 OS=Streptococcus pyogenes serotype M1 OX=301447 GN=fabF PE=3 SV=1	cytosol [GO:0005829]	3900700	3762100	3940900	24	24	24	86.3	86.3	86.3	43.651	0	323.31	8923500000	332
tr|Q99ZN6|Q99ZN6_STRP1	tr|Q99ZN6|Q99ZN6_STRP1 NADH Oxidase OS=Streptococcus pyogenes serotype M1 OX=301447 GN=nox PE=4 SV=1		15434000	14510000	15943000	24	24	24	53.7	53.7	53.7	49.603	0	323.31	7615300000	286
tr|Q9A0B0|Q9A0B0_STRP1	tr|Q9A0B0|Q9A0B0_STRP1 Putative fructose-specific enzyme II, PTS system BC component OS=Streptococcus pyogenes serotype M1 OX=301447 GN=SPy_0855 PE=4 SV=1	plasma membrane [GO:0005886]	27727000	27977000	26469000	24	24	24	37.5	37.5	37.5	67.088	0	323.31	8766100000	355
sp|Q9A0K9|EZRA_STRP1	sp|Q9A0K9|EZRA_STRP1 Septation ring formation regulator EzrA OS=Streptococcus pyogenes serotype M1 OX=301447 GN=ezrA PE=3 SV=1	plasma membrane [GO:0005886]; septin ring [GO:0005940]		171070	199060	25	25	25	54.7	54.7	54.7	66.119	0	323.31	3835400000	162
sp|P60811|PRSA1_STRP1	sp|P60811|PRSA1_STRP1 Foldase protein PrsA 1 OS=Streptococcus pyogenes serotype M1 OX=301447 GN=prsA1 PE=3 SV=1	plasma membrane [GO:0005886]	4642600	3656300	4167100	25	25	24	67.8	67.8	67.8	38.535	0	323.31	34534000000	437
tr|Q99ZX6|Q99ZX6_STRP1	tr|Q99ZX6|Q99ZX6_STRP1 Dihydrolipoamide acetyltransferase component of pyruvate dehydrogenase complex OS=Streptococcus pyogenes serotype M1 OX=301447 GN=acoC PE=3 SV=1	pyruvate dehydrogenase complex [GO:0045254]	15346000	17431000	16098000	25	24	24	63.1	60.1	60.1	49.801	0	323.31	4588200000	259
sp|P0C0G7|G3P_STRP1	sp|P0C0G7|G3P_STRP1 Glyceraldehyde-3-phosphate dehydrogenase OS=Streptococcus pyogenes serotype M1 OX=301447 GN=gap PE=3 SV=2	cytoplasm [GO:0005737]	187530000	211940000	213650000	25	25	25	90.2	90.2	90.2	35.942	0	323.31	253550000000	2132
tr|Q99YD5|Q99YD5_STRP1	tr|Q99YD5|Q99YD5_STRP1 Malonyl CoA-acyl carrier protein transacylase OS=Streptococcus pyogenes serotype M1 OX=301447 GN=fabD PE=3 SV=1	cytosol [GO:0005829]	6812500	9974700	12385000	25	25	25	76.9	76.9	76.9	34.214	0	323.31	4290700000	338
tr|Q9A066|Q9A066_STRP1	tr|Q9A066|Q9A066_STRP1 Putative ribosomal protein S1-like DNA-binding protein OS=Streptococcus pyogenes serotype M1 OX=301447 GN=SPy_0913 PE=4 SV=1	cytosolic small ribosomal subunit [GO:0022627]	44307000	38757000	47785000	25	25	25	61.6	61.6	61.6	43.849	0	323.31	67492000000	980
sp|P63793|CLPX_STRP1	sp|P63793|CLPX_STRP1 ATP-dependent Clp protease ATP-binding subunit ClpX OS=Streptococcus pyogenes serotype M1 OX=301447 GN=clpX PE=3 SV=1	HslUV protease complex [GO:0009376]	142710	335000	662340	26	26	26	71.9	71.9	71.9	44.991	0	323.31	4058600000	192
sp|P66710|RPOA_STRP1	sp|P66710|RPOA_STRP1 DNA-directed RNA polymerase subunit alpha OS=Streptococcus pyogenes serotype M1 OX=301447 GN=rpoA PE=3 SV=1	cytoplasm [GO:0005737]; DNA-directed RNA polymerase complex [GO:0000428]	4211800	2903300	3617400	26	26	26	64.1	64.1	64.1	34.529	0	323.31	20310000000	539
sp|Q99XL0|SYD_STRP1	sp|Q99XL0|SYD_STRP1 Aspartate--tRNA ligase OS=Streptococcus pyogenes serotype M1 OX=301447 GN=aspS PE=3 SV=1	cytoplasm [GO:0005737]	495290	1319000	1148200	26	26	26	53.3	53.3	53.3	66.027	0	323.31	2601400000	198
tr|Q99YV7|Q99YV7_STRP1	tr|Q99YV7|Q99YV7_STRP1 Cell division protein FtsZ OS=Streptococcus pyogenes serotype M1 OX=301447 GN=ftsZ PE=3 SV=1	cell division site [GO:0032153]; cytoplasm [GO:0005737]	11652000	10850000	10714000	26	26	26	78.1	78.1	78.1	46.431	0	323.31	15684000000	456
tr|Q99ZC0|Q99ZC0_STRP1	tr|Q99ZC0|Q99ZC0_STRP1 Putative maltose/maltodextrin-binding protein OS=Streptococcus pyogenes serotype M1 OX=301447 GN=SPy_1294 PE=4 SV=1	ATP-binding cassette (ABC) transporter complex, substrate-binding subunit-containing [GO:0055052]	1721700	1673000	1904700	26	26	26	76.1	76.1	76.1	44.585	0	323.31	13729000000	376
tr|Q99ZX5|Q99ZX5_STRP1	tr|Q99ZX5|Q99ZX5_STRP1 Dihydrolipoyl dehydrogenase OS=Streptococcus pyogenes serotype M1 OX=301447 GN=acoL PE=3 SV=1		8273500	7674700	8411700	27	27	26	56.4	56.4	54	62.466	0	323.31	6988500000	348
sp|P67023|SYE_STRP1	sp|P67023|SYE_STRP1 Glutamate--tRNA ligase OS=Streptococcus pyogenes serotype M1 OX=301447 GN=gltX PE=3 SV=1	cytosol [GO:0005829]	1805400	1284900	1233800	27	27	27	64.4	64.4	64.4	55.093	0	323.31	4093000000	266
tr|Q9A0U8|Q9A0U8_STRP1	tr|Q9A0U8|Q9A0U8_STRP1 Putative oligopeptidase OS=Streptococcus pyogenes serotype M1 OX=301447 GN=pepF PE=3 SV=1		429790	981390	1193200	27	27	27	47.1	47.1	47.1	68.702	0	323.31	3996700000	437
sp|P0C0I3|TACY_STRP1	sp|P0C0I3|TACY_STRP1 Streptolysin O OS=Streptococcus pyogenes serotype M1 OX=301447 GN=slo PE=3 SV=1	extracellular region [GO:0005576]; host cell plasma membrane [GO:0020002]; membrane [GO:0016020]		259440	359820	28	28	28	61.6	61.6	61.6	63.638	0	323.31	1336100000	204
sp|Q9A1L1|G6PI_STRP1	sp|Q9A1L1|G6PI_STRP1 Glucose-6-phosphate isomerase OS=Streptococcus pyogenes serotype M1 OX=301447 GN=pgi PE=3 SV=1	cytosol [GO:0005829]	20246000	24938000	26134000	28	28	28	71.7	71.7	71.7	49.452	0	323.31	18665000000	685
tr|Q9A1Y3|Q9A1Y3_STRP1	tr|Q9A1Y3|Q9A1Y3_STRP1 Adenylosuccinate lyase OS=Streptococcus pyogenes serotype M1 OX=301447 GN=purB PE=3 SV=1	cytosol [GO:0005829]	1085400	1182200	318120	28	28	28	71.6	71.6	71.6	49.534	0	323.31	3533900000	241
tr|Q9A1H3|Q9A1H3_STRP1	tr|Q9A1H3|Q9A1H3_STRP1 Putative surface exclusion protein OS=Streptococcus pyogenes serotype M1 OX=301447 GN=prgA PE=4 SV=1		3111600	4323900	3516600	29	29	29	44	44	44	94.696	0	323.31	1170900000	212
sp|Q9A0V7|SYK_STRP1	sp|Q9A0V7|SYK_STRP1 Lysine--tRNA ligase OS=Streptococcus pyogenes serotype M1 OX=301447 GN=lysS PE=3 SV=1	cytosol [GO:0005829]	3287200	3438100	2446900	29	29	29	53.1	53.1	53.1	56.599	0	323.31	4177700000	250
tr|Q99YF8|Q99YF8_STRP1	tr|Q99YF8|Q99YF8_STRP1 Transcription termination/antitermination protein NusA OS=Streptococcus pyogenes serotype M1 OX=301447 GN=nusA PE=3 SV=1	cytosol [GO:0005829]	1278400	1237400	959920	29	29	29	65.2	65.2	65.2	43.747	0	323.31	3393900000	220
tr|Q99Z66|Q99Z66_STRP1	tr|Q99Z66|Q99Z66_STRP1 Phosphoenolpyruvate-protein phosphotransferase OS=Streptococcus pyogenes serotype M1 OX=301447 GN=pstI PE=3 SV=1	cytoplasm [GO:0005737]	20575000	18209000	22471000	29	29	29	71.1	71.1	71.1	63.135	0	323.31	15598000000	660
tr|Q9A0X7|Q9A0X7_STRP1	tr|Q9A0X7|Q9A0X7_STRP1 Signal recognition particle receptor FtsY OS=Streptococcus pyogenes serotype M1 OX=301447 GN=ftsY PE=3 SV=1	cytoplasm [GO:0005737]; plasma membrane [GO:0005886]	8016300	8145000	8794800	29	29	29	56.8	56.8	56.8	56.769	0	323.31	3061800000	246
tr|Q99XH2|Q99XH2_STRP1	tr|Q99XH2|Q99XH2_STRP1 ABC transporter, ATP-binding protein OS=Streptococcus pyogenes serotype M1 OX=301447 GN=SPy_2210 PE=4 SV=1		687930	797290	832360	30	30	30	55.5	55.5	55.5	60.733	0	323.31	7099600000	361
tr|Q99ZK1|Q99ZK1_STRP1	tr|Q99ZK1|Q99ZK1_STRP1 Signal recognition particle protein OS=Streptococcus pyogenes serotype M1 OX=301447 GN=ffh PE=3 SV=2	signal recognition particle [GO:0048500]	2411200	3738000	3229200	30	30	30	55	55	55	57.528	0	323.31	5909600000	303
sp|P0C0H7|IMDH_STRP1	sp|P0C0H7|IMDH_STRP1 Inosine-5-monophosphate dehydrogenase OS=Streptococcus pyogenes serotype M1 OX=301447 GN=guaB PE=3 SV=2		4948200	4663700	4786200	31	31	31	76.3	76.3	76.3	52.807	0	323.31	20032000000	629
sp|Q9A1P8|PURA_STRP1	sp|Q9A1P8|PURA_STRP1 Adenylosuccinate synthetase OS=Streptococcus pyogenes serotype M1 OX=301447 GN=purA PE=3 SV=1	cytoplasm [GO:0005737]	1592700	2148700	2186000	31	31	31	65.1	65.1	65.1	47.461	0	323.31	3277300000	405
tr|Q99YJ3|Q99YJ3_STRP1	tr|Q99YJ3|Q99YJ3_STRP1 Putative transketolase OS=Streptococcus pyogenes serotype M1 OX=301447 GN=tkt PE=3 SV=1	cytosol [GO:0005829]	10651000	11658000	11450000	31	31	31	56.4	56.4	56.4	77.453	0	323.31	18293000000	672
sp|P68897|PGK_STRP1	sp|P68897|PGK_STRP1 Phosphoglycerate kinase OS=Streptococcus pyogenes serotype M1 OX=301447 GN=pgk PE=3 SV=2	cytosol [GO:0005829]	54199000	58382000	55600000	32	32	32	83.7	83.7	83.7	42.129	0	323.31	53348000000	1161
sp|Q9A0I7|ATPB_STRP1	sp|Q9A0I7|ATPB_STRP1 ATP synthase subunit beta OS=Streptococcus pyogenes serotype M1 OX=301447 GN=atpD PE=3 SV=1	plasma membrane [GO:0005886]; proton-transporting ATP synthase complex, catalytic core F(1) [GO:0045261]	2872800	3361300	2795500	32	32	32	78.4	78.4	78.4	51.055	0	323.31	21584000000	602
sp|Q9A115|SYT_STRP1	sp|Q9A115|SYT_STRP1 Threonine--tRNA ligase OS=Streptococcus pyogenes serotype M1 OX=301447 GN=thrS PE=3 SV=1	cytoplasm [GO:0005737]	1800000	1727700	1828200	32	32	32	62.6	62.6	62.6	74.304	0	323.31	5457900000	355
tr|Q99XQ6|Q99XQ6_STRP1	tr|Q99XQ6|Q99XQ6_STRP1 Putative endopeptidase O OS=Streptococcus pyogenes serotype M1 OX=301447 GN=pepO PE=4 SV=1	plasma membrane [GO:0005886]	6388300	8655400	8672800	32	32	32	51.2	51.2	51.2	71.307	0	323.31	9283500000	639
tr|Q99Z67|Q99Z67_STRP1	tr|Q99Z67|Q99Z67_STRP1 Putative NADP-dependent glyceraldehyde-3-phosphate dehydrogenase OS=Streptococcus pyogenes serotype M1 OX=301447 GN=gapN PE=4 SV=1		41426000	46129000	45110000	32	32	32	79.8	79.8	79.8	50.368	0	323.31	107360000000	1450
tr|Q99ZG7|Q99ZG7_STRP1	tr|Q99ZG7|Q99ZG7_STRP1 Aminopeptidase OS=Streptococcus pyogenes serotype M1 OX=301447 GN=pepN PE=3 SV=1	cytoplasm [GO:0005737]		520700	394230	33	33	33	44.4	44.4	44.4	96.348	0	323.31	1973100000	236
tr|Q9A0T9|Q9A0T9_STRP1	tr|Q9A0T9|Q9A0T9_STRP1 Putative calcium-transporting ATPase OS=Streptococcus pyogenes serotype M1 OX=301447 GN=pacL PE=4 SV=1	membrane [GO:0016020]	814600	1257500	880350	33	33	33	43	43	43	97.086	0	323.31	3891000000	206
sp|P0C0B4|ARCA_STRP1	sp|P0C0B4|ARCA_STRP1 Arginine deiminase OS=Streptococcus pyogenes serotype M1 OX=301447 GN=arcA PE=3 SV=2	cytoplasm [GO:0005737]	8654400	8349300	10122000	33	33	33	85.6	85.6	85.6	46.296	0	323.31	15751000000	776
tr|Q99XV9|Q99XV9_STRP1	tr|Q99XV9|Q99XV9_STRP1 Surface lipoprotein OS=Streptococcus pyogenes serotype M1 OX=301447 GN=dppA PE=4 SV=1	ATP-binding cassette (ABC) transporter complex [GO:0043190]; outer membrane-bounded periplasmic space [GO:0030288]	621410	632150		34	34	34	57.9	57.9	57.9	61.046	0	323.31	7375700000	261
tr|Q99YA0|Q99YA0_STRP1	tr|Q99YA0|Q99YA0_STRP1 Uncharacterized protein OS=Streptococcus pyogenes serotype M1 OX=301447 GN=SPy_1798 PE=4 SV=1	membrane [GO:0016020]	283170	675800	905810	34	34	34	31.1	31.1	31.1	142.7	0	142.94	451430000	84
sp|P0C0E1|TIG_STRP1	sp|P0C0E1|TIG_STRP1 Trigger factor OS=Streptococcus pyogenes serotype M1 OX=301447 GN=tig PE=3 SV=2	cytoplasm [GO:0005737]	38042000	39335000	39147000	34	34	34	73.5	73.5	73.5	47.095	0	323.31	23862000000	620
sp|Q9A0I0|SYFB_STRP1	sp|Q9A0I0|SYFB_STRP1 Phenylalanine--tRNA ligase beta subunit OS=Streptococcus pyogenes serotype M1 OX=301447 GN=pheT PE=3 SV=1	phenylalanine-tRNA ligase complex [GO:0009328]	371520	507410	498340	34	34	34	61.8	61.8	61.8	87.266	0	323.31	3238800000	254
tr|Q99XR9|Q99XR9_STRP1	tr|Q99XR9|Q99XR9_STRP1 Putative endopeptidase Clp ATP-binding chain C OS=Streptococcus pyogenes serotype M1 OX=301447 GN=clpC PE=3 SV=1	cytoplasm [GO:0005737]	249360	273480	286300	35	32	32	51	48	48	90.713	0	323.31	2436300000	205
sp|P64299|GUAA_STRP1	sp|P64299|GUAA_STRP1 GMP synthase [glutamine-hydrolyzing] OS=Streptococcus pyogenes serotype M1 OX=301447 GN=guaA PE=3 SV=1	cytosol [GO:0005829]	5931100	6645500	6336000	35	35	35	73.1	73.1	73.1	57.501	0	323.31	9809600000	557
sp|P69952|EFTU_STRP1	sp|P69952|EFTU_STRP1 Elongation factor Tu OS=Streptococcus pyogenes serotype M1 OX=301447 GN=tuf PE=3 SV=1	cytosol [GO:0005829]	89591000	98595000	76942000	36	36	36	74.1	74.1	74.1	43.855	0	323.31	199690000000	1519
tr|Q99ZH8|Q99ZH8_STRP1	tr|Q99ZH8|Q99ZH8_STRP1 Putative phosphoglucomutase OS=Streptococcus pyogenes serotype M1 OX=301447 GN=pgmA PE=3 SV=1		883960	787870	1846800	36	36	36	81.1	81.1	81.1	63.332	0	323.31	6700400000	390
sp|P69949|ENO_STRP1	sp|P69949|ENO_STRP1 Enolase OS=Streptococcus pyogenes serotype M1 OX=301447 GN=eno PE=3 SV=2	cell surface [GO:0009986]; extracellular region [GO:0005576]; peptidoglycan-based cell wall [GO:0009274]; phosphopyruvate hydratase complex [GO:0000015]	133680000	150420000	123230000	37	37	37	91.5	91.5	91.5	47.356	0	323.31	378440000000	2804
tr|Q9A086|Q9A086_STRP1	tr|Q9A086|Q9A086_STRP1 Putative ATP-dependent Clp proteinase (ATP-binding subunit) OS=Streptococcus pyogenes serotype M1 OX=301447 GN=clpL PE=3 SV=1	cytoplasm [GO:0005737]	398300	665960	522850	38	38	36	70.4	70.4	68.2	77.346	0	323.31	2147200000	182
sp|Q99YS1|SYV_STRP1	sp|Q99YS1|SYV_STRP1 Valine--tRNA ligase OS=Streptococcus pyogenes serotype M1 OX=301447 GN=valS PE=3 SV=1	cytosol [GO:0005829]	1620300	2775700	2516000	38	38	38	55.2	55.2	55.2	100.94	0	323.31	4468800000	380
sp|Q9A1P0|SYL_STRP1	sp|Q9A1P0|SYL_STRP1 Leucine--tRNA ligase OS=Streptococcus pyogenes serotype M1 OX=301447 GN=leuS PE=3 SV=1	cytosol [GO:0005829]	655320	1410900	725990	38	38	38	61.6	61.6	61.6	93.815	0	323.31	4473400000	324
tr|Q99Y65|Q99Y65_STRP1	tr|Q99Y65|Q99Y65_STRP1 Putative pyruvate formate-lyase OS=Streptococcus pyogenes serotype M1 OX=301447 GN=pfl PE=4 SV=1	cytosol [GO:0005829]	3766100	3637300	3627300	38	38	38	73.4	73.4	73.4	87.527	0	323.31	20560000000	716
sp|Q99YI4|SYGB_STRP1	sp|Q99YI4|SYGB_STRP1 Glycine--tRNA ligase beta subunit OS=Streptococcus pyogenes serotype M1 OX=301447 GN=glyS PE=3 SV=1	cytosol [GO:0005829]	1027500	1352100	1379800	39	39	39	62.7	62.7	62.7	74.929	0	323.31	6066200000	309
sp|P69883|CH60_STRP1	sp|P69883|CH60_STRP1 60 kDa chaperonin OS=Streptococcus pyogenes serotype M1 OX=301447 GN=groL PE=3 SV=2	GroEL-GroES complex [GO:1990220]	14939000	16311000	16541000	40	40	40	85.6	85.6	85.6	57.095	0	323.31	161880000000	1686
sp|Q99XL5|SYR_STRP1	sp|Q99XL5|SYR_STRP1 Arginine--tRNA ligase OS=Streptococcus pyogenes serotype M1 OX=301447 GN=argS PE=3 SV=1	cytoplasm [GO:0005737]	1590100	2871300	4110100	40	40	40	77.4	77.4	77.4	63.12	0	323.31	7712400000	592
sp|Q99XY4|SYP_STRP1	sp|Q99XY4|SYP_STRP1 Proline--tRNA ligase OS=Streptococcus pyogenes serotype M1 OX=301447 GN=proS PE=3 SV=1	cytosol [GO:0005829]	225250	457410	428720	40	40	40	76.1	76.1	76.1	68.702	0	323.31	4872900000	401
sp|Q99ZD3|GLMS_STRP1	sp|Q99ZD3|GLMS_STRP1 Glutamine--fructose-6-phosphate aminotransferase [isomerizing] OS=Streptococcus pyogenes serotype M1 OX=301447 GN=glmS PE=3 SV=3	cytosol [GO:0005829]	1001000	1165500	1244100	40	40	40	85.8	85.8	85.8	65.592	0	323.31	10958000000	505
tr|Q99XV0|Q99XV0_STRP1	tr|Q99XV0|Q99XV0_STRP1 M protein type 1 OS=Streptococcus pyogenes serotype M1 OX=301447 GN=emm1 PE=4 SV=1	extracellular region [GO:0005576]; membrane [GO:0016020]	24738000	23962000	23335000	40	40	40	60.7	60.7	60.7	54.22	0	323.31	42880000000	1120
tr|Q99YW6|Q99YW6_STRP1	tr|Q99YW6|Q99YW6_STRP1 Putative ATP-dependent protease OS=Streptococcus pyogenes serotype M1 OX=301447 GN=clpE PE=3 SV=1	cytoplasm [GO:0005737]	1373400	1411600	1576800	41	41	40	63	63	61.8	84.732	0	323.31	3244900000	297
tr|Q99ZA4|Q99ZA4_STRP1	tr|Q99ZA4|Q99ZA4_STRP1 Uncharacterized protein OS=Streptococcus pyogenes serotype M1 OX=301447 GN=SPy_1315 PE=3 SV=1	ATP-binding cassette (ABC) transporter complex [GO:0043190]	1812200	2710200	1289100	41	41	41	55.8	55.8	55.8	78.461	0	323.31	21973000000	552
sp|Q99YG1|IF2_STRP1	sp|Q99YG1|IF2_STRP1 Translation initiation factor IF-2 OS=Streptococcus pyogenes serotype M1 OX=301447 GN=infB PE=3 SV=1	cytoplasm [GO:0005737]	3354300	5168800	4404800	44	44	44	50.2	50.2	50.2	105.54	0	323.31	13826000000	541
tr|Q9A200|Q9A200_STRP1	tr|Q9A200|Q9A200_STRP1 ATP-dependent zinc metalloprotease FtsH OS=Streptococcus pyogenes serotype M1 OX=301447 GN=ftsH PE=3 SV=1	plasma membrane [GO:0005886]	9152400	9848500	9058000	44	44	44	63.7	63.7	63.7	71.793	0	323.31	12503000000	425
tr|Q99ZD1|Q99ZD1_STRP1	tr|Q99ZD1|Q99ZD1_STRP1 Pyruvate kinase OS=Streptococcus pyogenes serotype M1 OX=301447 GN=pyk PE=3 SV=1	cytosol [GO:0005829]	47783000	44023000	43792000	47	47	47	85.4	85.4	85.4	54.534	0	323.31	112340000000	1848
sp|P69946|EFG_STRP1	sp|P69946|EFG_STRP1 Elongation factor G OS=Streptococcus pyogenes serotype M1 OX=301447 GN=fus PE=3 SV=2	cytosol [GO:0005829]	34321000	40289000	40431000	49	49	49	84.7	84.7	84.7	76.528	0	323.31	107630000000	1721
sp|Q99Y96|SECA_STRP1	sp|Q99Y96|SECA_STRP1 Protein translocase subunit SecA OS=Streptococcus pyogenes serotype M1 OX=301447 GN=secA PE=3 SV=1	cell envelope Sec protein transport complex [GO:0031522]; cytosol [GO:0005829]; plasma membrane [GO:0005886]	2805200	2763000	3249300	50	50	50	60.7	60.7	60.7	94.764	0	323.31	11369000000	592
sp|P0C0C6|DNAK_STRP1	sp|P0C0C6|DNAK_STRP1 Chaperone protein DnaK OS=Streptococcus pyogenes serotype M1 OX=301447 GN=dnaK PE=3 SV=2		88437000	87122000	93058000	55	55	55	83.4	83.4	83.4	64.919	0	323.31	73666000000	1695
sp|Q99Z57|SYA_STRP1	sp|Q99Z57|SYA_STRP1 Alanine--tRNA ligase OS=Streptococcus pyogenes serotype M1 OX=301447 GN=alaS PE=3 SV=1	cytosol [GO:0005829]	5495400	7596800	7590700	56	56	56	68	68	68	96.53	0	323.31	10744000000	584
sp|Q9A1U1|RPOB_STRP1	sp|Q9A1U1|RPOB_STRP1 DNA-directed RNA polymerase subunit beta OS=Streptococcus pyogenes serotype M1 OX=301447 GN=rpoB PE=3 SV=1	DNA-directed RNA polymerase complex [GO:0000428]	2522200	2524800	2495000	70	70	70	62.1	62.1	62.1	132.79	0	323.31	21791000000	815
sp|P58099|C5AP_STRP1	sp|P58099|C5AP_STRP1 C5a peptidase OS=Streptococcus pyogenes serotype M1 OX=301447 GN=scpA PE=3 SV=1	extracellular region [GO:0005576]; membrane [GO:0016020]	8026300	8175500	9194300	88	88	88	79.2	79.2	79.2	129.49	0	323.31	48634000000	1785
sp|P0C0E0|RPOC_STRP1	sp|P0C0E0|RPOC_STRP1 DNA-directed RNA polymerase subunit beta OS=Streptococcus pyogenes serotype M1 OX=301447 GN=rpoC PE=3 SV=1	DNA-directed RNA polymerase complex [GO:0000428]	1127700	1310400	1055200	97	97	97	75.9	75.9	75.9	135.48	0	323.31	31748000000	1035

## Sheet: Dataset 1D
Intracellular_SF370
Protein IDs	Fasta headers	Gene Ontology (cellular component)	LFQ intensity Intracellular-1	LFQ intensity Intracellular-2	LFQ intensity Intracellular-3	Peptides	Razor + unique peptides	Unique peptides	Sequence coverage [%]	Unique + razor sequence coverage [%]	Unique sequence coverage [%]	Mol. weight [kDa]	Q-value	Score	Intensity	MS/MS count
sp|P66509|RS20_STRP1	sp|P66509|RS20_STRP1 30S ribosomal protein S20 OS=Streptococcus pyogenes serotype M1 OX=301447 GN=rpsT PE=3 SV=1	cytosol [GO:0005829]; small ribosomal subunit [GO:0015935]		11752000	20665000	2	2	2	31.2	31.2	31.2	8.3125	0	131.3	1685100000	26
tr|Q99XW7|Q99XW7_STRP1	tr|Q99XW7|Q99XW7_STRP1 Uncharacterized protein OS=Streptococcus pyogenes serotype M1 OX=301447 GN=SPy_1989 PE=4 SV=1		230620		208190	2	2	2	30.1	30.1	30.1	16.593	0	3.8291	23654000	6
tr|Q99YB3|Q99YB3_STRP1	tr|Q99YB3|Q99YB3_STRP1 Putative L-asparaginase OS=Streptococcus pyogenes serotype M1 OX=301447 GN=asnB PE=4 SV=1		533380	618540		2	2	2	9	9	9	34.564	0	15.276	99962000	10
tr|Q9A0E0|Q9A0E0_STRP1	tr|Q9A0E0|Q9A0E0_STRP1 Uncharacterized protein OS=Streptococcus pyogenes serotype M1 OX=301447 GN=SPy_0815 PE=4 SV=1	membrane [GO:0016020]	274300		328500	2	2	2	12.3	12.3	12.3	15.376	0	2.7093	51878000	8
sp|P0C0F1|CSPA_STRP1	sp|P0C0F1|CSPA_STRP1 Major cold shock protein OS=Streptococcus pyogenes serotype M1 OX=301447 GN=cspA PE=3 SV=1	cytoplasm [GO:0005737]	3074200	4011000	4062800	2	2	2	28.4	28.4	28.4	7.3221	0	104.41	940320000	51
sp|P63821|COAD_STRP1	sp|P63821|COAD_STRP1 Phosphopantetheine adenylyltransferase OS=Streptococcus pyogenes serotype M1 OX=301447 GN=coaD PE=3 SV=1	cytoplasm [GO:0005737]	522470	425800	561160	2	2	2	19	19	19	18.629	0	59.605	78575000	8
sp|P67467|EX7S_STRP1	sp|P67467|EX7S_STRP1 Exodeoxyribonuclease 7 small subunit OS=Streptococcus pyogenes serotype M1 OX=301447 GN=xseB PE=3 SV=1	cytosol [GO:0005829]; exodeoxyribonuclease VII complex [GO:0009318]	376500	385410	339940	2	2	2	39.4	39.4	39.4	7.988	0	6.5272	34349000	6
tr|Q9A014|Q9A014_STRP1	tr|Q9A014|Q9A014_STRP1 Uncharacterized protein OS=Streptococcus pyogenes serotype M1 OX=301447 GN=SPy_0978 PE=4 SV=1			940110	983700	2	2	2	25	25	25	6.3803	0	13.346	279020000	10
tr|Q9A1C8|Q9A1C8_STRP1	tr|Q9A1C8|Q9A1C8_STRP1 Uncharacterized protein OS=Streptococcus pyogenes serotype M1 OX=301447 GN=SPy_0343 PE=4 SV=1		884460	772690	741020	2	2	2	11.5	11.5	11.5	23.435	0	6.6963	104600000	7
tr|Q9A204|Q9A204_STRP1	tr|Q9A204|Q9A204_STRP1 Uncharacterized protein OS=Streptococcus pyogenes serotype M1 OX=301447 GN=SPy_0009 PE=4 SV=1		974890	858170	889000	2	2	2	21.4	21.4	21.4	11.256	0	61.531	182970000	17
sp|Q9A187|YABA_STRP1	sp|Q9A187|YABA_STRP1 Initiation-control protein YabA OS=Streptococcus pyogenes serotype M1 OX=301447 GN=SPy_0405 PE=3 SV=1		401140	496710	391400	2	2	2	22.4	22.4	22.4	12.796	0	88.103	90550000	22
sp|P66235|RL333_STRP1	sp|P66235|RL333_STRP1 50S ribosomal protein L33 3 OS=Streptococcus pyogenes serotype M1 OX=301447 GN=rpmG3 PE=3 SV=1	cytoplasm [GO:0005737]; ribonucleoprotein complex [GO:1990904]; ribosome [GO:0005840]	8101200	9654100	11577000	2	2	2	32.7	32.7	32.7	5.9128	0	27.312	1752400000	35
tr|Q9A0C1|Q9A0C1_STRP1	tr|Q9A0C1|Q9A0C1_STRP1 UPF0109 protein SPy_0841 OS=Streptococcus pyogenes serotype M1 OX=301447 GN=SPy_0841 PE=3 SV=1	cytoplasm [GO:0005737]	818250	698160	978710	2	2	2	40.5	40.5	40.5	8.8723	0	55.48	184830000	24
sp|P0C0G5|FOLB_STRP1	sp|P0C0G5|FOLB_STRP1 Dihydroneopterin aldolase OS=Streptococcus pyogenes serotype M1 OX=301447 GN=folB PE=3 SV=1	cytoplasm [GO:0005737]	595680		608010	3	3	3	29.4	29.4	29.4	13.441	0	13.01	62699000	15
sp|Q99XQ1|Y2104_STRP1	sp|Q99XQ1|Y2104_STRP1 UPF0246 protein SPy_2104/M5005_Spy1788 OS=Streptococcus pyogenes serotype M1 OX=301447 GN=SPy_2104 PE=3 SV=1	cytosol [GO:0005829]	153920	138690		3	3	3	15.6	15.6	15.6	28.271	0	2.8576	20656000	7
sp|Q9A149|MSRA_STRP1	sp|Q9A149|MSRA_STRP1 Peptide methionine sulfoxide reductase MsrA OS=Streptococcus pyogenes serotype M1 OX=301447 GN=msrA PE=3 SV=1		410770	480350		3	3	3	35.5	35.5	35.5	19.481	0	61.741	49043000	5
tr|Q99Y00|Q99Y00_STRP1	tr|Q99Y00|Q99Y00_STRP1 Mini-ribonuclease 3 OS=Streptococcus pyogenes serotype M1 OX=301447 GN=mrnC PE=3 SV=1	cytoplasm [GO:0005737]		274150	287480	3	3	3	37.2	37.2	37.2	15.807	0	36.904	34231000	6
tr|Q99ZQ3|Q99ZQ3_STRP1	tr|Q99ZQ3|Q99ZQ3_STRP1 Putative ABC transporter (ATP-binding protein) OS=Streptococcus pyogenes serotype M1 OX=301447 GN=SPy_1133 PE=4 SV=1		83378		100750	3	3	3	17.4	17.4	17.4	27.325	0	41.909	19377000	10
tr|Q99ZX2|Q99ZX2_STRP1	tr|Q99ZX2|Q99ZX2_STRP1 Uncharacterized protein OS=Streptococcus pyogenes serotype M1 OX=301447 GN=SPy_1034 PE=4 SV=1		312450		237840	3	3	3	12.5	12.5	12.5	29.588	0	7.6349	44668000	6
tr|Q9A057|Q9A057_STRP1	tr|Q9A057|Q9A057_STRP1 Uncharacterized protein OS=Streptococcus pyogenes serotype M1 OX=301447 GN=SPy_0923 PE=4 SV=1		155090		158260	3	3	3	30.8	30.8	30.8	24.387	0	11.55	14213000	4
tr|Q9A079|Q9A079_STRP1	tr|Q9A079|Q9A079_STRP1 Putative transcriptional regulator OS=Streptococcus pyogenes serotype M1 OX=301447 GN=cpsY PE=3 SV=1	protein-DNA complex [GO:0032993]	305230		335340	3	3	3	12	12	12	34.677	0	32.152	57227000	7
tr|Q9A0W6|Q9A0W6_STRP1	tr|Q9A0W6|Q9A0W6_STRP1 Uncharacterized protein OS=Streptococcus pyogenes serotype M1 OX=301447 GN=SPy_0583 PE=4 SV=1	plasma membrane [GO:0005886]	124530		120450	3	3	3	17.8	17.8	17.8	10.44	0	15.909	48482000	9
sp|P66157|RL28_STRP1	sp|P66157|RL28_STRP1 50S ribosomal protein L28 OS=Streptococcus pyogenes serotype M1 OX=301447 GN=rpmB PE=3 SV=1	ribonucleoprotein complex [GO:1990904]; ribosome [GO:0005840]	16101000	19027000	21120000	3	3	3	27.4	27.4	27.4	6.9281	0	39.96	2778800000	31
sp|P67504|TRMB_STRP1	sp|P67504|TRMB_STRP1 tRNA (guanine-N(7)-)-methyltransferase OS=Streptococcus pyogenes serotype M1 OX=301447 GN=trmB PE=3 SV=1	tRNA methyltransferase complex [GO:0043527]	571160	449620	442720	3	3	3	19.4	19.4	19.4	24.454	0	43.321	102790000	12
sp|Q48WA5|RL332_STRP1	sp|Q48WA5|RL332_STRP1 50S ribosomal protein L33 2 OS=Streptococcus pyogenes serotype M1 OX=301447 GN=rpmG2 PE=3 SV=1	ribonucleoprotein complex [GO:1990904]; ribosome [GO:0005840]	420720	667840	867000	3	3	3	52	52	52	5.6576	0	9.8742	96892000	10
sp|Q99Z50|NAGB_STRP1	sp|Q99Z50|NAGB_STRP1 Glucosamine-6-phosphate deaminase OS=Streptococcus pyogenes serotype M1 OX=301447 GN=nagB PE=3 SV=1	cytoplasm [GO:0005737]	71979	84623	131340	3	3	3	24.4	24.4	24.4	25.8	0	3.2939	29776000	9
tr|Q99XS8|Q99XS8_STRP1	tr|Q99XS8|Q99XS8_STRP1 Putative transcriptional regulator OS=Streptococcus pyogenes serotype M1 OX=301447 GN=SPy_2054 PE=4 SV=1		234200	212920	252830	3	3	3	12.1	12.1	12.1	27.835	0	34.978	53582000	9
tr|Q99XU5|Q99XU5_STRP1	tr|Q99XU5|Q99XU5_STRP1 Putative two-component response regulator OS=Streptococcus pyogenes serotype M1 OX=301447 GN=SPy_2027 PE=4 SV=1	cytosol [GO:0005829]; protein-DNA complex [GO:0032993]	511410		640230	3	3	3	12.4	12.4	12.4	25.071	0	6.8662	159090000	11
tr|Q99Y10|Q99Y10_STRP1	tr|Q99Y10|Q99Y10_STRP1 Uncharacterized protein OS=Streptococcus pyogenes serotype M1 OX=301447 GN=SPy_1926 PE=4 SV=1		432830	490600	396580	3	3	3	30.5	30.5	30.5	10.934	0	9.1016	61299000	9
tr|Q99ZD4|Q99ZD4_STRP1	tr|Q99ZD4|Q99ZD4_STRP1 Uncharacterized protein OS=Streptococcus pyogenes serotype M1 OX=301447 GN=SPy_1277 PE=4 SV=1	cytosol [GO:0005829]	8167000	7342600	9098800	3	3	3	27	27	27	12.277	0	30.652	1214300000	32
tr|Q9A0H6|Q9A0H6_STRP1	tr|Q9A0H6|Q9A0H6_STRP1 Putative ABC transporter (ATP-binding protein) OS=Streptococcus pyogenes serotype M1 OX=301447 GN=SPy_0773 PE=4 SV=2	plasma membrane [GO:0005886]	344010	367800	390610	3	3	3	19.8	19.8	19.8	24.605	0	72.694	58687000	9
tr|Q9A0L4|Q9A0L4_STRP1	tr|Q9A0L4|Q9A0L4_STRP1 Putative flavodoxin OS=Streptococcus pyogenes serotype M1 OX=301447 GN=SPy_0721 PE=4 SV=1		514890	485550	420550	3	3	3	35.6	35.6	35.6	16.256	0	95.153	132380000	23
tr|Q9A0R4|Q9A0R4_STRP1	tr|Q9A0R4|Q9A0R4_STRP1 Uncharacterized protein OS=Streptococcus pyogenes serotype M1 OX=301447 GN=SPy_0656 PE=4 SV=1		606180	537130	362370	3	3	3	22.3	22.3	22.3	13.675	0	4.1649	67625000	10
tr|Q9A0V0|Q9A0V0_STRP1	tr|Q9A0V0|Q9A0V0_STRP1 Uncharacterized protein OS=Streptococcus pyogenes serotype M1 OX=301447 GN=SPy_0604 PE=4 SV=1		615540	817230	921020	3	3	3	19.5	19.5	19.5	14.333	0	87.085	103830000	7
tr|Q9A1R0|Q9A1R0_STRP1	tr|Q9A1R0|Q9A1R0_STRP1 Uncharacterized protein OS=Streptococcus pyogenes serotype M1 OX=301447 GN=SPy_0145 PE=4 SV=1	cytosol [GO:0005829]	170240	141800	155970	3	3	3	35.5	35.5	35.5	13.639	0	86.95	41878000	14
tr|Q9A0W3|Q9A0W3_STRP1	tr|Q9A0W3|Q9A0W3_STRP1 Uncharacterized protein OS=Streptococcus pyogenes serotype M1 OX=301447 GN=SPy_0587 PE=4 SV=1	membrane [GO:0016020]	345620	90089		3	3	3	43.7	43.7	43.7	14.311	0	290.11	144010000	20
tr|Q9A1U6|Q9A1U6_STRP1	tr|Q9A1U6|Q9A1U6_STRP1 ABC transporter (ATP-binding protein) OS=Streptococcus pyogenes serotype M1 OX=301447 GN=adcC PE=4 SV=1	ATP-binding cassette (ABC) transporter complex [GO:0043190]	271500	262940	244100	3	3	3	19.2	19.2	19.2	26.948	0	4.2439	74180000	12
sp|P66751|RUVA_STRP1	sp|P66751|RUVA_STRP1 Holliday junction ATP-dependent DNA helicase RuvA OS=Streptococcus pyogenes serotype M1 OX=301447 GN=ruvA PE=3 SV=1	cytoplasm [GO:0005737]; Holliday junction helicase complex [GO:0009379]; Holliday junction resolvase complex [GO:0048476]	1365500	1922800	1929400	3	3	3	23.2	23.2	23.2	21.879	0	83.081	434010000	22
sp|P67532|Y1139_STRP1	sp|P67532|Y1139_STRP1 Probable tautomerase SPy_1139/M5005_Spy0861 OS=Streptococcus pyogenes serotype M1 OX=301447 GN=SPy_1139 PE=3 SV=2		1080300	712140	995820	3	3	3	67.2	67.2	67.2	7.0549	0	61.238	494070000	47
sp|Q9A0D6|RL21_STRP1	sp|Q9A0D6|RL21_STRP1 50S ribosomal protein L21 OS=Streptococcus pyogenes serotype M1 OX=301447 GN=rplU PE=3 SV=1	cytoplasm [GO:0005737]; ribonucleoprotein complex [GO:1990904]; ribosome [GO:0005840]	6777400	7102700	4359100	3	3	3	35.6	35.6	35.6	11.155	0	136.28	3129700000	92
sp|Q9A1V0|RS11_STRP1	sp|Q9A1V0|RS11_STRP1 30S ribosomal protein S11 OS=Streptococcus pyogenes serotype M1 OX=301447 GN=rpsK PE=3 SV=1	cytosolic small ribosomal subunit [GO:0022627]	12369000	11015000	10660000	3	3	3	22.8	22.8	22.8	13.37	0	104.33	3098100000	95
tr|Q99Y35|Q99Y35_STRP1	tr|Q99Y35|Q99Y35_STRP1 Putative alkaline-shock protein OS=Streptococcus pyogenes serotype M1 OX=301447 GN=asp PE=4 SV=1		2178400	2148400	1856000	3	3	3	28.1	28.1	28.1	13.063	0	171.76	518110000	26
tr|Q9A0F1|Q9A0F1_STRP1	tr|Q9A0F1|Q9A0F1_STRP1 Uncharacterized protein OS=Streptococcus pyogenes serotype M1 OX=301447 GN=SPy_0802 PE=4 SV=1	membrane [GO:0016020]	7986600	10589000	10104000	3	3	3	31	31	31	17.063	0	80.399	2386100000	38
tr|Q9A0V8|Q9A0V8_STRP1	tr|Q9A0V8|Q9A0V8_STRP1 Uncharacterized protein OS=Streptococcus pyogenes serotype M1 OX=301447 GN=SPy_0593 PE=4 SV=1		2188700	2054200	2004400	3	3	3	37.1	37.1	37.1	8.1891	0	84.532	571080000	40
tr|Q9A1Z4|Q9A1Z4_STRP1	tr|Q9A1Z4|Q9A1Z4_STRP1 Acyl carrier protein OS=Streptococcus pyogenes serotype M1 OX=301447 GN=acpP.2 PE=3 SV=1	cytosol [GO:0005829]	602840	745110	1019600	3	3	3	37.5	37.5	37.5	9.5238	0	7.6972	243750000	36
sp|Q99XL6|ARGR2_STRP1	sp|Q99XL6|ARGR2_STRP1 Arginine repressor OS=Streptococcus pyogenes serotype M1 OX=301447 GN=argR2 PE=3 SV=1	cytoplasm [GO:0005737]		587740	431310	4	4	4	33.8	33.8	33.8	16.331	0	137.94	126580000	11
sp|Q9A186|RSMI_STRP1	sp|Q9A186|RSMI_STRP1 Ribosomal RNA small subunit methyltransferase I OS=Streptococcus pyogenes serotype M1 OX=301447 GN=rsmI PE=3 SV=1	cytoplasm [GO:0005737]	359740		462780	4	4	4	19.9	19.9	19.9	31.818	0	31.024	50740000	11
tr|Q99Y17|Q99Y17_STRP1	tr|Q99Y17|Q99Y17_STRP1 Putative PTS system, lactose-specific component IIBC OS=Streptococcus pyogenes serotype M1 OX=301447 GN=lacE PE=4 SV=1	plasma membrane [GO:0005886]	695140		1072500	4	4	4	7.6	7.6	7.6	61.209	0	14.469	113370000	9
tr|Q99Y68|Q99Y68_STRP1	tr|Q99Y68|Q99Y68_STRP1 ATP-dependent RecD-like DNA helicase OS=Streptococcus pyogenes serotype M1 OX=301447 GN=recD2 PE=3 SV=1	exodeoxyribonuclease V complex [GO:0009338]		82450	94993	4	4	4	7.7	7.7	7.7	91.428	0	24.905	21826000	5
tr|Q99YU1|Q99YU1_STRP1	tr|Q99YU1|Q99YU1_STRP1 Uncharacterized protein OS=Streptococcus pyogenes serotype M1 OX=301447 GN=SPy_1538 PE=4 SV=1			71305	124260	4	4	4	24.6	24.6	24.6	19.567	0	6.4562	41130000	12
tr|Q99ZQ9|Q99ZQ9_STRP1	tr|Q99ZQ9|Q99ZQ9_STRP1 Uncharacterized protein OS=Streptococcus pyogenes serotype M1 OX=301447 GN=SPy_1124 PE=4 SV=1		90032		102040	4	4	4	24	24	24	22.051	0	6.2086	16219000	10
tr|Q9A087|Q9A087_STRP1	tr|Q9A087|Q9A087_STRP1 Uncharacterized protein OS=Streptococcus pyogenes serotype M1 OX=301447 GN=SPy_0887 PE=4 SV=2	membrane [GO:0016020]	480350		424450	4	4	4	15.8	15.8	15.8	27.688	0	2.9538	151760000	12
tr|Q9A1F5|Q9A1F5_STRP1	tr|Q9A1F5|Q9A1F5_STRP1 Uncharacterized protein OS=Streptococcus pyogenes serotype M1 OX=301447 GN=SPy_0305 PE=4 SV=1		222470		303970	4	4	4	28.4	28.4	28.4	22.309	0	28.76	46966000	10
tr|Q9A1I1|Q9A1I1_STRP1	tr|Q9A1I1|Q9A1I1_STRP1 Ribonuclease M5 OS=Streptococcus pyogenes serotype M1 OX=301447 GN=rnmV PE=3 SV=1	cytoplasm [GO:0005737]	555290		302070	4	4	4	27.5	27.5	27.5	21.796	0	9.436	43619000	7
sp|P66424|RS14_STRP1	sp|P66424|RS14_STRP1 30S ribosomal protein S14 OS=Streptococcus pyogenes serotype M1 OX=301447 GN=rpsN PE=3 SV=1	cytoplasm [GO:0005737]; small ribosomal subunit [GO:0015935]	1110900	1525400	1276200	4	4	4	34.8	34.8	34.8	10.454	0	39.572	146840000	13
sp|Q99XP4|YQGF_STRP1	sp|Q99XP4|YQGF_STRP1 Putative pre-16S rRNA nuclease OS=Streptococcus pyogenes serotype M1 OX=301447 GN=SPy_2113 PE=3 SV=1	cytosol [GO:0005829]	494340	371930	384090	4	4	4	39.6	39.6	39.6	15.759	0	25.18	75994000	16
sp|Q99YX2|FOLD_STRP1	sp|Q99YX2|FOLD_STRP1 Bifunctional protein FolD OS=Streptococcus pyogenes serotype M1 OX=301447 GN=folD PE=3 SV=1	cytosol [GO:0005829]	111540	114250	134930	4	4	4	14.4	14.4	14.4	31.082	0	11.581	28802000	14
sp|Q99ZP6|KITH_STRP1	sp|Q99ZP6|KITH_STRP1 Thymidine kinase OS=Streptococcus pyogenes serotype M1 OX=301447 GN=tdk PE=3 SV=1	cytosol [GO:0005829]	177530	168860	190830	4	4	4	30.7	30.7	30.7	21.533	0	19.482	38260000	7
sp|Q99ZQ1|GUAC_STRP1	sp|Q99ZQ1|GUAC_STRP1 GMP reductase OS=Streptococcus pyogenes serotype M1 OX=301447 GN=guaC PE=3 SV=1	cytosol [GO:0005829]; GMP reductase complex [GO:1902560]	212760	203750	258010	4	4	4	15.9	15.9	15.9	35.963	0	11.242	61328000	14
tr|Q99XX8|Q99XX8_STRP1	tr|Q99XX8|Q99XX8_STRP1 Putative pullulanase OS=Streptococcus pyogenes serotype M1 OX=301447 GN=pulA PE=3 SV=1	membrane [GO:0016020]	192150	266660	224740	4	4	4	4	4	4	128.86	0	15.504	43552000	10
tr|Q99YG9|Q99YG9_STRP1	tr|Q99YG9|Q99YG9_STRP1 Putative PTS system, enzyme IIB component OS=Streptococcus pyogenes serotype M1 OX=301447 GN=SPy_1710 PE=4 SV=1		69707	71837	97421	4	4	4	51.5	51.5	51.5	11.288	0	20.485	32289000	16
tr|Q99YI6|Q99YI6_STRP1	tr|Q99YI6|Q99YI6_STRP1 Uncharacterized protein OS=Streptococcus pyogenes serotype M1 OX=301447 GN=SPy_1686 PE=4 SV=1		1638900	1475700	1049600	4	4	4	33.3	33.3	33.3	16.85	0	323.31	267980000	23
tr|Q99YM8|Q99YM8_STRP1	tr|Q99YM8|Q99YM8_STRP1 Putative RNA-binding Sun protein OS=Streptococcus pyogenes serotype M1 OX=301447 GN=sunL PE=3 SV=1	cytoplasm [GO:0005737]	119710	104340	150150	4	4	4	9.8	9.8	9.8	49.554	0	15.372	27344000	11
tr|Q99YW7|Q99YW7_STRP1	tr|Q99YW7|Q99YW7_STRP1 Uncharacterized protein OS=Streptococcus pyogenes serotype M1 OX=301447 GN=SPy_1508 PE=4 SV=1		410270	360750	330210	4	4	4	52.6	52.6	52.6	8.7097	0	42.668	57040000	12
tr|Q9A0L3|Q9A0L3_STRP1	tr|Q9A0L3|Q9A0L3_STRP1 Uncharacterized protein OS=Streptococcus pyogenes serotype M1 OX=301447 GN=SPy_0722 PE=4 SV=1		466960	419490	416350	4	4	4	45.7	45.7	45.7	10.909	0	18.032	85199000	9
tr|Q9A121|Q9A121_STRP1	tr|Q9A121|Q9A121_STRP1 Putative lactoylglutathione lyase OS=Streptococcus pyogenes serotype M1 OX=301447 GN=gloA PE=4 SV=1	cytoplasm [GO:0005737]	2230800	1900700	1463800	4	4	4	37.6	37.6	37.6	14.441	0	9.1696	322070000	20
tr|Q9A1S9|Q9A1S9_STRP1	tr|Q9A1S9|Q9A1S9_STRP1 Pyrroline-5-carboxylate reductase OS=Streptococcus pyogenes serotype M1 OX=301447 GN=proC PE=1 SV=1	cytoplasm [GO:0005737]	179840		156850	4	4	4	28.1	28.1	28.1	27.305	0	84.163	40595000	19
sp|P60381|SPX_STRP1	sp|P60381|SPX_STRP1 Regulatory protein Spx OS=Streptococcus pyogenes serotype M1 OX=301447 GN=spxA PE=3 SV=1	cytoplasm [GO:0005737]	1879000	1997300	1443200	4	4	4	36.6	36.6	36.6	15.528	0	274.29	404410000	27
sp|P67051|TYSY_STRP1	sp|P67051|TYSY_STRP1 Thymidylate synthase OS=Streptococcus pyogenes serotype M1 OX=301447 GN=thyA PE=3 SV=1	cytosol [GO:0005829]	1213800	1528800	1398300	4	4	4	10.8	10.8	10.8	32.663	0	66.653	223580000	16
sp|Q99YT5|ARGR1_STRP1	sp|Q99YT5|ARGR1_STRP1 Arginine regulator OS=Streptococcus pyogenes serotype M1 OX=301447 GN=argR1 PE=3 SV=1	cytoplasm [GO:0005737]	817530	750750	886550	4	4	4	40.8	40.8	40.8	18.01	0	52.021	135530000	13
sp|Q9A0B5|FENR_STRP1	sp|Q9A0B5|FENR_STRP1 Ferredoxin--NADP reductase OS=Streptococcus pyogenes serotype M1 OX=301447 GN=SPy_0850 PE=3 SV=1		643590	586290	453950	4	4	4	22.1	22.1	22.1	36.118	0	9.9572	76499000	11
tr|Q99XJ7|Q99XJ7_STRP1	tr|Q99XJ7|Q99XJ7_STRP1 Uncharacterized protein OS=Streptococcus pyogenes serotype M1 OX=301447 GN=SPy_2174 PE=4 SV=1		210250	173580	183580	4	4	4	12.3	12.3	12.3	38.633	0	4.9735	47068000	12
tr|Q99YH5|Q99YH5_STRP1	tr|Q99YH5|Q99YH5_STRP1 Uncharacterized protein OS=Streptococcus pyogenes serotype M1 OX=301447 GN=SPy_1700 PE=4 SV=1	cytosol [GO:0005829]	751480	570930	669260	4	4	4	17.9	17.9	17.9	30.111	0	57.562	123490000	16
sp|P66303|RL36_STRP1	sp|P66303|RL36_STRP1 50S ribosomal protein L36 OS=Streptococcus pyogenes serotype M1 OX=301447 GN=rpmJ PE=3 SV=1	cytoplasm [GO:0005737]; ribonucleoprotein complex [GO:1990904]; ribosome [GO:0005840]	35605000	41706000	43510000	4	4	4	60.5	60.5	60.5	4.4514	0	48.605	13025000000	138
sp|P67320|NRDR_STRP1	sp|P67320|NRDR_STRP1 Transcriptional repressor NrdR OS=Streptococcus pyogenes serotype M1 OX=301447 GN=nrdR PE=3 SV=1		314390	342460	294690	4	4	4	25.6	25.6	25.6	19.131	0	46.107	49721000	13
tr|Q99YE5|Q99YE5_STRP1	tr|Q99YE5|Q99YE5_STRP1 Putative mannose-specific phosphotransferase system component IIC OS=Streptococcus pyogenes serotype M1 OX=301447 GN=manM PE=4 SV=1	plasma membrane [GO:0005886]		904190	930200	4	4	4	16	16	16	27.625	0	60.938	3808000000	38
tr|Q9A0K8|Q9A0K8_STRP1	tr|Q9A0K8|Q9A0K8_STRP1 Uncharacterized protein OS=Streptococcus pyogenes serotype M1 OX=301447 GN=SPy_0729 PE=4 SV=1		2126800	1965700	2705300	4	4	4	31.6	31.6	31.6	17.845	0	10.732	335930000	16
tr|Q9A161|Q9A161_STRP1	tr|Q9A161|Q9A161_STRP1 Uncharacterized protein OS=Streptococcus pyogenes serotype M1 OX=301447 GN=SPy_0446 PE=4 SV=1	membrane [GO:0016020]	923530	1307300	1011200	4	4	4	45.8	45.8	45.8	9.6713	0	14.725	255680000	23
sp|P65123|IF1_STRP1	sp|P65123|IF1_STRP1 Translation initiation factor IF-1 OS=Streptococcus pyogenes serotype M1 OX=301447 GN=infA PE=3 SV=1	cytosol [GO:0005829]	4340000	4885100	4246700	4	4	4	69.4	69.4	69.4	8.2726	0	188.33	1740000000	76
sp|P65631|YIDC1_STRP1	sp|P65631|YIDC1_STRP1 Membrane protein insertase YidC 1 OS=Streptococcus pyogenes serotype M1 OX=301447 GN=yidC1 PE=3 SV=1	plasma membrane [GO:0005886]	685590	598640	506270	4	4	4	11.6	11.6	11.6	31.763	0	43.461	757360000	22
sp|P66137|RL27_STRP1	sp|P66137|RL27_STRP1 50S ribosomal protein L27 OS=Streptococcus pyogenes serotype M1 OX=301447 GN=rpmA PE=3 SV=1	cytosolic large ribosomal subunit [GO:0022625]	50851000	42012000	33635000	4	4	4	47.9	47.9	47.9	10.031	0	154.25	10097000000	104
sp|P66280|RL35_STRP1	sp|P66280|RL35_STRP1 50S ribosomal protein L35 OS=Streptococcus pyogenes serotype M1 OX=301447 GN=rpmI PE=3 SV=1	cytosolic large ribosomal subunit [GO:0022625]	8331800	7217100	8559500	4	4	4	18.5	18.5	18.5	7.4648	0	127.29	2608800000	68
sp|P66446|RS16_STRP1	sp|P66446|RS16_STRP1 30S ribosomal protein S16 OS=Streptococcus pyogenes serotype M1 OX=301447 GN=rpsP PE=3 SV=1	cytoplasm [GO:0005737]; small ribosomal subunit [GO:0015935]	44692000	43694000	34616000	4	4	4	43.3	43.3	43.3	10.252	0	204.1	5450300000	106
sp|P67295|Y359_STRP1	sp|P67295|Y359_STRP1 UPF0154 protein SPy_0359/M5005_Spy0302 OS=Streptococcus pyogenes serotype M1 OX=301447 GN=SPy_0359 PE=3 SV=1	plasma membrane [GO:0005886]	20695000	9179100	11881000	4	4	4	40	40	40	8.8935	0	145.58	3163100000	42
sp|Q9A1V6|RL30_STRP1	sp|Q9A1V6|RL30_STRP1 50S ribosomal protein L30 OS=Streptococcus pyogenes serotype M1 OX=301447 GN=rpmD PE=3 SV=1	cytosolic large ribosomal subunit [GO:0022625]	10630000	11795000	12425000	4	4	4	66.7	66.7	66.7	6.4416	0	187.86	4105500000	101
tr|Q99XS6|Q99XS6_STRP1	tr|Q99XS6|Q99XS6_STRP1 Uncharacterized protein OS=Streptococcus pyogenes serotype M1 OX=301447 GN=SPy_2058 PE=3 SV=1	membrane [GO:0016020]	280520	231380	305420	4	4	4	29.3	29.3	29.3	6.849	0	10.728	260340000	15
tr|Q99Y75|Q99Y75_STRP1	tr|Q99Y75|Q99Y75_STRP1 Thioredoxin OS=Streptococcus pyogenes serotype M1 OX=301447 GN=trx PE=3 SV=1	cytosol [GO:0005829]	1182100	1328800	1298900	4	4	4	54.8	54.8	54.8	11.71	0	223.33	1735600000	137
tr|Q99YF9|Q99YF9_STRP1	tr|Q99YF9|Q99YF9_STRP1 Uncharacterized protein OS=Streptococcus pyogenes serotype M1 OX=301447 GN=SPy_1723 PE=4 SV=1		1561500	1310600	1433300	4	4	4	33.7	33.7	33.7	11.267	0	52.572	409790000	47
tr|Q99ZJ1|Q99ZJ1_STRP1	tr|Q99ZJ1|Q99ZJ1_STRP1 Uncharacterized protein OS=Streptococcus pyogenes serotype M1 OX=301447 GN=SPy_1211 PE=4 SV=1	anaerobic ribonucleoside-triphosphate reductase complex [GO:0031250]	372870	333240	676460	4	4	4	59.3	59.3	59.3	13.953	0	53.165	127090000	25
tr|Q99ZM8|Q99ZM8_STRP1	tr|Q99ZM8|Q99ZM8_STRP1 Uncharacterized protein OS=Streptococcus pyogenes serotype M1 OX=301447 GN=SPy_1160 PE=4 SV=1		135360	129310	178720	4	4	4	26	26	26	16.966	0	5.7512	51545000	20
tr|Q9A1H8|Q9A1H8_STRP1	tr|Q9A1H8|Q9A1H8_STRP1 Ribulose-phosphate 3-epimerase OS=Streptococcus pyogenes serotype M1 OX=301447 GN=rpe PE=1 SV=1	cytosol [GO:0005829]	1049300	1048200	998180	4	4	4	30	30	30	23.742	0	129.78	292020000	54
sp|P67253|Y1201_STRP1	sp|P67253|Y1201_STRP1 UPF0122 protein SPy_1201/M5005_Spy0916 OS=Streptococcus pyogenes serotype M1 OX=301447 GN=SPy_1201 PE=1 SV=1			369320	325500	5	5	5	50.4	50.4	50.4	13.59	0	2.5435	70170000	11
sp|Q99YR3|AROB_STRP1	sp|Q99YR3|AROB_STRP1 3-dehydroquinate synthase OS=Streptococcus pyogenes serotype M1 OX=301447 GN=aroB PE=3 SV=1	cytoplasm [GO:0005737]	72599	75739		5	5	5	16	16	16	40.359	0	8.3625	37472000	14
tr|Q99YL5|Q99YL5_STRP1	tr|Q99YL5|Q99YL5_STRP1 Uncharacterized protein OS=Streptococcus pyogenes serotype M1 OX=301447 GN=SPy_1644 PE=3 SV=1		98120		98914	5	5	5	16.1	16.1	16.1	43.231	0	17.204	46999000	13
tr|Q9A0H5|Q9A0H5_STRP1	tr|Q9A0H5|Q9A0H5_STRP1 Uncharacterized protein OS=Streptococcus pyogenes serotype M1 OX=301447 GN=SPy_0775 PE=4 SV=1	membrane [GO:0016020]	431770		537920	5	5	5	24.9	24.9	24.9	33.318	0	116.24	70235000	10
tr|Q9A147|Q9A147_STRP1	tr|Q9A147|Q9A147_STRP1 Putative 42 kDa protein OS=Streptococcus pyogenes serotype M1 OX=301447 GN=SPy_0469 PE=4 SV=1		2067500		1945600	5	5	5	22.6	22.6	22.6	41.084	0	55.816	186450000	40
tr|Q9A1I3|Q9A1I3_STRP1	tr|Q9A1I3|Q9A1I3_STRP1 Uncharacterized protein OS=Streptococcus pyogenes serotype M1 OX=301447 GN=SPy_0259 PE=4 SV=1		328900	278690		5	5	5	22.1	22.1	22.1	31.38	0	4.2059	44222000	7
sp|P66677|RNH3_STRP1	sp|P66677|RNH3_STRP1 Ribonuclease HIII OS=Streptococcus pyogenes serotype M1 OX=301447 GN=rnhC PE=3 SV=1	cytoplasm [GO:0005737]; ribonuclease H2 complex [GO:0032299]	385290	370500	420180	5	5	5	24.3	24.3	24.3	32.654	0	11.862	58294000	9
sp|Q99Y31|Y1898_STRP1	sp|Q99Y31|Y1898_STRP1 UPF0340 protein SPy_1898/M5005_Spy1614 OS=Streptococcus pyogenes serotype M1 OX=301447 GN=SPy_1898 PE=3 SV=1		225020	209180	173590	5	5	5	29.7	29.7	29.7	19.958	0	48.283	58826000	19
sp|Q9A071|PYRC_STRP1	sp|Q9A071|PYRC_STRP1 Dihydroorotase OS=Streptococcus pyogenes serotype M1 OX=301447 GN=pyrC PE=3 SV=1	cytoplasm [GO:0005737]	258510	240160	293560	5	5	5	17.8	17.8	17.8	45.29	0	44.374	46736000	12
sp|Q9A1K1|RADA_STRP1	sp|Q9A1K1|RADA_STRP1 DNA repair protein RadA OS=Streptococcus pyogenes serotype M1 OX=301447 GN=radA PE=3 SV=1	cytosol [GO:0005829]	261680	262570	222260	5	5	5	13.7	13.7	13.7	49.372	0	12.501	53637000	12
sp|Q9A1Z3|PUR7_STRP1	sp|Q9A1Z3|PUR7_STRP1 Phosphoribosylaminoimidazole-succinocarboxamide synthase OS=Streptococcus pyogenes serotype M1 OX=301447 GN=purC PE=3 SV=2		163040	210820	245700	5	5	5	27.4	27.4	27.4	26.836	0	8.8513	38471000	13
tr|Q99XT6|Q99XT6_STRP1	tr|Q99XT6|Q99XT6_STRP1 Protein low temperature requirement C OS=Streptococcus pyogenes serotype M1 OX=301447 GN=SPy_2045 PE=4 SV=1		755670	472190	477720	5	5	5	37.3	37.3	37.3	18.421	0	18.784	86814000	19
tr|Q99XU1|Q99XU1_STRP1	tr|Q99XU1|Q99XU1_STRP1 Uncharacterized protein OS=Streptococcus pyogenes serotype M1 OX=301447 GN=SPy_2033 PE=4 SV=1		8373400	10168000	6072200	5	5	5	33.6	33.6	33.6	14.569	0	220.04	1272300000	70
tr|Q99ZG0|Q99ZG0_STRP1	tr|Q99ZG0|Q99ZG0_STRP1 Putative nucleolar protein OS=Streptococcus pyogenes serotype M1 OX=301447 GN=SPy_1246 PE=3 SV=1		307280	255400	293460	5	5	5	13.5	13.5	13.5	48.897	0	10.155	96184000	14
tr|Q99ZH2|Q99ZH2_STRP1	tr|Q99ZH2|Q99ZH2_STRP1 Uncharacterized protein OS=Streptococcus pyogenes serotype M1 OX=301447 GN=SPy_1232 PE=4 SV=1		241190	239790	256680	5	5	5	36.5	36.5	36.5	22.058	0	53.377	60511000	15
tr|Q99ZY1|Q99ZY1_STRP1	tr|Q99ZY1|Q99ZY1_STRP1 Putative tributyrin esterase OS=Streptococcus pyogenes serotype M1 OX=301447 GN=estA PE=4 SV=1		655190	495390	475490	5	5	5	35.6	35.6	35.6	30.033	0	47.248	514220000	13
tr|Q99ZY6|Q99ZY6_STRP1	tr|Q99ZY6|Q99ZY6_STRP1 Uncharacterized protein OS=Streptococcus pyogenes serotype M1 OX=301447 GN=SPy_1016 PE=4 SV=1		294140	279460	250830	5	5	5	25	25	25	35.802	0	28.431	68304000	17
tr|Q9A082|Q9A082_STRP1	tr|Q9A082|Q9A082_STRP1 Purine nucleoside phosphorylase OS=Streptococcus pyogenes serotype M1 OX=301447 GN=punA PE=3 SV=1	cytoplasm [GO:0005737]	914700	744690	1323900	5	5	5	30.1	30.1	30.1	28.881	0	25.566	136320000	29
tr|Q9A0U9|Q9A0U9_STRP1	tr|Q9A0U9|Q9A0U9_STRP1 Glutathione peroxidase OS=Streptococcus pyogenes serotype M1 OX=301447 GN=bsaA PE=3 SV=1		316680	269680	298980	5	5	5	28.9	28.9	28.9	18.144	0	3.6749	55824000	14
tr|Q9A0X8|Q9A0X8_STRP1	tr|Q9A0X8|Q9A0X8_STRP1 Uncharacterized protein OS=Streptococcus pyogenes serotype M1 OX=301447 GN=SPy_0568 PE=4 SV=1	cytosol [GO:0005829]	130670	150460	195190	5	5	5	27.4	27.4	27.4	29.744	0	68.452	50156000	14
tr|Q9A1G3|Q9A1G3_STRP1	tr|Q9A1G3|Q9A1G3_STRP1 Cysteine desulfurase OS=Streptococcus pyogenes serotype M1 OX=301447 GN=SPy_0288 PE=3 SV=1		275130	197380	216830	5	5	5	15	15	15	45.159	0	12.825	49455000	15
tr|Q9A1T2|Q9A1T2_STRP1	tr|Q9A1T2|Q9A1T2_STRP1 Uncharacterized protein OS=Streptococcus pyogenes serotype M1 OX=301447 GN=SPy_0108 PE=4 SV=1		279220	283530	262730	5	5	5	22.4	22.4	22.4	36.015	0	37.55	50091000	13
tr|Q9A1U7|Q9A1U7_STRP1	tr|Q9A1U7|Q9A1U7_STRP1 Putative repressor protein OS=Streptococcus pyogenes serotype M1 OX=301447 GN=adcR PE=4 SV=1		1753400	1711000	1859300	5	5	5	37.4	37.4	37.4	16.544	0	77.997	449640000	25
sp|Q99Y43|Y1875_STRP1	sp|Q99Y43|Y1875_STRP1 UPF0356 protein SPy_1875/M5005_Spy1594 OS=Streptococcus pyogenes serotype M1 OX=301447 GN=SPy_1875 PE=3 SV=1	DNA-directed RNA polymerase complex [GO:0000428]	7523500	6661200	7644300	5	5	5	76.3	76.3	76.3	9.1461	0	180.86	1079100000	43
sp|Q9A131|FPG_STRP1	sp|Q9A131|FPG_STRP1 Formamidopyrimidine-DNA glycosylase OS=Streptococcus pyogenes serotype M1 OX=301447 GN=mutM PE=3 SV=3		143320	176510		5	5	5	17.5	17.5	17.5	30.702	0	6.1841	41976000	12
tr|Q9A091|Q9A091_STRP1	tr|Q9A091|Q9A091_STRP1 Putative dihydrofolate reductase OS=Streptococcus pyogenes serotype M1 OX=301447 GN=dyr PE=3 SV=1	cytosol [GO:0005829]		269550	260540	5	5	5	27.9	27.9	27.9	19.386	0	6.7009	93488000	14
tr|Q9A0D7|Q9A0D7_STRP1	tr|Q9A0D7|Q9A0D7_STRP1 Uncharacterized protein OS=Streptococcus pyogenes serotype M1 OX=301447 GN=SPy_0818 PE=4 SV=1	membrane [GO:0016020]	1741400	1288900	2473100	5	5	5	14.2	14.2	14.2	48.537	0	12.821	1185400000	29
tr|Q9A1I2|Q9A1I2_STRP1	tr|Q9A1I2|Q9A1I2_STRP1 Uncharacterized protein OS=Streptococcus pyogenes serotype M1 OX=301447 GN=SPy_0260 PE=4 SV=1	cytosol [GO:0005829]	1572200	1521100	1476400	5	5	5	22.3	22.3	22.3	30.697	0	26.79	262700000	21
sp|P0C0G3|HPPK_STRP1	sp|P0C0G3|HPPK_STRP1 2-amino-4-hydroxy-6-hydroxymethyldihydropteridine pyrophosphokinase OS=Streptococcus pyogenes serotype M1 OX=301447 GN=folK PE=3 SV=1		491810	575940	434060	5	5	5	46.4	46.4	46.4	18.823	0	149.71	247920000	61
sp|Q99XX2|NRDIL_STRP1	sp|Q99XX2|NRDIL_STRP1 Putative NrdI-like protein OS=Streptococcus pyogenes serotype M1 OX=301447 GN=SPy_1984 PE=3 SV=1		421430	421940	588610	5	5	5	33.8	33.8	33.8	17.737	0	22.043	137160000	27
tr|Q99XI3|Q99XI3_STRP1	tr|Q99XI3|Q99XI3_STRP1 Energy-coupling factor transporter transmembrane protein EcfT OS=Streptococcus pyogenes serotype M1 OX=301447 GN=ecfT PE=3 SV=1	plasma membrane [GO:0005886]		185610	182810	5	5	5	22.2	22.2	22.2	29.931	0	13.789	141570000	22
tr|Q99ZG8|Q99ZG8_STRP1	tr|Q99ZG8|Q99ZG8_STRP1 Putative response regulator OS=Streptococcus pyogenes serotype M1 OX=301447 GN=SPy_1237 PE=4 SV=1	cytosol [GO:0005829]; protein-DNA complex [GO:0032993]	651860		766520	5	5	5	17.4	17.4	17.4	25.651	0	40.571	206900000	18
tr|Q9A050|Q9A050_STRP1	tr|Q9A050|Q9A050_STRP1 Uncharacterized protein OS=Streptococcus pyogenes serotype M1 OX=301447 GN=SPy_0930 PE=4 SV=1		983930	1284300	1036400	5	5	5	22.8	22.8	22.8	25.353	0	14.401	232820000	15
tr|Q9A165|Q9A165_STRP1	tr|Q9A165|Q9A165_STRP1 Uncharacterized protein OS=Streptococcus pyogenes serotype M1 OX=301447 GN=SPy_0441 PE=4 SV=1		203060		190540	5	5	5	17.6	17.6	17.6	35.543	0	38.322	75991000	18
tr|Q9A1D4|Q9A1D4_STRP1	tr|Q9A1D4|Q9A1D4_STRP1 Uncharacterized protein OS=Streptococcus pyogenes serotype M1 OX=301447 GN=SPy_0334 PE=4 SV=2		391560	353640	387470	5	5	5	42.7	42.7	42.7	20.322	0	48.281	168020000	38
sp|P66058|RL11_STRP1	sp|P66058|RL11_STRP1 50S ribosomal protein L11 OS=Streptococcus pyogenes serotype M1 OX=301447 GN=rplK PE=3 SV=1	large ribosomal subunit [GO:0015934]	40628000	39667000	45680000	5	5	5	41.8	41.8	41.8	14.801	0	306.59	12052000000	237
sp|P66114|RL20_STRP1	sp|P66114|RL20_STRP1 50S ribosomal protein L20 OS=Streptococcus pyogenes serotype M1 OX=301447 GN=rplT PE=3 SV=1	cytosolic large ribosomal subunit [GO:0022625]	3680300	2689100	3721000	5	5	5	35.3	35.3	35.3	13.622	0	171.66	1211100000	52
sp|P68840|RPOZ_STRP1	sp|P68840|RPOZ_STRP1 DNA-directed RNA polymerase subunit omega OS=Streptococcus pyogenes serotype M1 OX=301447 GN=rpoZ PE=3 SV=1	DNA-directed RNA polymerase complex [GO:0000428]	3918300	5782700	4122100	5	5	5	47.1	47.1	47.1	11.705	0	248.01	1463400000	63
sp|P69884|CLPP_STRP1	sp|P69884|CLPP_STRP1 ATP-dependent Clp protease proteolytic subunit OS=Streptococcus pyogenes serotype M1 OX=301447 GN=clpP PE=3 SV=1	cytoplasm [GO:0005737]; endopeptidase Clp complex [GO:0009368]	10643000	8425800	8183300	5	5	5	54.6	54.6	54.6	21.649	0	287.51	1539100000	39
sp|Q99Y88|NUSB_STRP1	sp|Q99Y88|NUSB_STRP1 Transcription antitermination protein NusB OS=Streptococcus pyogenes serotype M1 OX=301447 GN=nusB PE=3 SV=2	cytosol [GO:0005829]	1635500	1866900	2295500	5	5	5	22.7	22.7	22.7	16.907	0	13.244	496510000	36
sp|Q99YC7|HRCA_STRP1	sp|Q99YC7|HRCA_STRP1 Heat-inducible transcription repressor HrcA OS=Streptococcus pyogenes serotype M1 OX=301447 GN=hrcA PE=3 SV=1		634170	746130	890310	5	5	5	18.3	18.3	18.3	39.023	0	38.608	177280000	21
sp|Q9A072|UNG_STRP1	sp|Q9A072|UNG_STRP1 Uracil-DNA glycosylase OS=Streptococcus pyogenes serotype M1 OX=301447 GN=ung PE=3 SV=1	cytoplasm [GO:0005737]	533580	509460	439250	5	5	5	24.4	24.4	24.4	24.212	0	33.518	193560000	23
sp|Q9A0R7|GNGF_STRP1	sp|Q9A0R7|GNGF_STRP1 Putative gluconeogenesis factor OS=Streptococcus pyogenes serotype M1 OX=301447 GN=SPy_0653 PE=3 SV=1	cytoplasm [GO:0005737]	224340	277660	388660	5	5	5	17.2	17.2	17.2	35.705	0	13.721	80726000	14
sp|Q9A1W5|RS17_STRP1	sp|Q9A1W5|RS17_STRP1 30S ribosomal protein S17 OS=Streptococcus pyogenes serotype M1 OX=301447 GN=rpsQ PE=3 SV=1	cytosolic small ribosomal subunit [GO:0022627]	60327000	63304000	75937000	5	5	5	33.7	33.7	33.7	10.09	0	51.838	10558000000	120
tr|Q99XI0|Q99XI0_STRP1	tr|Q99XI0|Q99XI0_STRP1 Phosphatidylglycerophosphate synthase OS=Streptococcus pyogenes serotype M1 OX=301447 GN=pgsA PE=3 SV=1	plasma membrane [GO:0005886]	300130	264830	247640	5	5	5	25	25	25	20.028	0	31.679	762020000	24
tr|Q99XU0|Q99XU0_STRP1	tr|Q99XU0|Q99XU0_STRP1 Uncharacterized protein OS=Streptococcus pyogenes serotype M1 OX=301447 GN=SPy_2034 PE=1 SV=1		557500	595840	598600	5	5	5	54.1	54.1	54.1	11.547	0	31.387	150600000	28
tr|Q99YD8|Q99YD8_STRP1	tr|Q99YD8|Q99YD8_STRP1 Biotin carboxyl carrier protein of acetyl-CoA carboxylase OS=Streptococcus pyogenes serotype M1 OX=301447 GN=accB PE=4 SV=1	acetyl-CoA carboxylase complex [GO:0009317]	14712000	13138000	11642000	5	5	5	41	41	41	17.901	0	323.31	2271700000	46
tr|Q99YF6|Q99YF6_STRP1	tr|Q99YF6|Q99YF6_STRP1 Uncharacterized protein OS=Streptococcus pyogenes serotype M1 OX=301447 GN=SPy_1727 PE=4 SV=1		776800	694580	625380	5	5	5	23.2	23.2	23.2	30.993	0	125.25	192390000	28
tr|Q99YI0|Q99YI0_STRP1	tr|Q99YI0|Q99YI0_STRP1 Putative N-acetylglucosamine-6-phosphate deacetylase OS=Streptococcus pyogenes serotype M1 OX=301447 GN=nagA PE=3 SV=1		323410	388290	441300	5	5	5	12.3	12.3	12.3	40.928	0	14.689	210710000	29
tr|Q99YW4|Q99YW4_STRP1	tr|Q99YW4|Q99YW4_STRP1 Uncharacterized protein OS=Streptococcus pyogenes serotype M1 OX=301447 GN=SPy_1511 PE=4 SV=1		2532400	2248300	2360100	5	5	5	41	41	41	11.561	0	24.257	1072700000	70
tr|Q99YX7|Q99YX7_STRP1	tr|Q99YX7|Q99YX7_STRP1 Arginine repressor OS=Streptococcus pyogenes serotype M1 OX=301447 GN=argR PE=3 SV=1	cytoplasm [GO:0005737]	1616100	1479600	1014200	5	5	5	33.3	33.3	33.3	17.454	0	229.35	498110000	44
tr|Q99Z55|Q99Z55_STRP1	tr|Q99Z55|Q99Z55_STRP1 Putative methyltransferase OS=Streptococcus pyogenes serotype M1 OX=301447 GN=SPy_1391 PE=4 SV=1		149470	168430	177650	5	5	5	31.1	31.1	31.1	26.67	0	21.389	59355000	24
tr|Q99ZY7|Q99ZY7_STRP1	tr|Q99ZY7|Q99ZY7_STRP1 Putative fibronectin-binding protein-like protein A OS=Streptococcus pyogenes serotype M1 OX=301447 GN=fbp PE=4 SV=1	RQC complex [GO:1990112]	2719500	2867300	2922300	5	5	5	9.5	9.5	9.5	63.034	0	44.34	1188500000	20
tr|Q9A093|Q9A093_STRP1	tr|Q9A093|Q9A093_STRP1 Putative 3-hydroxy-3-methylglutaryl-coenzyme A synthase (HMG-CoA synthase) OS=Streptococcus pyogenes serotype M1 OX=301447 GN=mvaS.2 PE=4 SV=1		693590	600820	586260	5	5	5	15.6	15.6	15.6	43.356	0	153.54	212180000	25
tr|Q9A0H0|Q9A0H0_STRP1	tr|Q9A0H0|Q9A0H0_STRP1 Large-conductance mechanosensitive channel OS=Streptococcus pyogenes serotype M1 OX=301447 GN=mscL PE=3 SV=1	plasma membrane [GO:0005886]	7567300	7034200	5835900	5	5	5	32.5	32.5	32.5	12.96	0	323.31	2350800000	54
tr|Q9A1E4|Q9A1E4_STRP1	tr|Q9A1E4|Q9A1E4_STRP1 Lipoprotein OS=Streptococcus pyogenes serotype M1 OX=301447 GN=SPy_0319 PE=3 SV=1	membrane [GO:0016020]	433490	371470	354600	5	5	5	27.4	27.4	27.4	31.14	0	161.09	195100000	41
tr|Q9A1F0|Q9A1F0_STRP1	tr|Q9A1F0|Q9A1F0_STRP1 Ribosomal silencing factor RsfS OS=Streptococcus pyogenes serotype M1 OX=301447 GN=rsfS PE=3 SV=1	cytoplasm [GO:0005737]	2883300	2738900	3040100	5	5	5	33.6	33.6	33.6	14.099	0	95.227	1037300000	47
tr|Q9A1J9|Q9A1J9_STRP1	tr|Q9A1J9|Q9A1J9_STRP1 Uncharacterized protein OS=Streptococcus pyogenes serotype M1 OX=301447 GN=SPy_0238 PE=4 SV=1		167440	191700	210740	5	5	5	33.3	33.3	33.3	24.89	0	95.127	359740000	61
tr|Q9A1M6|Q9A1M6_STRP1	tr|Q9A1M6|Q9A1M6_STRP1 Ferric transport regulator protein OS=Streptococcus pyogenes serotype M1 OX=301447 GN=spf PE=3 SV=1		234200	212550	204640	5	5	5	55.5	55.5	55.5	17.806	0	21.814	60618000	18
tr|Q99Y52|Q99Y52_STRP1	tr|Q99Y52|Q99Y52_STRP1 Uncharacterized protein OS=Streptococcus pyogenes serotype M1 OX=301447 GN=SPy_1866 PE=4 SV=1	membrane [GO:0016020]		206840	152660	6	6	6	15.2	15.2	15.2	42.413	0	11.735	28869000	12
sp|P60080|Y1687_STRP1	sp|P60080|Y1687_STRP1 UPF0291 protein SPy_1687/M5005_Spy1383 OS=Streptococcus pyogenes serotype M1 OX=301447 GN=SPy_1687 PE=3 SV=1	cytoplasm [GO:0005737]	2742800	2941300	3070400	6	6	6	45.9	45.9	45.9	9.8011	0	131.84	933960000	54
sp|P66697|RPIA_STRP1	sp|P66697|RPIA_STRP1 Ribose-5-phosphate isomerase A OS=Streptococcus pyogenes serotype M1 OX=301447 GN=rpiA PE=3 SV=1		438700	465190	368800	6	6	6	32.2	32.2	32.2	24.277	0	49.13	219950000	44
sp|Q99XN7|MUTL_STRP1	sp|Q99XN7|MUTL_STRP1 DNA mismatch repair protein MutL OS=Streptococcus pyogenes serotype M1 OX=301447 GN=mutL PE=3 SV=1	mismatch repair complex [GO:0032300]	436390	600620	503980	6	6	6	15.9	15.9	15.9	74.285	0	150.42	162490000	17
tr|Q99XU3|Q99XU3_STRP1	tr|Q99XU3|Q99XU3_STRP1 Putative ABC transporter (ATP-binding protein) OS=Streptococcus pyogenes serotype M1 OX=301447 GN=SPy_2031 PE=4 SV=1		286460	288840	358740	6	6	6	33	33	33	24.826	0	47.11	58227000	13
tr|Q99XX9|Q99XX9_STRP1	tr|Q99XX9|Q99XX9_STRP1 Uncharacterized protein OS=Streptococcus pyogenes serotype M1 OX=301447 GN=SPy_1971 PE=4 SV=1		343310	526860	595290	6	6	6	62.1	62.1	62.1	13.758	0	64.323	143230000	45
tr|Q99YU2|Q99YU2_STRP1	tr|Q99YU2|Q99YU2_STRP1 Uncharacterized protein OS=Streptococcus pyogenes serotype M1 OX=301447 GN=SPy_1536 PE=4 SV=1		427960	544860	494700	6	6	6	18.8	18.8	18.8	37.541	0	58.512	135850000	20
tr|Q99ZC4|Q99ZC4_STRP1	tr|Q99ZC4|Q99ZC4_STRP1 Uncharacterized protein OS=Streptococcus pyogenes serotype M1 OX=301447 GN=SPy_1290 PE=4 SV=1		773800	677950	523780	6	6	6	47.6	47.6	47.6	23.018	0	190.6	155280000	17
tr|Q9A0J8|Q9A0J8_STRP1	tr|Q9A0J8|Q9A0J8_STRP1 Putative ABC transporter (ATP-binding protein) OS=Streptococcus pyogenes serotype M1 OX=301447 GN=SPy_0746 PE=4 SV=1	membrane [GO:0016020]	341430	438630	333930	6	6	6	19.4	19.4	19.4	41.697	0	7.7223	96774000	15
tr|Q9A0T8|Q9A0T8_STRP1	tr|Q9A0T8|Q9A0T8_STRP1 Putative transcriptional regulator (LacI family) OS=Streptococcus pyogenes serotype M1 OX=301447 GN=regR PE=4 SV=1		989580	951190	1000500	6	6	6	27.2	27.2	27.2	37.671	0	24.127	188630000	14
tr|Q9A184|Q9A184_STRP1	tr|Q9A184|Q9A184_STRP1 Copper homeostasis protein CutC OS=Streptococcus pyogenes serotype M1 OX=301447 GN=cutC PE=3 SV=1	cytoplasm [GO:0005737]	1076900	982290	906290	6	6	6	41.1	41.1	41.1	22.698	0	91.084	207190000	31
tr|Q9A1Z2|Q9A1Z2_STRP1	tr|Q9A1Z2|Q9A1Z2_STRP1 Phosphoribosylformylglycinamidine synthase OS=Streptococcus pyogenes serotype M1 OX=301447 GN=SPy_0025 PE=4 SV=1		345000	361190	360860	6	6	6	6.4	6.4	6.4	136.8	0	17.045	167520000	17
tr|Q99XN5|Q99XN5_STRP1	tr|Q99XN5|Q99XN5_STRP1 Putative repressor protein-phage associated OS=Streptococcus pyogenes serotype M1 OX=301447 GN=SPy_2125 PE=4 SV=1		872350	732260	1068200	6	6	6	23.1	23.1	23.1	28.725	0	28.14	302790000	27
tr|Q99ZI1|Q99ZI1_STRP1	tr|Q99ZI1|Q99ZI1_STRP1 Putative flavoprotein OS=Streptococcus pyogenes serotype M1 OX=301447 GN=dpfB PE=4 SV=1		356740	330230	332730	6	6	6	34.2	34.2	34.2	25.54	0	136.57	108180000	24
tr|Q99ZQ8|Q99ZQ8_STRP1	tr|Q99ZQ8|Q99ZQ8_STRP1 Putative GTP pyrophosphokinase OS=Streptococcus pyogenes serotype M1 OX=301447 GN=SPy_1125 PE=4 SV=1			288970	363380	6	6	6	37.7	37.7	37.7	26.287	0	133.12	76506000	19
tr|Q9A0H2|Q9A0H2_STRP1	tr|Q9A0H2|Q9A0H2_STRP1 Putative ABC transporter (Substrate-binding protein) OS=Streptococcus pyogenes serotype M1 OX=301447 GN=SPy_0778 PE=4 SV=1	membrane [GO:0016020]	7899900	7482200	13948000	6	6	6	27	27	27	29.336	0	30.748	1111200000	31
tr|Q9A0S7|Q9A0S7_STRP1	tr|Q9A0S7|Q9A0S7_STRP1 Uncharacterized protein OS=Streptococcus pyogenes serotype M1 OX=301447 GN=SPy_0640 PE=4 SV=1		207440	295500	358600	6	6	6	29.8	29.8	29.8	24.727	0	11.787	67615000	15
sp|P65483|MURG_STRP1	sp|P65483|MURG_STRP1 UDP-N-acetylglucosamine--N-acetylmuramyl-(pentapeptide) pyrophosphoryl-undecaprenol N-acetylglucosamine transferase OS=Streptococcus pyogenes serotype M1 OX=301447 GN=murG PE=3 SV=1	plasma membrane [GO:0005886]	318890	303840	232800	6	6	6	23.3	23.3	23.3	40.419	0	50.93	76662000	16
sp|P66202|RL31B_STRP1	sp|P66202|RL31B_STRP1 50S ribosomal protein L31 type B OS=Streptococcus pyogenes serotype M1 OX=301447 GN=rpmE2 PE=3 SV=1	ribonucleoprotein complex [GO:1990904]; ribosome [GO:0005840]	43986000	45911000	42541000	6	6	6	77.9	77.9	77.9	9.8539	0	323.31	9121500000	119
tr|Q99ZK4|Q99ZK4_STRP1	tr|Q99ZK4|Q99ZK4_STRP1 Uncharacterized protein OS=Streptococcus pyogenes serotype M1 OX=301447 GN=SPy_1193 PE=4 SV=1	plasma membrane [GO:0005886]	2374400	2670700	2018000	6	6	6	44.4	44.4	44.4	18.508	0	169.14	593480000	26
tr|Q99ZR2|Q99ZR2_STRP1	tr|Q99ZR2|Q99ZR2_STRP1 Uncharacterized protein OS=Streptococcus pyogenes serotype M1 OX=301447 GN=SPy_1121 PE=4 SV=1		926750	837830	852060	6	6	6	43.5	43.5	43.5	13.43	0	21.633	247020000	41
tr|Q9A078|Q9A078_STRP1	tr|Q9A078|Q9A078_STRP1 Uncharacterized protein OS=Streptococcus pyogenes serotype M1 OX=301447 GN=SPy_0899 PE=4 SV=1			325450	254160	6	6	6	39.9	39.9	39.9	20.463	0	11.547	108950000	27
tr|Q9A160|Q9A160_STRP1	tr|Q9A160|Q9A160_STRP1 5-methylthioadenosine/S-adenosylhomocysteine nucleosidase OS=Streptococcus pyogenes serotype M1 OX=301447 GN=pfs PE=3 SV=1	cytosol [GO:0005829]	255940	275330	242260	6	6	6	35.1	35.1	35.1	24.76	0	242.58	175950000	42
tr|Q9A1S3|Q9A1S3_STRP1	tr|Q9A1S3|Q9A1S3_STRP1 Signal peptidase I OS=Streptococcus pyogenes serotype M1 OX=301447 GN=SPy_0127 PE=3 SV=1	plasma membrane [GO:0005886]		696890	658590	6	6	6	53.4	53.4	53.4	14.891	0	48.497	198890000	21
tr|Q9A1Y6|Q9A1Y6_STRP1	tr|Q9A1Y6|Q9A1Y6_STRP1 N5-carboxyaminoimidazole ribonucleotide mutase OS=Streptococcus pyogenes serotype M1 OX=301447 GN=purE PE=3 SV=1		378800	349120	551210	6	6	6	49.7	49.7	49.7	17.044	0	73.414	191000000	42
tr|Q99XU4|Q99XU4_STRP1	tr|Q99XU4|Q99XU4_STRP1 Putative ABC transporter (ATP-binding protein) OS=Streptococcus pyogenes serotype M1 OX=301447 GN=SPy_2029 PE=4 SV=1	plasma membrane [GO:0005886]	357400	259550	227220	6	5	5	15.1	13.1	13.1	44.694	0	9.6743	76379000	17
sp|P0C0D4|RL22_STRP1	sp|P0C0D4|RL22_STRP1 50S ribosomal protein L22 OS=Streptococcus pyogenes serotype M1 OX=301447 GN=rplV PE=3 SV=1	cytosolic large ribosomal subunit [GO:0022625]	30001000	34365000	37468000	6	6	6	40.4	40.4	40.4	12.43	0	290.24	13091000000	217
sp|P63770|CH10_STRP1	sp|P63770|CH10_STRP1 10 kDa chaperonin OS=Streptococcus pyogenes serotype M1 OX=301447 GN=groS PE=3 SV=1	cytoplasm [GO:0005737]	7846300	8437600	7948400	6	6	6	52.1	52.1	52.1	10.332	0	296.1	6197500000	168
sp|P63959|DLTC_STRP1	sp|P63959|DLTC_STRP1 D-alanyl carrier protein OS=Streptococcus pyogenes serotype M1 OX=301447 GN=dltC PE=3 SV=1	cytoplasm [GO:0005737]	7029800	6617900	6024000	6	6	6	50.6	50.6	50.6	9.01	0	133.51	2615000000	96
sp|P66176|RL29_STRP1	sp|P66176|RL29_STRP1 50S ribosomal protein L29 OS=Streptococcus pyogenes serotype M1 OX=301447 GN=rpmC PE=3 SV=1	cytosolic large ribosomal subunit [GO:0022625]	16431000	19172000	21123000	6	6	6	60.3	60.3	60.3	7.9622	0	104.65	7025900000	94
sp|P66376|RS12_STRP1	sp|P66376|RS12_STRP1 30S ribosomal protein S12 OS=Streptococcus pyogenes serotype M1 OX=301447 GN=rpsL PE=3 SV=1	small ribosomal subunit [GO:0015935]	41575000	56794000	65717000	6	6	6	31.4	31.4	31.4	15.085	0	323.31	18300000000	141
sp|P66526|RS21_STRP1	sp|P66526|RS21_STRP1 30S ribosomal protein S21 OS=Streptococcus pyogenes serotype M1 OX=301447 GN=rpsU PE=3 SV=1	ribonucleoprotein complex [GO:1990904]; ribosome [GO:0005840]	22703000	30804000	29058000	6	6	6	48.3	48.3	48.3	6.9721	0	323.31	15364000000	190
sp|P66852|SSB_STRP1	sp|P66852|SSB_STRP1 Single-stranded DNA-binding protein OS=Streptococcus pyogenes serotype M1 OX=301447 GN=ssb3 PE=3 SV=1	nucleoid [GO:0009295]	3987300	3705000	4212200	6	6	6	46.6	46.6	46.6	17.982	0	313.91	914780000	60
sp|P66959|TAL_STRP1	sp|P66959|TAL_STRP1 Probable transaldolase OS=Streptococcus pyogenes serotype M1 OX=301447 GN=tal PE=3 SV=1	cytoplasm [GO:0005737]	119980	112060	131450	6	6	6	38.3	38.3	38.3	23.272	0	28.642	58211000	37
sp|P68890|GATC_STRP1	sp|P68890|GATC_STRP1 Glutamyl-tRNA(Gln) amidotransferase subunit C OS=Streptococcus pyogenes serotype M1 OX=301447 GN=gatC PE=3 SV=1		2274800	2607900	2864600	6	6	6	65	65	65	11.069	0	77.898	522540000	70
sp|Q99XW8|PRMA_STRP1	sp|Q99XW8|PRMA_STRP1 Ribosomal protein L11 methyltransferase OS=Streptococcus pyogenes serotype M1 OX=301447 GN=prmA PE=3 SV=1	cytoplasm [GO:0005737]	1051100	950150	1153700	6	6	6	40.1	40.1	40.1	34.303	0	135.14	247420000	27
sp|Q99XZ0|RS15_STRP1	sp|Q99XZ0|RS15_STRP1 30S ribosomal protein S15 OS=Streptococcus pyogenes serotype M1 OX=301447 GN=rpsO PE=3 SV=1	cytosolic small ribosomal subunit [GO:0022627]	7082400	7210900	8549300	6	6	6	32.6	32.6	32.6	10.503	0	323.31	4324400000	121
sp|Q99YL4|GPSB_STRP1	sp|Q99YL4|GPSB_STRP1 Cell cycle protein GpsB OS=Streptococcus pyogenes serotype M1 OX=301447 GN=gpsB PE=3 SV=1	cytoplasm [GO:0005737]	5226900	3299300	4049200	6	6	6	51.9	51.9	51.9	12.445	0	319.82	2142500000	85
sp|Q99ZS9|MURB_STRP1	sp|Q99ZS9|MURB_STRP1 UDP-N-acetylenolpyruvoylglucosamine reductase OS=Streptococcus pyogenes serotype M1 OX=301447 GN=murB PE=3 SV=1	cytosol [GO:0005829]	753540	796390	1196400	6	6	6	22.4	22.4	22.4	32.375	0	11.255	307910000	29
sp|Q9A1B3|XERDL_STRP1	sp|Q9A1B3|XERDL_STRP1 Tyrosine recombinase XerD-like OS=Streptococcus pyogenes serotype M1 OX=301447 GN=SPy_0365 PE=3 SV=1	cytoplasm [GO:0005737]	415240	389520	356230	6	6	6	30.6	30.6	30.6	28.862	0	16.328	150430000	20
sp|Q9A1V5|RL15_STRP1	sp|Q9A1V5|RL15_STRP1 50S ribosomal protein L15 OS=Streptococcus pyogenes serotype M1 OX=301447 GN=rplO PE=3 SV=1	large ribosomal subunit [GO:0015934]	50503000	62430000	67415000	6	6	6	43.8	43.8	43.8	15.421	0	188.34	17125000000	136
sp|Q9A1V8|RL18_STRP1	sp|Q9A1V8|RL18_STRP1 50S ribosomal protein L18 OS=Streptococcus pyogenes serotype M1 OX=301447 GN=rplR PE=3 SV=1	cytosolic large ribosomal subunit [GO:0022625]	111840000	130450000	131970000	6	6	6	50	50	50	12.866	0	323.31	14021000000	161
sp|Q9A1W7|RL16_STRP1	sp|Q9A1W7|RL16_STRP1 50S ribosomal protein L16 OS=Streptococcus pyogenes serotype M1 OX=301447 GN=rplP PE=3 SV=1	cytosolic large ribosomal subunit [GO:0022625]	17211000	21260000	22439000	6	6	6	42.3	42.3	42.3	15.452	0	247.86	6062900000	190
tr|Q99XH3|Q99XH3_STRP1	tr|Q99XH3|Q99XH3_STRP1 Uncharacterized protein OS=Streptococcus pyogenes serotype M1 OX=301447 GN=SPy_2209 PE=4 SV=1	plasma membrane [GO:0005886]	393210	418510	504490	6	6	6	26.9	26.9	26.9	31.538	0	42.624	386940000	33
tr|Q99Y02|Q99Y02_STRP1	tr|Q99Y02|Q99Y02_STRP1 Putative tRNA/rRNA methyltransferase OS=Streptococcus pyogenes serotype M1 OX=301447 GN=SPy_1938 PE=3 SV=1	cytosol [GO:0005829]	353280	289990	339330	6	6	6	26.2	26.2	26.2	27.039	0	27.241	121540000	23
tr|Q99Y25|Q99Y25_STRP1	tr|Q99Y25|Q99Y25_STRP1 Putative type I site-specific deoxyribonuclease OS=Streptococcus pyogenes serotype M1 OX=301447 GN=hsdS PE=4 SV=1		634810	500450	412540	6	6	6	16	16	16	45.272	0	81.064	139090000	19
tr|Q99Y59|Q99Y59_STRP1	tr|Q99Y59|Q99Y59_STRP1 Putative transcriptional regulatory protein OS=Streptococcus pyogenes serotype M1 OX=301447 GN=SPy_1857 PE=4 SV=1		575330	480250	397200	6	6	6	22.6	22.6	22.6	27.923	0	20.311	213720000	26
tr|Q99Y87|Q99Y87_STRP1	tr|Q99Y87|Q99Y87_STRP1 Uncharacterized protein OS=Streptococcus pyogenes serotype M1 OX=301447 GN=SPy_1820 PE=4 SV=1		4989100	5299200	5841400	6	6	6	67.4	67.4	67.4	14.136	0	174.91	1500000000	70
tr|Q99YE3|Q99YE3_STRP1	tr|Q99YE3|Q99YE3_STRP1 Uncharacterized protein OS=Streptococcus pyogenes serotype M1 OX=301447 GN=SPy_1741 PE=4 SV=1		1724700	1614500	1400800	6	6	6	64.7	64.7	64.7	13.488	0	79.899	309800000	20
tr|Q99YF2|Q99YF2_STRP1	tr|Q99YF2|Q99YF2_STRP1 Uncharacterized protein OS=Streptococcus pyogenes serotype M1 OX=301447 GN=SPy_1731 PE=4 SV=1		1038600	1019300	873440	6	6	6	70.3	70.3	70.3	13.491	0	200.34	381020000	25
tr|Q99YR7|Q99YR7_STRP1	tr|Q99YR7|Q99YR7_STRP1 Uncharacterized protein OS=Streptococcus pyogenes serotype M1 OX=301447 GN=SPy_1572 PE=1 SV=1		1258800	1335600	1829800	6	6	6	73.8	73.8	73.8	9.9349	0	138.51	328210000	32
tr|Q99YU7|Q99YU7_STRP1	tr|Q99YU7|Q99YU7_STRP1 Putative peroxide resistance protein OS=Streptococcus pyogenes serotype M1 OX=301447 GN=dpr PE=1 SV=1		3452200	4107200	5018200	6	6	6	41.7	41.7	41.7	19.347	0	202.13	1108700000	101
tr|Q99YV0|Q99YV0_STRP1	tr|Q99YV0|Q99YV0_STRP1 Uncharacterized protein OS=Streptococcus pyogenes serotype M1 OX=301447 GN=SPy_1528 PE=4 SV=1	membrane [GO:0016020]	2381000	1893200	1967400	6	6	6	37.2	37.2	37.2	15.074	0	13.279	303460000	31
tr|Q99Z65|Q99Z65_STRP1	tr|Q99Z65|Q99Z65_STRP1 Putative phosphotransferase system phosphohistidine-containing protein OS=Streptococcus pyogenes serotype M1 OX=301447 GN=ptsH PE=4 SV=1	cytoplasm [GO:0005737]	5895000	5043700	3404400	6	6	6	44.8	44.8	44.8	8.9511	0	323.31	16593000000	214
tr|Q99ZC1|Q99ZC1_STRP1	tr|Q99ZC1|Q99ZC1_STRP1 Putative maltose operon transcriptional repressor OS=Streptococcus pyogenes serotype M1 OX=301447 GN=malR PE=4 SV=1		636280	577420	601240	6	6	6	25.1	25.1	25.1	38.17	0	65.089	126880000	21
tr|Q99ZD6|Q99ZD6_STRP1	tr|Q99ZD6|Q99ZD6_STRP1 Putative amino acid ABC transporter (ATP-binding protein) OS=Streptococcus pyogenes serotype M1 OX=301447 GN=SPy_1275 PE=4 SV=2		36633000	28565000	29062000	6	6	6	59.8	59.8	59.8	23.065	0	323.31	5456100000	38
tr|Q99ZM1|Q99ZM1_STRP1	tr|Q99ZM1|Q99ZM1_STRP1 Uncharacterized protein OS=Streptococcus pyogenes serotype M1 OX=301447 GN=satD PE=4 SV=1		366780	303570	290170	6	6	6	38	38	38	24.989	0	23.214	118490000	21
tr|Q99ZN3|Q99ZN3_STRP1	tr|Q99ZN3|Q99ZN3_STRP1 Uncharacterized protein OS=Streptococcus pyogenes serotype M1 OX=301447 GN=SPy_1155 PE=4 SV=1		224330	237610	283750	6	6	6	46	46	46	15.896	0	19.278	108600000	32
tr|Q99ZW4|Q99ZW4_STRP1	tr|Q99ZW4|Q99ZW4_STRP1 Uncharacterized protein OS=Streptococcus pyogenes serotype M1 OX=301447 GN=SPy_1043 PE=1 SV=1		389280	301700	275470	6	6	6	32.3	32.3	32.3	27.796	0	69.673	121930000	34
tr|Q9A0B4|Q9A0B4_STRP1	tr|Q9A0B4|Q9A0B4_STRP1 Probable regulatory protein OS=Streptococcus pyogenes serotype M1 OX=301447 GN=SPy_0851 PE=4 SV=1	plasma membrane [GO:0005886]	259110	282600	270440	6	6	6	23.9	23.9	23.9	36.814	0	102.55	573980000	31
tr|Q9A120|Q9A120_STRP1	tr|Q9A120|Q9A120_STRP1 Putative NAD(P)H-flavin oxidoreductase OS=Streptococcus pyogenes serotype M1 OX=301447 GN=SPy_0512 PE=1 SV=1		956250	807900	1244100	6	6	6	25.3	25.3	25.3	25.283	0	100.02	287050000	28
tr|Q9A162|Q9A162_STRP1	tr|Q9A162|Q9A162_STRP1 Uncharacterized protein OS=Streptococcus pyogenes serotype M1 OX=301447 GN=SPy_0444 PE=4 SV=1	cytosol [GO:0005829]	1625700	1517600	1595400	6	6	6	39.1	39.1	39.1	20.819	0	65.119	606970000	65
sp|Q9A1Y7|PUR2_STRP1	sp|Q9A1Y7|PUR2_STRP1 Phosphoribosylamine--glycine ligase OS=Streptococcus pyogenes serotype M1 OX=301447 GN=purD PE=3 SV=1			211880	240430	7	7	7	24.5	24.5	24.5	45.48	0	19.165	58877000	23
tr|Q9A0D3|Q9A0D3_STRP1	tr|Q9A0D3|Q9A0D3_STRP1 Putative capsular polysaccharide biosynthesis protein OS=Streptococcus pyogenes serotype M1 OX=301447 GN=SPy_0824 PE=3 SV=1	protein-DNA complex [GO:0032993]	371300		278020	7	7	7	26.3	26.3	26.3	34.58	0	32.55	75329000	18
sp|P65971|RBFA_STRP1	sp|P65971|RBFA_STRP1 Ribosome-binding factor A OS=Streptococcus pyogenes serotype M1 OX=301447 GN=rbfA PE=3 SV=2	cytosol [GO:0005829]	2949200	3022200	2503500	7	7	7	50.8	50.8	50.8	13.414	0	222.52	766110000	73
tr|Q99Z35|Q99Z35_STRP1	tr|Q99Z35|Q99Z35_STRP1 UDP-N-acetylmuramoyl-tripeptide--D-alanyl-D-alanine ligase OS=Streptococcus pyogenes serotype M1 OX=301447 GN=murF PE=3 SV=1	cytoplasm [GO:0005737]	167640	182960	207840	7	7	7	21	21	21	51.29	0	72.498	38702000	12
tr|Q9A042|Q9A042_STRP1	tr|Q9A042|Q9A042_STRP1 Putative repressor protein-phage associated OS=Streptococcus pyogenes serotype M1 OX=301447 GN=SPy_0939 PE=4 SV=1		412580	422570	403550	7	7	7	34.3	34.3	34.3	28.179	0	33.859	116410000	19
tr|Q9A0V4|Q9A0V4_STRP1	tr|Q9A0V4|Q9A0V4_STRP1 Cys-tRNA(Pro)/Cys-tRNA(Cys) deacylase OS=Streptococcus pyogenes serotype M1 OX=301447 GN=SPy_0599 PE=3 SV=1		778690	851360	806730	7	7	7	63.5	63.5	63.5	17.272	0	67.739	141630000	18
tr|Q9A0V9|Q9A0V9_STRP1	tr|Q9A0V9|Q9A0V9_STRP1 Putative protease OS=Streptococcus pyogenes serotype M1 OX=301447 GN=SPy_0591 PE=4 SV=1		635900	740800	917780	7	7	7	21.5	21.5	21.5	47.854	0	179.69	186470000	25
sp|Q9A1D7|RSMG_STRP1	sp|Q9A1D7|RSMG_STRP1 Ribosomal RNA small subunit methyltransferase G OS=Streptococcus pyogenes serotype M1 OX=301447 GN=rsmG PE=3 SV=1	cytosol [GO:0005829]	751010	712740	699710	7	7	7	34.6	34.6	34.6	26.78	0	54.868	216310000	23
tr|Q99YF3|Q99YF3_STRP1	tr|Q99YF3|Q99YF3_STRP1 Putative cell-cycle regulation histidine triad (HIT) protein OS=Streptococcus pyogenes serotype M1 OX=301447 GN=hit PE=4 SV=1		809100	971350	1326300	7	7	7	90.6	90.6	90.6	15.481	0	34.213	298740000	47
tr|Q99YL9|Q99YL9_STRP1	tr|Q99YL9|Q99YL9_STRP1 Putative oxidoreductase OS=Streptococcus pyogenes serotype M1 OX=301447 GN=SPy_1640 PE=4 SV=1		432830	333680	411470	7	7	7	39	39	39	27.992	0	65.237	96029000	22
tr|Q9A1L3|Q9A1L3_STRP1	tr|Q9A1L3|Q9A1L3_STRP1 Uncharacterized protein OS=Streptococcus pyogenes serotype M1 OX=301447 GN=SPy_0208 PE=4 SV=1		543040	556870	584640	7	7	7	39.4	39.4	39.4	28.71	0	46.533	318170000	46
sp|Q99Y51|DEOC_STRP1	sp|Q99Y51|DEOC_STRP1 Deoxyribose-phosphate aldolase OS=Streptococcus pyogenes serotype M1 OX=301447 GN=deoC PE=3 SV=1	cytoplasm [GO:0005737]	1424100	1177400	1260000	7	7	7	34.5	34.5	34.5	24.007	0	170.11	670020000	76
sp|Q9A1F2|NADD_STRP1	sp|Q9A1F2|NADD_STRP1 Probable nicotinate-nucleotide adenylyltransferase OS=Streptococcus pyogenes serotype M1 OX=301447 GN=nadD PE=3 SV=1		699470	803310	577470	7	7	7	33.3	33.3	33.3	24.369	0	43.121	181520000	31
sp|Q9A1S2|PILIN_STRP1	sp|Q9A1S2|PILIN_STRP1 Pilin OS=Streptococcus pyogenes serotype M1 OX=301447 GN=SPy_0128 PE=1 SV=1	extracellular region [GO:0005576]; pilus [GO:0009289]	325030		295140	7	7	7	26.2	26.2	26.2	37.187	0	117.57	460860000	52
tr|Q99Y44|Q99Y44_STRP1	tr|Q99Y44|Q99Y44_STRP1 Putative glycoprotein endopeptidase OS=Streptococcus pyogenes serotype M1 OX=301447 GN=SPy_1874 PE=4 SV=1	cytosol [GO:0005829]	1524200	2518200	1181800	7	7	7	39.2	39.2	39.2	25.585	0	20.423	435750000	27
tr|Q99YC4|Q99YC4_STRP1	tr|Q99YC4|Q99YC4_STRP1 Putative phosphoglycerate mutase OS=Streptococcus pyogenes serotype M1 OX=301447 GN=SPy_1766 PE=4 SV=1	cytoplasm [GO:0005737]	1114500	894290	978900	7	7	7	26.8	26.8	26.8	26.762	0	8.6797	287260000	30
tr|Q99YR0|Q99YR0_STRP1	tr|Q99YR0|Q99YR0_STRP1 Uncharacterized protein OS=Streptococcus pyogenes serotype M1 OX=301447 GN=SPy_1582 PE=4 SV=1		1094500	1011200	1086500	7	7	7	38.6	38.6	38.6	28.544	0	120.82	361550000	26
tr|Q99YW9|Q99YW9_STRP1	tr|Q99YW9|Q99YW9_STRP1 Putative amino acid ABC transporter (ATP-binding protein) OS=Streptococcus pyogenes serotype M1 OX=301447 GN=SPy_1506 PE=4 SV=1		590290	582270	676610	7	7	7	31.1	31.1	31.1	26.813	0	40.859	183000000	27
tr|Q9A0S0|Q9A0S0_STRP1	tr|Q9A0S0|Q9A0S0_STRP1 Aminotransferase OS=Streptococcus pyogenes serotype M1 OX=301447 GN=aspC PE=3 SV=1		540460	557620	474280	7	7	7	21.9	21.9	21.9	43.46	0	58.967	153120000	22
tr|Q9A1P9|Q9A1P9_STRP1	tr|Q9A1P9|Q9A1P9_STRP1 Uncharacterized protein OS=Streptococcus pyogenes serotype M1 OX=301447 GN=SPy_0159 PE=4 SV=1	membrane [GO:0016020]	534130	435590	536020	7	7	7	30.1	30.1	30.1	33.62	0	53.325	183400000	19
tr|Q9A0C3|Q9A0C3_STRP1	tr|Q9A0C3|Q9A0C3_STRP1 Uncharacterized protein OS=Streptococcus pyogenes serotype M1 OX=301447 GN=SPy_0838 PE=4 SV=1	plasma membrane [GO:0005886]	414150	463310	343480	7	7	6	16.3	16.3	16.3	44.079	0	23.557	94488000	18
sp|P66496|RS19_STRP1	sp|P66496|RS19_STRP1 30S ribosomal protein S19 OS=Streptococcus pyogenes serotype M1 OX=301447 GN=rpsS PE=3 SV=1	cytosolic small ribosomal subunit [GO:0022627]	45055000	62223000	54664000	7	7	7	57.6	57.6	57.6	10.622	0	148.59	13839000000	152
sp|P66670|RNC_STRP1	sp|P66670|RNC_STRP1 Ribonuclease 3 OS=Streptococcus pyogenes serotype M1 OX=301447 GN=rnc PE=1 SV=1	cytoplasm [GO:0005737]	716330	596140	585390	7	7	7	29.6	29.6	29.6	25.847	0	52.02	353960000	41
sp|P66719|RPOE_STRP1	sp|P66719|RPOE_STRP1 Probable DNA-directed RNA polymerase subunit delta OS=Streptococcus pyogenes serotype M1 OX=301447 GN=rpoE PE=3 SV=1	DNA-directed RNA polymerase complex [GO:0000428]	5504900	4214200	4489900	7	7	7	47.1	47.1	47.1	22.264	0	183.37	1802300000	64
sp|P68886|Y2114_STRP1	sp|P68886|Y2114_STRP1 UPF0297 protein SPy_2114/M5005_Spy1797 OS=Streptococcus pyogenes serotype M1 OX=301447 GN=SPy_2114 PE=3 SV=1		3071000	3823100	2868200	7	7	7	75.3	75.3	75.3	10.363	0	214.34	1223300000	86
sp|Q9A0E3|Y811_STRP1	sp|Q9A0E3|Y811_STRP1 UPF0342 protein SPy_0811/M5005_Spy0626 OS=Streptococcus pyogenes serotype M1 OX=301447 GN=SPy_0811 PE=3 SV=1		2853900	3479600	2514800	7	7	7	76.1	76.1	76.1	12.928	0	252.93	1517300000	109
sp|Q9A1C3|YIDC2_STRP1	sp|Q9A1C3|YIDC2_STRP1 Membrane protein insertase YidC 2 OS=Streptococcus pyogenes serotype M1 OX=301447 GN=yidC2 PE=3 SV=1	plasma membrane [GO:0005886]	1903100	2262000	2762400	7	7	7	22.8	22.8	22.8	34.505	0	323.31	983010000	40
tr|Q99YH8|Q99YH8_STRP1	tr|Q99YH8|Q99YH8_STRP1 Uncharacterized protein OS=Streptococcus pyogenes serotype M1 OX=301447 GN=SPy_1697 PE=4 SV=1	extracellular region [GO:0005576]; membrane [GO:0016020]	2301600	3259900	3349600	7	7	7	26.7	26.7	26.7	25.851	0	323.31	1483200000	97
tr|Q99YJ5|Q99YJ5_STRP1	tr|Q99YJ5|Q99YJ5_STRP1 Putative ABC transporter (ATP-binding protein) OS=Streptococcus pyogenes serotype M1 OX=301447 GN=SPy_1674 PE=4 SV=1		2598100	3076900	3205300	7	7	7	30.7	30.7	30.7	27.214	0	238.84	1943700000	37
tr|Q99YR8|Q99YR8_STRP1	tr|Q99YR8|Q99YR8_STRP1 Uncharacterized protein OS=Streptococcus pyogenes serotype M1 OX=301447 GN=SPy_1571 PE=4 SV=1		7805500	10616000	10976000	7	7	7	61.1	61.1	61.1	14.256	0	194.6	2577400000	104
tr|Q99YT4|Q99YT4_STRP1	tr|Q99YT4|Q99YT4_STRP1 Uncharacterized protein OS=Streptococcus pyogenes serotype M1 OX=301447 GN=SPy_1551 PE=4 SV=2		664500	756490	695300	7	7	7	42.4	42.4	42.4	26.519	0	61.736	339940000	54
tr|Q99Z42|Q99Z42_STRP1	tr|Q99Z42|Q99Z42_STRP1 Putative 1-acylglycerol-3-phosphate O-acyltransferase OS=Streptococcus pyogenes serotype M1 OX=301447 GN=SPy_1410 PE=4 SV=1	membrane [GO:0016020]	1186800	1061500	818640	7	7	7	24.3	24.3	24.3	31.241	0	133.78	308970000	29
tr|Q99ZE3|Q99ZE3_STRP1	tr|Q99ZE3|Q99ZE3_STRP1 Uncharacterized protein OS=Streptococcus pyogenes serotype M1 OX=301447 GN=SPy_1264 PE=4 SV=1	membrane [GO:0016020]	6026300	5602300	5553600	7	7	7	35.5	35.5	35.5	23.139	0	245.84	2394100000	59
tr|Q99ZG1|Q99ZG1_STRP1	tr|Q99ZG1|Q99ZG1_STRP1 Putative phosphate ABC transporter, periplasmic phosphate-binding protein OS=Streptococcus pyogenes serotype M1 OX=301447 GN=pstS PE=4 SV=1	plasma membrane [GO:0005886]	6112400	5577100	4894300	7	7	7	35.8	35.8	35.8	30.974	0	113	1658600000	45
tr|Q99ZN1|Q99ZN1_STRP1	tr|Q99ZN1|Q99ZN1_STRP1 Uncharacterized protein OS=Streptococcus pyogenes serotype M1 OX=301447 GN=SPy_1157 PE=4 SV=1		10090000	10734000	10208000	7	7	7	50.8	50.8	50.8	13.154	0	323.31	3094600000	95
tr|Q9A034|Q9A034_STRP1	tr|Q9A034|Q9A034_STRP1 Uncharacterized protein OS=Streptococcus pyogenes serotype M1 OX=301447 GN=SPy_0948 PE=4 SV=1		355390	355250	406230	7	7	7	29.5	29.5	29.5	30.401	0	46.923	118750000	23
tr|Q9A0D1|Q9A0D1_STRP1	tr|Q9A0D1|Q9A0D1_STRP1 Pseudouridine synthase OS=Streptococcus pyogenes serotype M1 OX=301447 GN=SPy_0827 PE=3 SV=1		407070	337970	273220	7	7	7	28	28	28	32.673	0	125.95	82401000	18
tr|Q9A0G1|Q9A0G1_STRP1	tr|Q9A0G1|Q9A0G1_STRP1 Putative glycosyltransferase-possibly involved in cell wall localization and side chain formation of rhamnose-glucose polysaccharide OS=Streptococcus pyogenes serotype M1 OX=301447 GN=rgpEc PE=4 SV=1		899350	940910	791200	7	7	7	26.3	26.3	26.3	39.145	0	74.964	304460000	36
tr|Q9A1G0|Q9A1G0_STRP1	tr|Q9A1G0|Q9A1G0_STRP1 Penicillin-binding protein (D-alanyl-D-alanine carboxypeptidase) OS=Streptococcus pyogenes serotype M1 OX=301447 GN=dacA PE=3 SV=1		256170	372830		8	8	8	23.2	23.2	23.2	45.765	0	3.6983	36475000	9
sp|Q99Y98|ALR_STRP1	sp|Q99Y98|ALR_STRP1 Alanine racemase OS=Streptococcus pyogenes serotype M1 OX=301447 GN=alr PE=3 SV=1	cytosol [GO:0005829]	537070	482900	630880	8	8	8	29.5	29.5	29.5	39.9	0	39.429	154660000	32
tr|Q99Y11|Q99Y11_STRP1	tr|Q99Y11|Q99Y11_STRP1 Putative lactose phosphotransferase system repressor protein OS=Streptococcus pyogenes serotype M1 OX=301447 GN=lacR.2 PE=4 SV=1		603090	815420	745300	8	8	8	29.2	29.2	29.2	28.952	0	76.445	132300000	15
sp|Q48XR0|SEPF_STRP1	sp|Q48XR0|SEPF_STRP1 Cell division protein SepF OS=Streptococcus pyogenes serotype M1 OX=301447 GN=sepF PE=3 SV=2	cytoplasm [GO:0005737]	3036000	2317000	1829400	8	8	8	37.2	37.2	37.2	25.249	0	269.91	704910000	48
tr|Q99ZI8|Q99ZI8_STRP1	tr|Q99ZI8|Q99ZI8_STRP1 Lipoate--protein ligase OS=Streptococcus pyogenes serotype M1 OX=301447 GN=lplA PE=4 SV=1	cytoplasm [GO:0005737]	240050	301150	436120	8	8	8	23.3	23.3	23.3	38.324	0	7.7995	135010000	27
tr|Q9A0V5|Q9A0V5_STRP1	tr|Q9A0V5|Q9A0V5_STRP1 Putative phosphoglycerate mutase OS=Streptococcus pyogenes serotype M1 OX=301447 GN=SPy_0598 PE=4 SV=1	cytoplasm [GO:0005737]	121940		125910	8	8	8	55.1	55.1	55.1	23.424	0	39.138	58407000	18
tr|Q9A145|Q9A145_STRP1	tr|Q9A145|Q9A145_STRP1 Phosphate starvation-induced protein OS=Streptococcus pyogenes serotype M1 OX=301447 GN=phoH PE=4 SV=1	cytosol [GO:0005829]	1852400	1921100	1625500	8	8	8	30.6	30.6	30.6	39.009	0	31.433	336310000	22
tr|Q9A1M4|Q9A1M4_STRP1	tr|Q9A1M4|Q9A1M4_STRP1 Uncharacterized protein OS=Streptococcus pyogenes serotype M1 OX=301447 GN=SPy_0189 PE=4 SV=1		273340	204210	235060	8	8	8	21.6	21.6	21.6	52.676	0	11.227	94205000	21
sp|P0C0G1|DHPS_STRP1	sp|P0C0G1|DHPS_STRP1 Dihydropteroate synthase OS=Streptococcus pyogenes serotype M1 OX=301447 GN=folP PE=3 SV=1	cytosol [GO:0005829]	1004600	1156800	1125900	8	8	8	41.7	41.7	41.7	28.641	0	300.75	497410000	38
sp|P63546|APT_STRP1	sp|P63546|APT_STRP1 Adenine phosphoribosyltransferase OS=Streptococcus pyogenes serotype M1 OX=301447 GN=apt PE=3 SV=1	cytoplasm [GO:0005737]	1155300	1159300	1347300	8	8	8	59.9	59.9	59.9	18.687	0	285.92	597330000	64
sp|P65146|IF3_STRP1	sp|P65146|IF3_STRP1 Translation initiation factor IF-3 OS=Streptococcus pyogenes serotype M1 OX=301447 GN=infC PE=3 SV=1	cytosol [GO:0005829]; membrane [GO:0016020]	8167800	8071700	9279100	8	8	8	60.2	60.2	60.2	20.053	0	237.08	2187100000	138
sp|P66648|RS9_STRP1	sp|P66648|RS9_STRP1 30S ribosomal protein S9 OS=Streptococcus pyogenes serotype M1 OX=301447 GN=rpsI PE=3 SV=1	small ribosomal subunit [GO:0015935]	13858000	12544000	13419000	8	8	8	56.9	56.9	56.9	14.235	0	155.45	7050400000	169
sp|P67268|Y1862_STRP1	sp|P67268|Y1862_STRP1 Nucleoid-associated protein SPy_1862/M5005_Spy1580 OS=Streptococcus pyogenes serotype M1 OX=301447 GN=SPy_1862 PE=3 SV=1	bacterial nucleoid [GO:0043590]; cytosol [GO:0005829]	3600000	3105400	3283000	8	8	8	92.9	92.9	92.9	10.976	0	94.426	1226300000	68
sp|P67415|URK_STRP1	sp|P67415|URK_STRP1 Uridine kinase OS=Streptococcus pyogenes serotype M1 OX=301447 GN=udk PE=3 SV=1	cytoplasm [GO:0005737]	1266300	1297700	1314900	8	8	8	54.3	54.3	54.3	23.816	0	117.87	550090000	49
sp|P68892|GRPE_STRP1	sp|P68892|GRPE_STRP1 Protein GrpE OS=Streptococcus pyogenes serotype M1 OX=301447 GN=grpE PE=3 SV=1	cytoplasm [GO:0005737]	5960700	5667600	5099200	8	8	8	46.8	46.8	46.8	22.054	0	172.33	2557700000	232
sp|Q99XI2|ECFA2_STRP1	sp|Q99XI2|ECFA2_STRP1 Energy-coupling factor transporter ATP-binding protein EcfA2 OS=Streptococcus pyogenes serotype M1 OX=301447 GN=ecfA2 PE=3 SV=1	ATP-binding cassette (ABC) transporter complex [GO:0043190]	259580	243390	271160	8	8	8	44.3	44.3	44.3	30.863	0	69.199	151020000	39
sp|Q99XV5|Y2005_STRP1	sp|Q99XV5|Y2005_STRP1 UPF0337 protein SPy_2005/M5005_Spy1709 OS=Streptococcus pyogenes serotype M1 OX=301447 GN=SPy_2005 PE=3 SV=1		295790	291640	363180	8	8	8	72.7	72.7	72.7	6.9609	0	278.45	2605000000	184
sp|Q99Y46|TSAD_STRP1	sp|Q99Y46|TSAD_STRP1 tRNA N6-adenosine threonylcarbamoyltransferase OS=Streptococcus pyogenes serotype M1 OX=301447 GN=tsaD PE=3 SV=1	cytoplasm [GO:0005737]	592600	684860	740710	8	8	8	28.4	28.4	28.4	36.931	0	91.043	220590000	25
sp|Q99YD2|FABH_STRP1	sp|Q99YD2|FABH_STRP1 3-oxoacyl-[acyl-carrier-protein] synthase 3 OS=Streptococcus pyogenes serotype M1 OX=301447 GN=fabH PE=3 SV=1	cytoplasm [GO:0005737]	1127700	1542400	1441900	8	8	8	27.2	27.2	27.2	34.876	0	83.146	427890000	40
sp|Q99Z86|Y1346_STRP1	sp|Q99Z86|Y1346_STRP1 Uncharacterized RNA methyltransferase SPy_1346/M5005_Spy1098 OS=Streptococcus pyogenes serotype M1 OX=301447 GN=SPy_1346 PE=3 SV=1		774860	635940	573700	8	8	8	26	26	26	51.732	0	64.721	160320000	25
sp|Q99ZP1|GLYA_STRP1	sp|Q99ZP1|GLYA_STRP1 Serine hydroxymethyltransferase OS=Streptococcus pyogenes serotype M1 OX=301447 GN=glyA PE=3 SV=1	cytosol [GO:0005829]	503410	643360	439440	8	8	8	26.1	26.1	26.1	45.096	0	62.172	166830000	26
sp|Q9A0F0|KCY_STRP1	sp|Q9A0F0|KCY_STRP1 Cytidylate kinase OS=Streptococcus pyogenes serotype M1 OX=301447 GN=cmk PE=3 SV=1	cytosol [GO:0005829]	474960	416030	453440	8	8	8	42	42	42	25.034	0	50.403	164270000	43
sp|Q9A0I6|ATPE_STRP1	sp|Q9A0I6|ATPE_STRP1 ATP synthase epsilon chain OS=Streptococcus pyogenes serotype M1 OX=301447 GN=atpC PE=3 SV=1	plasma membrane [GO:0005886]; proton-transporting ATP synthase complex, catalytic core F(1) [GO:0045261]	4411300	4300900	4958400	8	8	8	58.7	58.7	58.7	15.554	0	323.31	2473900000	81
sp|Q9A0J0|ATPD_STRP1	sp|Q9A0J0|ATPD_STRP1 ATP synthase subunit delta OS=Streptococcus pyogenes serotype M1 OX=301447 GN=atpH PE=3 SV=1	plasma membrane [GO:0005886]; proton-transporting ATP synthase complex, catalytic core F(1) [GO:0045261]	3992300	3006100	3242700	8	8	8	37.1	37.1	37.1	19.902	0	62.989	2533000000	52
sp|Q9A190|KTHY_STRP1	sp|Q9A190|KTHY_STRP1 Thymidylate kinase OS=Streptococcus pyogenes serotype M1 OX=301447 GN=tmk PE=3 SV=1	cytosol [GO:0005829]	765870	906980	905570	8	8	8	43.6	43.6	43.6	23.402	0	102.11	416940000	65
sp|Q9A1W3|RL24_STRP1	sp|Q9A1W3|RL24_STRP1 50S ribosomal protein L24 OS=Streptococcus pyogenes serotype M1 OX=301447 GN=rplX PE=3 SV=1	ribonucleoprotein complex [GO:1990904]; ribosome [GO:0005840]	89901000	121100000	103570000	8	8	8	53.5	53.5	53.5	10.931	0	323.31	28732000000	420
tr|Q99XY5|Q99XY5_STRP1	tr|Q99XY5|Q99XY5_STRP1 Putative transcriptional regulator (MarR family) OS=Streptococcus pyogenes serotype M1 OX=301447 GN=SPy_1960 PE=4 SV=1		286730	297260	273490	8	8	8	58.5	58.5	58.5	16.059	0	26.236	117120000	30
tr|Q99XZ6|Q99XZ6_STRP1	tr|Q99XZ6|Q99XZ6_STRP1 Uncharacterized protein OS=Streptococcus pyogenes serotype M1 OX=301447 GN=SPy_1945 PE=4 SV=1		1767000	1653100	1593900	8	8	8	35.6	35.6	35.6	28.506	0	63.289	599420000	55
tr|Q99Y57|Q99Y57_STRP1	tr|Q99Y57|Q99Y57_STRP1 Putative repressor-phage associated OS=Streptococcus pyogenes serotype M1 OX=301447 GN=SPy_1861 PE=4 SV=1		1506600	980600	1631600	8	8	8	58.1	58.1	58.1	14.234	0	209.88	393370000	36
tr|Q99YD0|Q99YD0_STRP1	tr|Q99YD0|Q99YD0_STRP1 Putative enoyl CoA hydratase OS=Streptococcus pyogenes serotype M1 OX=301447 GN=phaB PE=4 SV=1		885740	812340	1239200	8	8	8	35.7	35.7	35.7	28.85	0	62.213	546930000	72
tr|Q99YR4|Q99YR4_STRP1	tr|Q99YR4|Q99YR4_STRP1 Putative chorismate mutase OS=Streptococcus pyogenes serotype M1 OX=301447 GN=SPy_1576 PE=4 SV=1		496050	663440	537160	8	8	8	36	36	36	28.055	0	35.792	177030000	23
tr|Q99YX0|Q99YX0_STRP1	tr|Q99YX0|Q99YX0_STRP1 Putative deoxyribodipyrimidine photolyase OS=Streptococcus pyogenes serotype M1 OX=301447 GN=phr PE=3 SV=1		191040	170960	214370	8	8	8	22.4	22.4	22.4	54.892	0	92.427	96798000	25
tr|Q99Z85|Q99Z85_STRP1	tr|Q99Z85|Q99Z85_STRP1 Putative PBP 5 synthesis repressor OS=Streptococcus pyogenes serotype M1 OX=301447 GN=psr PE=4 SV=1	plasma membrane [GO:0005886]	315520	294270	233900	8	8	8	23.4	23.4	23.4	54.845	0	169.58	93419000	23
tr|Q99ZC9|Q99ZC9_STRP1	tr|Q99ZC9|Q99ZC9_STRP1 Putative transcriptional regulator (GntR family) OS=Streptococcus pyogenes serotype M1 OX=301447 GN=SPy_1285 PE=4 SV=1		4126200	3508500	2791300	8	8	8	78.9	78.9	78.9	14.205	0	290.16	1480400000	86
tr|Q99ZD2|Q99ZD2_STRP1	tr|Q99ZD2|Q99ZD2_STRP1 Signal peptidase I OS=Streptococcus pyogenes serotype M1 OX=301447 GN=sipC PE=3 SV=1	plasma membrane [GO:0005886]	235350	160420	222730	8	8	8	25.9	25.9	25.9	21.255	0	16.874	528730000	40
tr|Q99ZD8|Q99ZD8_STRP1	tr|Q99ZD8|Q99ZD8_STRP1 cAMP factor OS=Streptococcus pyogenes serotype M1 OX=301447 GN=cfa PE=4 SV=2		350200	222490	245060	8	8	8	36.2	36.2	36.2	28.476	0	190.96	746480000	107
tr|Q99ZY3|Q99ZY3_STRP1	tr|Q99ZY3|Q99ZY3_STRP1 Putative ABC transporter (ATP-binding protein) OS=Streptococcus pyogenes serotype M1 OX=301447 GN=SPy_1019 PE=4 SV=1	plasma membrane [GO:0005886]	545700	582950	561020	8	8	8	40.9	40.9	40.9	27.938	0	78.219	255800000	33
tr|Q99ZZ0|Q99ZZ0_STRP1	tr|Q99ZZ0|Q99ZZ0_STRP1 Putative 7,8-dihydro-8-oxoguanine-triphosphatase OS=Streptococcus pyogenes serotype M1 OX=301447 GN=mutX PE=4 SV=1		1045000	989200	1048200	8	8	8	77.2	77.2	77.2	18.452	0	299.47	435750000	55
tr|Q9A060|Q9A060_STRP1	tr|Q9A060|Q9A060_STRP1 Uncharacterized protein OS=Streptococcus pyogenes serotype M1 OX=301447 GN=SPy_0919 PE=4 SV=1		10173000	13438000	13510000	8	8	8	69	69	69	6.3484	0	246.93	7495800000	183
tr|Q9A067|Q9A067_STRP1	tr|Q9A067|Q9A067_STRP1 Uncharacterized protein OS=Streptococcus pyogenes serotype M1 OX=301447 GN=SPy_0912 PE=4 SV=1		3341000	3232900	2693300	8	8	8	85.5	85.5	85.5	8.793	0	76.085	1201000000	101
tr|Q9A0A7|Q9A0A7_STRP1	tr|Q9A0A7|Q9A0A7_STRP1 Uncharacterized protein OS=Streptococcus pyogenes serotype M1 OX=301447 GN=SPy_0864 PE=4 SV=1		2672200	5195000	3914700	8	8	8	58.7	58.7	58.7	14.817	0	130.93	1319200000	72
tr|Q9A0B2|Q9A0B2_STRP1	tr|Q9A0B2|Q9A0B2_STRP1 Putative transcriptional repressor OS=Streptococcus pyogenes serotype M1 OX=301447 GN=SPy_0853 PE=4 SV=1		1487400	1605200	1595300	8	8	8	51.5	51.5	51.5	26.109	0	233.45	432430000	41
tr|Q9A0C4|Q9A0C4_STRP1	tr|Q9A0C4|Q9A0C4_STRP1 Putative ABC transporter (ATP-binding protein) OS=Streptococcus pyogenes serotype M1 OX=301447 GN=SPy_0837 PE=4 SV=1		2747100	2866000	3083800	8	8	8	41.7	41.7	41.7	25.173	0	92.43	496350000	48
tr|Q9A0K0|Q9A0K0_STRP1	tr|Q9A0K0|Q9A0K0_STRP1 Putative ABC transporter (ATP-binding protein) OS=Streptococcus pyogenes serotype M1 OX=301447 GN=SPy_0744 PE=4 SV=1		343320	370690	382550	8	8	8	35.2	35.2	35.2	34.23	0	145.82	204630000	26
tr|Q9A119|Q9A119_STRP1	tr|Q9A119|Q9A119_STRP1 Putative XAA-PRO dipeptidase X-PRO dipeptidase OS=Streptococcus pyogenes serotype M1 OX=301447 GN=pepQ PE=1 SV=1		2851300	3068800	3323000	8	8	8	34.1	34.1	34.1	39.987	0	44.19	1126000000	57
tr|Q9A183|Q9A183_STRP1	tr|Q9A183|Q9A183_STRP1 Putative arsenate reductase OS=Streptococcus pyogenes serotype M1 OX=301447 GN=SPy_0410 PE=3 SV=1		605600	527210	453970	8	8	8	74.5	74.5	74.5	11.528	0	116.79	307100000	49
tr|Q9A1S0|Q9A1S0_STRP1	tr|Q9A1S0|Q9A1S0_STRP1 Uncharacterized protein OS=Streptococcus pyogenes serotype M1 OX=301447 GN=SPy_0130 PE=4 SV=1	membrane [GO:0016020]	298390	346660	218520	8	8	8	33.5	33.5	33.5	24.203	0	179.1	1257700000	208
tr|Q9A1X8|Q9A1X8_STRP1	tr|Q9A1X8|Q9A1X8_STRP1 Putative acyltransferase OS=Streptococcus pyogenes serotype M1 OX=301447 GN=SPy_0041 PE=4 SV=1	membrane [GO:0016020]	393870	386590	401650	8	8	8	22.8	22.8	22.8	66.657	0	175.74	305530000	50
sp|Q9A1L6|TGT_STRP1	sp|Q9A1L6|TGT_STRP1 Queuine tRNA-ribosyltransferase OS=Streptococcus pyogenes serotype M1 OX=301447 GN=tgt PE=3 SV=1	cytosol [GO:0005829]	543620	447010	433370	9	9	9	32.1	32.1	32.1	43.054	0	101.69	168330000	39
tr|Q7DAL6|Q7DAL6_STRP1	tr|Q7DAL6|Q7DAL6_STRP1 DNA polymerase III subunit gamma/tau OS=Streptococcus pyogenes serotype M1 OX=301447 GN=dnaX PE=3 SV=1	DNA polymerase III complex [GO:0009360]	923290	1056200	816200	9	9	9	19.4	19.4	19.4	62.053	0	29.87	162610000	16
tr|Q9A054|Q9A054_STRP1	tr|Q9A054|Q9A054_STRP1 Putative single-strand DNA-specific exonuclease OS=Streptococcus pyogenes serotype M1 OX=301447 GN=recJ PE=4 SV=1		118330	157890	159760	9	9	9	17.3	17.3	17.3	82.564	0	26.079	37447000	17
tr|Q99ZX9|Q99ZX9_STRP1	tr|Q99ZX9|Q99ZX9_STRP1 Putative ABC transporter (ATP-binding protein) OS=Streptococcus pyogenes serotype M1 OX=301447 GN=SPy_1025 PE=4 SV=1		579740	721980	939640	9	9	9	15.4	15.4	15.4	72.111	0	138.17	211370000	27
sp|Q99XY1|ISPT_STRP1	sp|Q99XY1|ISPT_STRP1 Isoprenyl transferase OS=Streptococcus pyogenes serotype M1 OX=301447 GN=uppS PE=3 SV=1	cytosol [GO:0005829]	431620		1002500	9	9	9	37.8	37.8	37.8	28.256	0	123.55	324600000	25
tr|Q99YG7|Q99YG7_STRP1	tr|Q99YG7|Q99YG7_STRP1 Putative lactose phosphotransferase system repressor protein OS=Streptococcus pyogenes serotype M1 OX=301447 GN=lacR.1 PE=4 SV=1		679310	535230	575470	9	9	9	45.3	45.3	45.3	29.055	0	117.95	228840000	28
tr|Q9A107|Q9A107_STRP1	tr|Q9A107|Q9A107_STRP1 Two-component sensor histidine kinase OS=Streptococcus pyogenes serotype M1 OX=301447 GN=vicK PE=4 SV=1	plasma membrane [GO:0005886]	109410		114600	9	9	9	24.4	24.4	24.4	51.391	0	23.55	98861000	25
sp|P0C0C2|GCH1_STRP1	sp|P0C0C2|GCH1_STRP1 GTP cyclohydrolase 1 OS=Streptococcus pyogenes serotype M1 OX=301447 GN=folE PE=3 SV=1	cytoplasm [GO:0005737]	1567900	1541800	2026900	9	9	9	51.5	51.5	51.5	21.871	0	139.16	500770000	62
sp|P0C0C8|LUXS_STRP1	sp|P0C0C8|LUXS_STRP1 S-ribosylhomocysteine lyase OS=Streptococcus pyogenes serotype M1 OX=301447 GN=luxS PE=3 SV=1		1136400	947350	1481500	9	9	9	73.8	73.8	73.8	17.978	0	116.54	404070000	64
sp|P58183|RIMM_STRP1	sp|P58183|RIMM_STRP1 Ribosome maturation factor RimM OS=Streptococcus pyogenes serotype M1 OX=301447 GN=rimM PE=3 SV=1	cytoplasm [GO:0005737]; ribosome [GO:0005840]	829530	861860	714070	9	9	9	63.4	63.4	63.4	19.991	0	184.76	338530000	53
sp|P66084|RL19_STRP1	sp|P66084|RL19_STRP1 50S ribosomal protein L19 OS=Streptococcus pyogenes serotype M1 OX=301447 GN=rplS PE=3 SV=1	cytosolic large ribosomal subunit [GO:0022625]	12823000	13412000	14727000	9	9	9	66.1	66.1	66.1	13.145	0	223.48	10761000000	212
sp|P66341|RS10_STRP1	sp|P66341|RS10_STRP1 30S ribosomal protein S10 OS=Streptococcus pyogenes serotype M1 OX=301447 GN=rpsJ PE=3 SV=1	small ribosomal subunit [GO:0015935]	47632000	39357000	34556000	9	9	9	66.7	66.7	66.7	11.613	0	133.92	10594000000	158
sp|P66475|RS18_STRP1	sp|P66475|RS18_STRP1 30S ribosomal protein S18 OS=Streptococcus pyogenes serotype M1 OX=301447 GN=rpsR PE=3 SV=1	ribonucleoprotein complex [GO:1990904]; ribosome [GO:0005840]	19995000	14621000	16205000	9	9	9	44.3	44.3	44.3	9.2036	0	235.03	5216100000	114
sp|P68773|EFP_STRP1	sp|P68773|EFP_STRP1 Elongation factor P OS=Streptococcus pyogenes serotype M1 OX=301447 GN=efp PE=3 SV=1	cytoplasm [GO:0005737]	10429000	10458000	8391800	9	9	9	61.6	61.6	61.6	20.467	0	323.31	3931400000	182
sp|P68893|NUSG_STRP1	sp|P68893|NUSG_STRP1 Transcription termination/antitermination protein NusG OS=Streptococcus pyogenes serotype M1 OX=301447 GN=nusG PE=3 SV=1	cytosol [GO:0005829]	7279100	5287900	6485000	9	9	9	64.8	64.8	64.8	20.385	0	323.31	3254500000	183
sp|Q99YP2|RECX_STRP1	sp|Q99YP2|RECX_STRP1 Regulatory protein RecX OS=Streptococcus pyogenes serotype M1 OX=301447 GN=recX PE=3 SV=1	cytoplasm [GO:0005737]	412930	398750	453610	9	9	9	34.1	34.1	34.1	30.561	0	77.374	140880000	26
sp|Q99ZQ0|XPT_STRP1	sp|Q99ZQ0|XPT_STRP1 Xanthine phosphoribosyltransferase OS=Streptococcus pyogenes serotype M1 OX=301447 GN=xpt PE=3 SV=1	cytoplasm [GO:0005737]	2399600	2324600	2205800	9	9	9	65.3	65.3	65.3	20.994	0	104.42	1417500000	107
sp|Q9A0A6|Y865_STRP1	sp|Q9A0A6|Y865_STRP1 DegV domain-containing protein SPy_0865/M5005_Spy0672 OS=Streptococcus pyogenes serotype M1 OX=301447 GN=SPy_0865 PE=3 SV=1		1492400	2151900	1771800	9	9	9	44	44	44	31.338	0	27.798	356100000	26
sp|Q9A0R6|WHIA_STRP1	sp|Q9A0R6|WHIA_STRP1 Probable cell division protein WhiA OS=Streptococcus pyogenes serotype M1 OX=301447 GN=whiA PE=3 SV=1		1084100	890910	757010	9	9	9	46.2	46.2	46.2	33.914	0	64.551	268490000	43
sp|Q9A196|MURE_STRP1	sp|Q9A196|MURE_STRP1 UDP-N-acetylmuramoyl-L-alanyl-D-glutamate--L-lysine ligase OS=Streptococcus pyogenes serotype M1 OX=301447 GN=murE PE=1 SV=1	cytoplasm [GO:0005737]	948680	831030	785030	9	9	9	19.3	19.3	19.3	53.512	0	31.688	287140000	28
sp|Q9A1V9|RL6_STRP1	sp|Q9A1V9|RL6_STRP1 50S ribosomal protein L6 OS=Streptococcus pyogenes serotype M1 OX=301447 GN=rplF PE=3 SV=1	cytosolic large ribosomal subunit [GO:0022625]	99465000	85417000	90340000	9	9	9	55.1	55.1	55.1	19.432	0	323.31	14755000000	192
sp|Q9A1W4|RL14_STRP1	sp|Q9A1W4|RL14_STRP1 50S ribosomal protein L14 OS=Streptococcus pyogenes serotype M1 OX=301447 GN=rplN PE=3 SV=1	cytosolic large ribosomal subunit [GO:0022625]	11546000	12969000	14388000	9	9	9	56.6	56.6	56.6	13.061	0	323.31	4403600000	187
sp|Q9A1X4|RL3_STRP1	sp|Q9A1X4|RL3_STRP1 50S ribosomal protein L3 OS=Streptococcus pyogenes serotype M1 OX=301447 GN=rplC PE=3 SV=1	cytosolic large ribosomal subunit [GO:0022625]	10402000	9032500	10505000	9	9	9	44.2	44.2	44.2	22.438	0	323.31	4702000000	207
tr|Q99XY6|Q99XY6_STRP1	tr|Q99XY6|Q99XY6_STRP1 Uncharacterized protein OS=Streptococcus pyogenes serotype M1 OX=301447 GN=SPy_1959 PE=4 SV=1	cytosol [GO:0005829]	388980	351150	409260	9	9	9	63.9	63.9	63.9	19.375	0	70.729	136880000	38
tr|Q99YE4|Q99YE4_STRP1	tr|Q99YE4|Q99YE4_STRP1 Putative mannose-specific phosphotransferase system component IID OS=Streptococcus pyogenes serotype M1 OX=301447 GN=manN PE=4 SV=1	membrane [GO:0016020]	4120200	4131500	4737500	9	9	9	30	30	30	33.213	0	323.31	12124000000	132
tr|Q99YF4|Q99YF4_STRP1	tr|Q99YF4|Q99YF4_STRP1 Putative ABC transporter (ATP-binding protein) OS=Streptococcus pyogenes serotype M1 OX=301447 GN=SPy_1729 PE=4 SV=1		448930	518660	563190	9	9	9	32.4	32.4	32.4	26.678	0	88.34	542710000	45
tr|Q99Z30|Q99Z30_STRP1	tr|Q99Z30|Q99Z30_STRP1 Putative transcriptional regulator OS=Streptococcus pyogenes serotype M1 OX=301447 GN=SPy_1427 PE=4 SV=1		1489600	1640600	2028000	9	9	9	67.6	67.6	67.6	19.175	0	103.06	567290000	36
tr|Q99ZA9|Q99ZA9_STRP1	tr|Q99ZA9|Q99ZA9_STRP1 Protein DltD OS=Streptococcus pyogenes serotype M1 OX=301447 GN=dltD PE=3 SV=1	plasma membrane [GO:0005886]	543450	505470	557250	9	9	9	19.7	19.7	19.7	48.068	0	61.653	273120000	39
tr|Q99ZE8|Q99ZE8_STRP1	tr|Q99ZE8|Q99ZE8_STRP1 Putative transcriptional regulator OS=Streptococcus pyogenes serotype M1 OX=301447 GN=SPy_1259 PE=4 SV=1		2367900	2552100	2722200	9	9	9	46.5	46.5	46.5	23.688	0	191.85	1603500000	86
tr|Q99ZJ5|Q99ZJ5_STRP1	tr|Q99ZJ5|Q99ZJ5_STRP1 Putative ABC transporter (ATP-binding protein) OS=Streptococcus pyogenes serotype M1 OX=301447 GN=SPy_1206 PE=4 SV=1		353730	306270	367630	9	9	9	23.6	23.6	23.6	59.326	0	80.387	114240000	29
tr|Q99ZU2|Q99ZU2_STRP1	tr|Q99ZU2|Q99ZU2_STRP1 Putative NADH dehydrogenase OS=Streptococcus pyogenes serotype M1 OX=301447 GN=SPy_1069 PE=4 SV=1		4294900	3223200	3701500	9	9	9	55	55	55	22.592	0	192	881950000	56
tr|Q99ZV3|Q99ZV3_STRP1	tr|Q99ZV3|Q99ZV3_STRP1 Putative phosphotransferase system (PTS), enzyme II component B OS=Streptococcus pyogenes serotype M1 OX=301447 GN=SPy_1058 PE=4 SV=1	cytoplasm [GO:0005737]	414280	453170	526480	9	9	9	64.4	64.4	64.4	17.934	0	138.05	580970000	119
tr|Q99ZX1|Q99ZX1_STRP1	tr|Q99ZX1|Q99ZX1_STRP1 Putative UDP-N-acetylmuramyl tripeptide synthetase OS=Streptococcus pyogenes serotype M1 OX=301447 GN=SPy_1035 PE=4 SV=1		827190	860540	964170	9	9	9	24	24	24	49.254	0	16.445	227500000	31
tr|Q9A058|Q9A058_STRP1	tr|Q9A058|Q9A058_STRP1 GTPase HflX OS=Streptococcus pyogenes serotype M1 OX=301447 GN=hflX PE=3 SV=1	cytoplasm [GO:0005737]	497030	269470	418210	9	9	9	26.7	26.7	26.7	47.182	0	49.889	117020000	25
tr|Q9A0U3|Q9A0U3_STRP1	tr|Q9A0U3|Q9A0U3_STRP1 Uncharacterized protein OS=Streptococcus pyogenes serotype M1 OX=301447 GN=SPy_0617 PE=4 SV=1	cytosol [GO:0005829]	2316800	2528900	2636700	9	9	9	46.1	46.1	46.1	30.143	0	165.65	888100000	77
tr|Q9A1R1|Q9A1R1_STRP1	tr|Q9A1R1|Q9A1R1_STRP1 Uncharacterized protein OS=Streptococcus pyogenes serotype M1 OX=301447 GN=SPy_0144 PE=4 SV=1		1461400	1349500	2292500	9	9	9	35.8	35.8	35.8	25.622	0	50.839	690020000	58
tr|Q99XJ1|Q99XJ1_STRP1	tr|Q99XJ1|Q99XJ1_STRP1 Replicative DNA helicase OS=Streptococcus pyogenes serotype M1 OX=301447 GN=holB PE=3 SV=1	cytosol [GO:0005829]; primosome complex [GO:1990077]	455570	490660	455700	10	10	10	35.2	35.2	35.2	50.784	0	80.654	145390000	25
tr|Q99Y01|Q99Y01_STRP1	tr|Q99Y01|Q99Y01_STRP1 Uncharacterized protein OS=Streptococcus pyogenes serotype M1 OX=301447 GN=SPy_1939 PE=4 SV=1	membrane [GO:0016020]	1524700	2266600	1410000	10	10	10	49.1	49.1	49.1	29.026	0	314.9	581440000	92
sp|P65858|TRUB_STRP1	sp|P65858|TRUB_STRP1 tRNA pseudouridine synthase B OS=Streptococcus pyogenes serotype M1 OX=301447 GN=truB PE=3 SV=1		293010	219560	406880	10	10	10	50.3	50.3	50.3	32.345	0	58.913	143400000	34
sp|Q99YK9|NADE_STRP1	sp|Q99YK9|NADE_STRP1 NH(3)-dependent NAD(+) synthetase OS=Streptococcus pyogenes serotype M1 OX=301447 GN=nadE PE=3 SV=1	cytoplasm [GO:0005737]	955810	763440	798100	10	10	10	52.9	52.9	52.9	30.074	0	224.03	253200000	45
tr|Q99Y94|Q99Y94_STRP1	tr|Q99Y94|Q99Y94_STRP1 Mannose-6-phosphate isomerase OS=Streptococcus pyogenes serotype M1 OX=301447 GN=pmi PE=3 SV=1		379460	203470	248920	10	10	10	43.2	43.2	43.2	35.615	0	78.509	99876000	34
tr|Q99YN3|Q99YN3_STRP1	tr|Q99YN3|Q99YN3_STRP1 Putative two-component response regulator OS=Streptococcus pyogenes serotype M1 OX=301447 GN=SPy_1621 PE=4 SV=1		718750	846480	1289200	10	10	10	51.2	51.2	51.2	23.693	0	25.193	262460000	43
tr|Q99ZY8|Q99ZY8_STRP1	tr|Q99ZY8|Q99ZY8_STRP1 Uncharacterized protein OS=Streptococcus pyogenes serotype M1 OX=301447 GN=SPy_1012 PE=4 SV=1		903510	704150	800260	10	10	10	26.7	26.7	26.7	47.745	0	75.768	151410000	23
tr|Q7DAN3|Q7DAN3_STRP1	tr|Q7DAN3|Q7DAN3_STRP1 tRNA-dihydrouridine synthase OS=Streptococcus pyogenes serotype M1 OX=301447 GN=SPy_0122 PE=3 SV=1		776270	737460	713110	10	10	10	46.2	46.2	46.2	35.728	0	182.75	244170000	39
tr|Q99YI1|Q99YI1_STRP1	tr|Q99YI1|Q99YI1_STRP1 Putative reductase / dehydrogenase OS=Streptococcus pyogenes serotype M1 OX=301447 GN=SPy_1693 PE=4 SV=1		739660	663700	578240	10	10	10	57	57	57	31.1	0	46.886	232360000	26
sp|P0C0D6|RL4_STRP1	sp|P0C0D6|RL4_STRP1 50S ribosomal protein L4 OS=Streptococcus pyogenes serotype M1 OX=301447 GN=rplD PE=3 SV=1	ribonucleoprotein complex [GO:1990904]; ribosome [GO:0005840]	84033000	77115000	81856000	10	10	10	53.6	53.6	53.6	22.125	0	323.31	15547000000	236
sp|P0C0H3|DBH_STRP1	sp|P0C0H3|DBH_STRP1 DNA-binding protein HU OS=Streptococcus pyogenes serotype M1 OX=301447 GN=hup PE=3 SV=1	cytosol [GO:0005829]	318770000	433500000	333770000	10	10	10	78	78	78	9.6469	0	323.31	113870000000	396
sp|P60187|MECA_STRP1	sp|P60187|MECA_STRP1 Adapter protein MecA OS=Streptococcus pyogenes serotype M1 OX=301447 GN=mecA PE=3 SV=1		1349200	1671200	1450200	10	10	10	42.7	42.7	42.7	29.051	0	126.7	478400000	53
sp|P66097|RL1_STRP1	sp|P66097|RL1_STRP1 50S ribosomal protein L1 OS=Streptococcus pyogenes serotype M1 OX=301447 GN=rplA PE=3 SV=1	large ribosomal subunit [GO:0015934]	68604000	68730000	78454000	10	10	10	38.9	38.9	38.9	24.394	0	187.18	22160000000	333
sp|P66322|RL9_STRP1	sp|P66322|RL9_STRP1 50S ribosomal protein L9 OS=Streptococcus pyogenes serotype M1 OX=301447 GN=rplI PE=3 SV=1	cytosolic large ribosomal subunit [GO:0022625]	3413800	3955200	3063600	10	10	10	56.7	56.7	56.7	16.512	0	301.43	1864000000	165
sp|P67188|Y316_STRP1	sp|P67188|Y316_STRP1 Probable transcriptional regulatory protein SPy_0316/M5005_Spy0269 OS=Streptococcus pyogenes serotype M1 OX=301447 GN=SPy_0316 PE=3 SV=1	cytosol [GO:0005829]	7658100	7414700	6571500	10	10	10	43.7	43.7	43.7	25.887	0	214.39	4987400000	176
sp|P67374|Y1936_STRP1	sp|P67374|Y1936_STRP1 DegV domain-containing protein SPy_1936/M5005_Spy1650 OS=Streptococcus pyogenes serotype M1 OX=301447 GN=SPy_1936 PE=3 SV=1		7942500	6771900	6198500	10	10	10	39.9	39.9	39.9	31.38	0	323.31	2646400000	110
sp|Q99YJ8|PROA_STRP1	sp|Q99YJ8|PROA_STRP1 Gamma-glutamyl phosphate reductase OS=Streptococcus pyogenes serotype M1 OX=301447 GN=proA PE=3 SV=1	cytoplasm [GO:0005737]	297620	352500	324290	10	10	10	29.8	29.8	29.8	45.429	0	52.511	118150000	37
sp|Q9A076|PYRE_STRP1	sp|Q9A076|PYRE_STRP1 Orotate phosphoribosyltransferase OS=Streptococcus pyogenes serotype M1 OX=301447 GN=pyrE PE=1 SV=1		1099600	1207800	1082300	10	10	10	68.4	68.4	68.4	22.743	0	162.94	423610000	56
sp|Q9A0D8|THII_STRP1	sp|Q9A0D8|THII_STRP1 Probable tRNA sulfurtransferase OS=Streptococcus pyogenes serotype M1 OX=301447 GN=thiI PE=3 SV=1	cytosol [GO:0005829]	943120	1003400	1219900	10	10	10	33.9	33.9	33.9	44.73	0	55.542	246730000	32
sp|Q9A1C7|MURC_STRP1	sp|Q9A1C7|MURC_STRP1 UDP-N-acetylmuramate--L-alanine ligase OS=Streptococcus pyogenes serotype M1 OX=301447 GN=murC PE=3 SV=1	cytoplasm [GO:0005737]	480160	553090	689550	10	10	10	26.7	26.7	26.7	49.593	0	130.87	482300000	52
sp|Q9A1G5|Y285_STRP1	sp|Q9A1G5|Y285_STRP1 Probable ABC transporter ATP-binding protein SPy_0285/M5005_Spy0242 OS=Streptococcus pyogenes serotype M1 OX=301447 GN=SPy_0285 PE=3 SV=1	plasma membrane [GO:0005886]	1965300	1964500	1732200	10	10	10	42.6	42.6	42.6	28.11	0	70.978	442570000	47
tr|Q99XI5|Q99XI5_STRP1	tr|Q99XI5|Q99XI5_STRP1 Putative L-serine dehydratase alpha subunit OS=Streptococcus pyogenes serotype M1 OX=301447 GN=sdhA PE=4 SV=1		5234300	5640500	5331000	10	10	10	50.3	50.3	50.3	29.971	0	217.14	2385500000	125
tr|Q99XI6|Q99XI6_STRP1	tr|Q99XI6|Q99XI6_STRP1 Putative L-serine dehydratase beta subunit OS=Streptococcus pyogenes serotype M1 OX=301447 GN=sdhB PE=4 SV=1		4422400	5485200	7625700	10	10	10	57.4	57.4	57.4	24.067	0	323.31	1503700000	91
tr|Q99XP6|Q99XP6_STRP1	tr|Q99XP6|Q99XP6_STRP1 Uncharacterized protein OS=Streptococcus pyogenes serotype M1 OX=301447 GN=SPy_2111 PE=4 SV=1	membrane [GO:0016020]	1235200	1052900	928460	10	10	10	16.6	16.6	16.6	59.4	0	323.31	1046000000	45
tr|Q99XV6|Q99XV6_STRP1	tr|Q99XV6|Q99XV6_STRP1 ATPase protein OS=Streptococcus pyogenes serotype M1 OX=301447 GN=dppE PE=4 SV=1	membrane [GO:0016020]	797450	844320	970870	10	10	10	65.9	65.9	65.9	23.894	0	72.208	548810000	47
tr|Q99Y07|Q99Y07_STRP1	tr|Q99Y07|Q99Y07_STRP1 50S ribosomal protein L13 OS=Streptococcus pyogenes serotype M1 OX=301447 GN=rplM PE=3 SV=1	cytosolic large ribosomal subunit [GO:0022625]	49592000	59266000	75600000	10	10	10	78.4	78.4	78.4	16.101	0	323.31	19092000000	257
tr|Q99Y40|Q99Y40_STRP1	tr|Q99Y40|Q99Y40_STRP1 Putative transcriptional regulator OS=Streptococcus pyogenes serotype M1 OX=301447 GN=SPy_1878 PE=4 SV=1		18647000	17698000	17793000	10	10	10	74.8	74.8	74.8	14.376	0	323.31	4881600000	121
tr|Q99Y69|Q99Y69_STRP1	tr|Q99Y69|Q99Y69_STRP1 Signal peptidase I OS=Streptococcus pyogenes serotype M1 OX=301447 GN=spi PE=3 SV=1	plasma membrane [GO:0005886]	1328100	1787700	1473600	10	10	10	48.7	48.7	48.7	22.817	0	82.582	479160000	47
tr|Q99Y82|Q99Y82_STRP1	tr|Q99Y82|Q99Y82_STRP1 Uncharacterized protein OS=Streptococcus pyogenes serotype M1 OX=301447 GN=SPy_1828 PE=4 SV=1	membrane [GO:0016020]	2665200	3966300	4297800	10	10	10	37.2	37.2	37.2	24.172	0	224.13	1800400000	101
tr|Q99YB5|Q99YB5_STRP1	tr|Q99YB5|Q99YB5_STRP1 Uncharacterized protein OS=Streptococcus pyogenes serotype M1 OX=301447 GN=SPy_1780 PE=4 SV=1		3553300	3315300	2916500	10	10	10	65.5	65.5	65.5	18.908	0	210.33	1770200000	107
tr|Q99YK5|Q99YK5_STRP1	tr|Q99YK5|Q99YK5_STRP1 Putative amino acid ABC transport system (ATP-binding protein) OS=Streptococcus pyogenes serotype M1 OX=301447 GN=SPy_1657 PE=4 SV=1	plasma membrane [GO:0005886]	6855300	6753700	5874800	10	10	10	51	51	51	27.539	0	226.29	1833800000	67
tr|Q99YU4|Q99YU4_STRP1	tr|Q99YU4|Q99YU4_STRP1 Uncharacterized protein OS=Streptococcus pyogenes serotype M1 OX=301447 GN=SPy_1534 PE=4 SV=1		886460	1010200	1004200	10	10	10	41.6	41.6	41.6	25.536	0	86.086	265520000	35
tr|Q99YV5|Q99YV5_STRP1	tr|Q99YV5|Q99YV5_STRP1 Cell division protein DivIB OS=Streptococcus pyogenes serotype M1 OX=301447 GN=divIB PE=3 SV=1	cell division site [GO:0032153]; plasma membrane [GO:0005886]	574350	665670	686930	10	10	10	31.4	31.4	31.4	43.455	0	119.15	353670000	34
tr|Q99ZN4|Q99ZN4_STRP1	tr|Q99ZN4|Q99ZN4_STRP1 Uncharacterized protein OS=Streptococcus pyogenes serotype M1 OX=301447 GN=SPy_1154 PE=1 SV=1		2884300	2210400	2194600	10	10	10	34.5	34.5	34.5	27.757	0	217.39	1323600000	133
tr|Q9A094|Q9A094_STRP1	tr|Q9A094|Q9A094_STRP1 3-hydroxy-3-methylglutaryl coenzyme A reductase OS=Streptococcus pyogenes serotype M1 OX=301447 GN=mvaS.1 PE=3 SV=1		778800	985190	1309600	10	10	10	35.1	35.1	35.1	46.299	0	89.106	306580000	29
tr|Q9A0E2|Q9A0E2_STRP1	tr|Q9A0E2|Q9A0E2_STRP1 Putative glutathione reductase (GR) OS=Streptococcus pyogenes serotype M1 OX=301447 GN=gor PE=1 SV=1	cytosol [GO:0005829]	1251100	1144700	1273700	10	10	10	26.4	26.4	26.4	48.915	0	100.92	409060000	53
tr|Q9A0J4|Q9A0J4_STRP1	tr|Q9A0J4|Q9A0J4_STRP1 Uncharacterized protein OS=Streptococcus pyogenes serotype M1 OX=301447 GN=SPy_0752 PE=4 SV=1	plasma membrane [GO:0005886]	869370	546000	815030	10	10	10	36.8	36.8	36.8	37.37	0	122.91	358850000	56
tr|Q9A0X9|Q9A0X9_STRP1	tr|Q9A0X9|Q9A0X9_STRP1 Uncharacterized protein OS=Streptococcus pyogenes serotype M1 OX=301447 GN=SPy_0567 PE=4 SV=1	cytosol [GO:0005829]	8696000	10073000	7240200	10	10	10	57.4	57.4	57.4	29.202	0	220.25	2398400000	63
tr|Q9A108|Q9A108_STRP1	tr|Q9A108|Q9A108_STRP1 Two-component response regulator OS=Streptococcus pyogenes serotype M1 OX=301447 GN=vicR PE=4 SV=1	cytosol [GO:0005829]; protein-DNA complex [GO:0032993]	1365300	2210600	2359800	10	10	10	41.5	41.5	41.5	27.084	0	234.22	660880000	81
tr|Q9A1D6|Q9A1D6_STRP1	tr|Q9A1D6|Q9A1D6_STRP1 Putative cytoplasmic membrane protein OS=Streptococcus pyogenes serotype M1 OX=301447 GN=lemA PE=4 SV=1	membrane [GO:0016020]	3190700	2868300	2594400	10	10	10	68.1	68.1	68.1	21.105	0	233.09	1588100000	62
tr|Q9A1Z8|Q9A1Z8_STRP1	tr|Q9A1Z8|Q9A1Z8_STRP1 Putative secreted protein OS=Streptococcus pyogenes serotype M1 OX=301447 GN=SPy_0019 PE=4 SV=1		1415200	1798400	1371800	10	10	10	33.9	33.9	33.9	41.899	0	236.36	1212300000	122
sp|P65431|RSMH_STRP1	sp|P65431|RSMH_STRP1 Ribosomal RNA small subunit methyltransferase H OS=Streptococcus pyogenes serotype M1 OX=301447 GN=rsmH PE=3 SV=1	cytoplasm [GO:0005737]	960210	727600	787480	11	11	11	49.1	49.1	49.1	35.688	0	42.448	258740000	30
tr|Q9A205|Q9A205_STRP1	tr|Q9A205|Q9A205_STRP1 Transcription-repair-coupling factor OS=Streptococcus pyogenes serotype M1 OX=301447 GN=trcF PE=3 SV=1	cytoplasm [GO:0005737]	160080	155690	207000	11	11	11	10.5	10.5	10.5	134.23	0	25.418	63454000	19
sp|P67332|Y915_STRP1	sp|P67332|Y915_STRP1 UPF0176 protein SPy_0915/M5005_Spy0717 OS=Streptococcus pyogenes serotype M1 OX=301447 GN=SPy_0915 PE=3 SV=1		947220	936340	700800	11	11	11	42.1	42.1	42.1	38.212	0	302.39	270650000	32
tr|Q99ZT1|Q99ZT1_STRP1	tr|Q99ZT1|Q99ZT1_STRP1 Uncharacterized protein OS=Streptococcus pyogenes serotype M1 OX=301447 GN=SPy_1094 PE=4 SV=1	membrane [GO:0016020]	1129800	1325800	1355700	11	11	11	53.1	53.1	53.1	36.523	0	152.94	389400000	34
tr|Q9A0B9|Q9A0B9_STRP1	tr|Q9A0B9|Q9A0B9_STRP1 Uncharacterized protein OS=Streptococcus pyogenes serotype M1 OX=301447 GN=SPy_0844 PE=4 SV=1		735880	801660	779220	11	11	11	78.9	78.9	78.9	14.935	0	200.23	287260000	48
tr|Q9A0D9|Q9A0D9_STRP1	tr|Q9A0D9|Q9A0D9_STRP1 Putative iron-sulfur cofactor synthesis protein OS=Streptococcus pyogenes serotype M1 OX=301447 GN=SPy_0816 PE=3 SV=2		511350	444660	419230	11	11	11	35.5	35.5	35.5	41.209	0	190.27	222740000	36
tr|Q9A130|Q9A130_STRP1	tr|Q9A130|Q9A130_STRP1 Uncharacterized protein OS=Streptococcus pyogenes serotype M1 OX=301447 GN=SPy_0500 PE=4 SV=1		889070	1059500	1186900	11	11	11	24.4	24.4	24.4	54.957	0	187.11	218680000	34
tr|Q9A1C9|Q9A1C9_STRP1	tr|Q9A1C9|Q9A1C9_STRP1 Putative SNF helicase OS=Streptococcus pyogenes serotype M1 OX=301447 GN=snf PE=4 SV=1		316870	539720	292560	11	11	11	11.8	11.8	11.8	118.84	0	84.079	139500000	23
tr|Q9A1V4|Q9A1V4_STRP1	tr|Q9A1V4|Q9A1V4_STRP1 Protein translocase subunit SecY OS=Streptococcus pyogenes serotype M1 OX=301447 GN=secY PE=3 SV=1	cell envelope Sec protein transport complex [GO:0031522]; plasma membrane [GO:0005886]		753960	335340	11	11	11	24.2	24.2	24.2	47.692	0	119.75	1099300000	35
sp|P60388|REX_STRP1	sp|P60388|REX_STRP1 Redox-sensing transcriptional repressor Rex OS=Streptococcus pyogenes serotype M1 OX=301447 GN=rex PE=3 SV=1	cytoplasm [GO:0005737]	4266400	4745400	5014600	11	11	11	58.9	58.9	58.9	23.827	0	277.93	1579500000	70
sp|P63590|AROD_STRP1	sp|P63590|AROD_STRP1 3-dehydroquinate dehydratase OS=Streptococcus pyogenes serotype M1 OX=301447 GN=aroD PE=1 SV=1		351180	356860	496540	11	11	11	65.8	65.8	65.8	26.101	0	140.84	250350000	80
sp|P63705|LACD2_STRP1;sp|P63703|LACD1_STRP1	sp|P63705|LACD2_STRP1 Tagatose 1,6-diphosphate aldolase 2 OS=Streptococcus pyogenes serotype M1 OX=301447 GN=lacD2 PE=1 SV=1		534470	506900	610090	11	11	11	40.4	40.4	40.4	36.576	0	79.821	206260000	41
sp|P63735|CARA_STRP1	sp|P63735|CARA_STRP1 Carbamoyl-phosphate synthase small chain OS=Streptococcus pyogenes serotype M1 OX=301447 GN=carA PE=3 SV=1	carbamoyl-phosphate synthase complex [GO:0005951]	705940	872290	1160600	11	11	11	35	35	35	39.757	0	38.967	370810000	37
sp|P65938|PYRH_STRP1	sp|P65938|PYRH_STRP1 Uridylate kinase OS=Streptococcus pyogenes serotype M1 OX=301447 GN=pyrH PE=1 SV=1	cytoplasm [GO:0005737]	16767000	42024000	39981000	11	11	11	66.9	66.9	66.9	25.895	0	206.7	5193300000	83
sp|P66599|RS6_STRP1	sp|P66599|RS6_STRP1 30S ribosomal protein S6 OS=Streptococcus pyogenes serotype M1 OX=301447 GN=rpsF PE=3 SV=1	cytoplasm [GO:0005737]; ribonucleoprotein complex [GO:1990904]; ribosome [GO:0005840]	15241000	14364000	15595000	11	11	11	80.2	80.2	80.2	11.081	0	323.31	5698500000	203
sp|P66619|RS7_STRP1	sp|P66619|RS7_STRP1 30S ribosomal protein S7 OS=Streptococcus pyogenes serotype M1 OX=301447 GN=rpsG PE=3 SV=1	cytosolic small ribosomal subunit [GO:0022627]	37302000	38527000	36394000	11	11	11	62.8	62.8	62.8	17.679	0	323.31	17827000000	304
sp|P68896|PCP_STRP1	sp|P68896|PCP_STRP1 Pyrrolidone-carboxylate peptidase OS=Streptococcus pyogenes serotype M1 OX=301447 GN=pcp PE=3 SV=1	cytosol [GO:0005829]	4312600	4663600	4940000	11	11	11	61.9	61.9	61.9	23.131	0	323.31	2330100000	182
sp|P68898|HPRK_STRP1	sp|P68898|HPRK_STRP1 HPr kinase/phosphorylase OS=Streptococcus pyogenes serotype M1 OX=301447 GN=hprK PE=3 SV=1	cytosol [GO:0005829]	1410100	807370	1210700	11	11	11	39	39	39	34.569	0	67.329	362240000	30
sp|Q99YU5|RLMN_STRP1	sp|Q99YU5|RLMN_STRP1 Probable dual-specificity RNA methyltransferase RlmN OS=Streptococcus pyogenes serotype M1 OX=301447 GN=rlmN PE=3 SV=1	cytoplasm [GO:0005737]	1262000	1618400	2094700	11	11	11	31.8	31.8	31.8	41.053	0	67.291	386470000	45
sp|Q99Z28|PYRDA_STRP1	sp|Q99Z28|PYRDA_STRP1 Putative dihydroorotate dehydrogenase A (fumarate) OS=Streptococcus pyogenes serotype M1 OX=301447 GN=pyrD PE=3 SV=1	cytoplasm [GO:0005737]	5574400	7511100	6305500	11	11	11	55.6	55.6	55.6	34.322	0	276.59	1985500000	80
sp|Q9A077|PYRF_STRP1	sp|Q9A077|PYRF_STRP1 Orotidine 5-phosphate decarboxylase OS=Streptococcus pyogenes serotype M1 OX=301447 GN=pyrF PE=3 SV=1	cytosol [GO:0005829]	157610	209950	313770	11	11	11	57.4	57.4	57.4	24.975	0	36.003	210060000	42
sp|Q9A0U7|CAPP_STRP1	sp|Q9A0U7|CAPP_STRP1 Phosphoenolpyruvate carboxylase OS=Streptococcus pyogenes serotype M1 OX=301447 GN=ppc PE=3 SV=2	cytosol [GO:0005829]	969690	895230	566860	11	11	11	16.2	16.2	16.2	104.82	0	99.359	269900000	29
tr|Q99XG8|Q99XG8_STRP1	tr|Q99XG8|Q99XG8_STRP1 Putative chromosome segregation protein OS=Streptococcus pyogenes serotype M1 OX=301447 GN=spoJ PE=3 SV=1	chromosome [GO:0005694]	2004000	1264700	2251200	11	11	11	49.6	49.6	49.6	30.218	0	134.14	444110000	49
tr|Q99XR7|Q99XR7_STRP1	tr|Q99XR7|Q99XR7_STRP1 Alkyl hydroperoxide reductase C OS=Streptococcus pyogenes serotype M1 OX=301447 GN=ahpC PE=3 SV=1	cytosol [GO:0005829]	44458000	49515000	43057000	11	11	11	53.2	53.2	53.2	20.483	0	323.31	28103000000	394
tr|Q99Y49|Q99Y49_STRP1	tr|Q99Y49|Q99Y49_STRP1 Uridine phosphorylase OS=Streptococcus pyogenes serotype M1 OX=301447 GN=udp PE=3 SV=1	cytosol [GO:0005829]	2100200	1980100	1751500	11	11	11	59.5	59.5	59.5	27.828	0	312.9	1238000000	101
tr|Q99Y89|Q99Y89_STRP1	tr|Q99Y89|Q99Y89_STRP1 Putative sucrose operon repressor OS=Streptococcus pyogenes serotype M1 OX=301447 GN=scrR PE=4 SV=1		557890	541160	454030	11	11	11	47.4	47.4	47.4	35.682	0	127.34	306950000	56
tr|Q99YD1|Q99YD1_STRP1	tr|Q99YD1|Q99YD1_STRP1 Putative transcriptional regulator (MarR family) OS=Streptococcus pyogenes serotype M1 OX=301447 GN=SPy_1755 PE=4 SV=2		2092400	1959000	2320100	11	11	11	79.2	79.2	79.2	16.613	0	110.58	914600000	60
tr|Q99YD6|Q99YD6_STRP1	tr|Q99YD6|Q99YD6_STRP1 Putative beta-ketoacyl-ACP reductase OS=Streptococcus pyogenes serotype M1 OX=301447 GN=fabG PE=4 SV=2		13015000	12007000	10951000	11	11	11	56.1	56.1	56.1	25.93	0	323.31	7140600000	245
tr|Q99Z62|Q99Z62_STRP1	tr|Q99Z62|Q99Z62_STRP1 Ribonucleoside-diphosphate reductase subunit beta OS=Streptococcus pyogenes serotype M1 OX=301447 GN=nrdF.2 PE=3 SV=1	ribonucleoside-diphosphate reductase complex [GO:0005971]	1283400	1158700	1062000	11	11	11	48	48	48	36.953	0	323.31	406740000	80
tr|Q99ZB0|Q99ZB0_STRP1	tr|Q99ZB0|Q99ZB0_STRP1 Putative esterase OS=Streptococcus pyogenes serotype M1 OX=301447 GN=SPy_1308 PE=4 SV=1		1429200	1517000	1665700	11	11	11	34.6	34.6	34.6	37.727	0	323.31	1238100000	58
tr|Q99ZV1|Q99ZV1_STRP1	tr|Q99ZV1|Q99ZV1_STRP1 Putative phospotransferase system (PTS), enzyme II component D OS=Streptococcus pyogenes serotype M1 OX=301447 GN=SPy_1060 PE=4 SV=2	membrane [GO:0016020]	4729200	4162000	4910200	11	11	11	38.2	38.2	38.2	30.103	0	132.62	2232900000	52
tr|Q9A040|Q9A040_STRP1	tr|Q9A040|Q9A040_STRP1 Uncharacterized protein OS=Streptococcus pyogenes serotype M1 OX=301447 GN=SPy_0942 PE=4 SV=1		624890	650850	759400	11	11	11	45.5	45.5	45.5	32.321	0	78.107	387740000	53
tr|Q9A046|Q9A046_STRP1	tr|Q9A046|Q9A046_STRP1 Putative dTDP-4-keto-6-deoxyglucose-3,5-epimerase OS=Streptococcus pyogenes serotype M1 OX=301447 GN=cpsFP PE=4 SV=1	cytosol [GO:0005829]	685650	733820	892610	11	11	11	47.7	47.7	47.7	22.437	0	201.01	1177500000	191
tr|Q9A0B1|Q9A0B1_STRP1	tr|Q9A0B1|Q9A0B1_STRP1 Tagatose-6-phosphate kinase OS=Streptococcus pyogenes serotype M1 OX=301447 GN=fruB PE=3 SV=1	cytosol [GO:0005829]	2108100	2061900	2301800	11	11	11	48.5	48.5	48.5	32.721	0	211.75	865250000	86
tr|Q9A0F8|Q9A0F8_STRP1	tr|Q9A0F8|Q9A0F8_STRP1 Putative glycosyl transferase OS=Streptococcus pyogenes serotype M1 OX=301447 GN=SPy_0794 PE=4 SV=1	plasma membrane [GO:0005886]	1225300	1190800	1116400	11	11	11	67.5	67.5	67.5	25.807	0	155.91	730690000	38
tr|Q9A0L5|Q9A0L5_STRP1	tr|Q9A0L5|Q9A0L5_STRP1 Uncharacterized protein OS=Streptococcus pyogenes serotype M1 OX=301447 GN=SPy_0720 PE=4 SV=1		574960	498570	636130	11	11	11	48.6	48.6	48.6	34.78	0	125.15	264660000	35
tr|Q9A158|Q9A158_STRP1	tr|Q9A158|Q9A158_STRP1 Putative metal-dependent transcriptional regulator OS=Streptococcus pyogenes serotype M1 OX=301447 GN=SPy_0450 PE=4 SV=2		741080	612880	939710	11	11	11	51.6	51.6	51.6	24.838	0	75.666	320530000	51
tr|Q9A1G4|Q9A1G4_STRP1	tr|Q9A1G4|Q9A1G4_STRP1 Uncharacterized protein OS=Streptococcus pyogenes serotype M1 OX=301447 GN=SPy_0287 PE=4 SV=1		1055500	1467300	1161400	11	11	11	42.1	42.1	42.1	46.098	0	124.69	432760000	48
tr|Q9A1M9|Q9A1M9_STRP1	tr|Q9A1M9|Q9A1M9_STRP1 Putative glycine-betaine binding permease protein OS=Streptococcus pyogenes serotype M1 OX=301447 GN=opuABC PE=3 SV=1	ATP-binding cassette (ABC) transporter complex [GO:0043190]	1148500	1089500	696020	11	11	11	23	23	23	63.186	0	323.31	1682800000	106
sp|P64285|GREA_STRP1	sp|P64285|GREA_STRP1 Transcription elongation factor GreA OS=Streptococcus pyogenes serotype M1 OX=301447 GN=greA PE=3 SV=1		1238900	1118000	1055500	12	12	12	85.6	85.6	85.6	17.653	0	274.78	916950000	137
sp|Q9A1B6|IXTPA_STRP1	sp|Q9A1B6|IXTPA_STRP1 dITP/XTP pyrophosphatase OS=Streptococcus pyogenes serotype M1 OX=301447 GN=SPy_0362 PE=3 SV=1	cytosol [GO:0005829]	349530	305950	313750	12	12	12	42.4	42.4	42.4	36.292	0	140.82	114200000	29
tr|Q9A1Y4|Q9A1Y4_STRP1	tr|Q9A1Y4|Q9A1Y4_STRP1 Possible abortive infection phage resistance protein OS=Streptococcus pyogenes serotype M1 OX=301447 GN=abiR PE=4 SV=1		1148800	963030	1025000	12	12	12	25.2	25.2	25.2	62.43	0	88.247	313010000	33
tr|Q7DAN2|Q7DAN2_STRP1	tr|Q7DAN2|Q7DAN2_STRP1 Nicotine adenine dinucleotide glycohydrolase OS=Streptococcus pyogenes serotype M1 OX=301447 GN=nga PE=4 SV=1		1549300	4169000	1290900	12	12	12	39.4	39.4	39.4	50.269	0	183.62	261090000	44
sp|Q9A088|ENGB_STRP1	sp|Q9A088|ENGB_STRP1 Probable GTP-binding protein EngB OS=Streptococcus pyogenes serotype M1 OX=301447 GN=engB PE=3 SV=1	cytosol [GO:0005829]	813620	1581000	1344200	12	12	12	69.8	69.8	69.8	22.492	0	92.74	303080000	34
tr|Q99YD9|Q99YD9_STRP1	tr|Q99YD9|Q99YD9_STRP1 Biotin carboxylase OS=Streptococcus pyogenes serotype M1 OX=301447 GN=accC PE=4 SV=1		2644500	2172900	1944000	12	12	12	43.2	43.2	43.2	49.344	0	270.03	928130000	52
tr|Q99YY5|Q99YY5_STRP1	tr|Q99YY5|Q99YY5_STRP1 Putative repressor-phage associated OS=Streptococcus pyogenes serotype M1 OX=301447 GN=SPy_1486 PE=4 SV=1		891790	974780	935280	12	12	12	59.4	59.4	59.4	29.053	0	168.6	244600000	43
tr|Q9A0G0|Q9A0G0_STRP1	tr|Q9A0G0|Q9A0G0_STRP1 Uncharacterized protein OS=Streptococcus pyogenes serotype M1 OX=301447 GN=rgpFc PE=4 SV=1			63594	125960	12	12	12	29.3	29.3	29.3	68.665	0	173.28	246760000	34
sp|P0C0I1|SODM_STRP1	sp|P0C0I1|SODM_STRP1 Superoxide dismutase [Mn] OS=Streptococcus pyogenes serotype M1 OX=301447 GN=sodA PE=3 SV=2	extracellular region [GO:0005576]	881050	936560	1024800	12	12	12	84.6	84.6	84.6	22.683	0	224.62	1458400000	154
sp|P65666|PANE_STRP1	sp|P65666|PANE_STRP1 Putative 2-dehydropantoate 2-reductase OS=Streptococcus pyogenes serotype M1 OX=301447 GN=apbA PE=3 SV=1	cytoplasm [GO:0005737]	6713300	6028500	5404600	12	12	12	54.7	54.7	54.7	33.828	0	323.31	3460800000	238
sp|P67274|GCH1L_STRP1	sp|P67274|GCH1L_STRP1 GTP cyclohydrolase 1 type 2 homolog OS=Streptococcus pyogenes serotype M1 OX=301447 GN=SPy_0931 PE=3 SV=1	cytoplasm [GO:0005737]	1173800	1241000	1304100	12	12	12	50.4	50.4	50.4	29.289	0	71.571	694010000	98
sp|P67372|Y1493_STRP1	sp|P67372|Y1493_STRP1 DegV domain-containing protein SPy_1493/M5005_Spy1226 OS=Streptococcus pyogenes serotype M1 OX=301447 GN=SPy_1493 PE=1 SV=1		2024300	1442300	1932000	12	12	12	57.3	57.3	57.3	29.951	0	125.8	820550000	65
sp|P67400|UPP_STRP1	sp|P67400|UPP_STRP1 Uracil phosphoribosyltransferase OS=Streptococcus pyogenes serotype M1 OX=301447 GN=upp PE=3 SV=1		7543500	7412000	9204700	12	12	12	77	77	77	22.825	0	286.12	1904700000	112
sp|Q99XL8|MUTS_STRP1	sp|Q99XL8|MUTS_STRP1 DNA mismatch repair protein MutS OS=Streptococcus pyogenes serotype M1 OX=301447 GN=mutS PE=3 SV=1	cytosol [GO:0005829]	411050	465530	368570	12	12	12	14.6	14.6	14.6	95.47	0	45.243	136760000	30
sp|Q99YM5|KGUA_STRP1	sp|Q99YM5|KGUA_STRP1 Guanylate kinase OS=Streptococcus pyogenes serotype M1 OX=301447 GN=gmk PE=3 SV=1	cytosol [GO:0005829]	4018400	4328700	3511500	12	12	12	73.5	73.5	73.5	24.176	0	323.31	1019100000	95
sp|Q99YM7|FMT_STRP1	sp|Q99YM7|FMT_STRP1 Methionyl-tRNA formyltransferase OS=Streptococcus pyogenes serotype M1 OX=301447 GN=fmt PE=3 SV=1	cytosol [GO:0005829]	920260	939190	751220	12	12	12	59.5	59.5	59.5	33.67	0	227.48	422700000	62
sp|Q9A0D0|PYRR_STRP1	sp|Q9A0D0|PYRR_STRP1 Bifunctional protein PyrR OS=Streptococcus pyogenes serotype M1 OX=301447 GN=pyrR PE=3 SV=1		851940	919920	829600	12	12	12	67.1	67.1	67.1	19.518	0	152.14	983180000	92
sp|Q9A1X2|RL23_STRP1	sp|Q9A1X2|RL23_STRP1 50S ribosomal protein L23 OS=Streptococcus pyogenes serotype M1 OX=301447 GN=rplW PE=3 SV=1	cytosolic large ribosomal subunit [GO:0022625]	100680000	99238000	104020000	12	12	12	84.7	84.7	84.7	10.731	0	113.09	27029000000	306
tr|Q99XG9|Q99XG9_STRP1	tr|Q99XG9|Q99XG9_STRP1 Putative serine protease OS=Streptococcus pyogenes serotype M1 OX=301447 GN=htrA PE=4 SV=1	membrane [GO:0016020]	11087000	9199500	9674200	12	12	12	45	45	45	42.76	0	323.31	3396900000	204
tr|Q99XS5|Q99XS5_STRP1	tr|Q99XS5|Q99XS5_STRP1 Penicillin-binding protein 2a OS=Streptococcus pyogenes serotype M1 OX=301447 GN=pbp2A PE=4 SV=1	extracellular region [GO:0005576]; membrane [GO:0016020]	1250900	1221400	1021000	12	12	12	15.9	15.9	15.9	85.654	0	166.55	739070000	56
tr|Q99XV7|Q99XV7_STRP1	tr|Q99XV7|Q99XV7_STRP1 ATPase protein OS=Streptococcus pyogenes serotype M1 OX=301447 GN=dppD PE=4 SV=1		4315500	4058300	4126100	12	12	12	61	61	61	29.41	0	139.88	1204400000	42
tr|Q99Y63|Q99Y63_STRP1	tr|Q99Y63|Q99Y63_STRP1 Putative C3-degrading proteinase OS=Streptococcus pyogenes serotype M1 OX=301447 GN=SPy_1851 PE=4 SV=1		1985300	1907400	2328600	12	12	12	44	44	44	28.646	0	123.9	1062200000	93
tr|Q99Y83|Q99Y83_STRP1	tr|Q99Y83|Q99Y83_STRP1 Putative divalent cation transport protein OS=Streptococcus pyogenes serotype M1 OX=301447 GN=SPy_1827 PE=3 SV=1	membrane [GO:0016020]	2532100	2683100	3035300	12	12	12	36.6	36.6	36.6	36.614	0	323.31	2543200000	69
tr|Q99YF1|Q99YF1_STRP1	tr|Q99YF1|Q99YF1_STRP1 Putative transcription regulator OS=Streptococcus pyogenes serotype M1 OX=301447 GN=SPy_1733 PE=4 SV=1		1461400	1559800	1389900	12	12	12	29.5	29.5	29.5	45.81	0	237.29	735770000	63
tr|Q99YK1|Q99YK1_STRP1	tr|Q99YK1|Q99YK1_STRP1 Putative penicillin binding protein 2X OS=Streptococcus pyogenes serotype M1 OX=301447 GN=pbpX PE=4 SV=1	plasma membrane [GO:0005886]	1056200	1261900	932020	12	12	12	16.4	16.4	16.4	82.799	0	116.98	256160000	47
tr|Q99YM2|Q99YM2_STRP1	tr|Q99YM2|Q99YM2_STRP1 Putative acetyl-CoA:acetyltransferase OS=Streptococcus pyogenes serotype M1 OX=301447 GN=atoB PE=3 SV=1		602040	711880	538390	12	12	12	47.3	47.3	47.3	41.8	0	64.684	227760000	44
tr|Q99YM9|Q99YM9_STRP1	tr|Q99YM9|Q99YM9_STRP1 Putative phosphoprotein phosphatase OS=Streptococcus pyogenes serotype M1 OX=301447 GN=pppL PE=4 SV=1		10105000	9191100	9147900	12	12	12	72.8	72.8	72.8	27.02	0	323.31	3010100000	102
tr|Q99Z68|Q99Z68_STRP1	tr|Q99Z68|Q99Z68_STRP1 Putative deacetylase OS=Streptococcus pyogenes serotype M1 OX=301447 GN=SPy_1370 PE=4 SV=1	membrane [GO:0016020]	602630	717030	794550	12	12	12	38	38	38	48.291	0	35.427	362130000	41
tr|Q99ZC8|Q99ZC8_STRP1	tr|Q99ZC8|Q99ZC8_STRP1 Putative ABC transporter (ATP-binding protein) OS=Streptococcus pyogenes serotype M1 OX=301447 GN=SPy_1286 PE=4 SV=1		2243700	1790000	1853000	12	12	12	51.3	51.3	51.3	26.4	0	323.31	1071400000	93
tr|Q99ZE7|Q99ZE7_STRP1	tr|Q99ZE7|Q99ZE7_STRP1 Uncharacterized protein OS=Streptococcus pyogenes serotype M1 OX=301447 GN=SPy_1260 PE=4 SV=1		22236000	29188000	23937000	12	12	12	86.5	86.5	86.5	17.453	0	323.31	11047000000	313
tr|Q99ZN0|Q99ZN0_STRP1	tr|Q99ZN0|Q99ZN0_STRP1 Uncharacterized protein OS=Streptococcus pyogenes serotype M1 OX=301447 GN=SPy_1158 PE=4 SV=1	plasma membrane [GO:0005886]	276490	338890	341830	12	12	12	54.5	54.5	54.5	33.699	0	65.198	190070000	36
tr|Q99ZW9|Q99ZW9_STRP1	tr|Q99ZW9|Q99ZW9_STRP1 Uncharacterized protein OS=Streptococcus pyogenes serotype M1 OX=301447 GN=SPy_1037 PE=4 SV=1		1208000	1733800	1228300	12	12	12	50	50	50	34.628	0	315.37	1123700000	112
tr|Q9A1A4|Q9A1A4_STRP1	tr|Q9A1A4|Q9A1A4_STRP1 Putative hemolysin OS=Streptococcus pyogenes serotype M1 OX=301447 GN=hlyX PE=4 SV=1	plasma membrane [GO:0005886]	3583500	3316200	4462700	12	12	12	27	27	27	49.833	0	33.958	734720000	46
tr|Q9A1M3|Q9A1M3_STRP1	tr|Q9A1M3|Q9A1M3_STRP1 Uncharacterized protein OS=Streptococcus pyogenes serotype M1 OX=301447 GN=SPy_0190 PE=4 SV=1		1594800	1380800	1911500	12	12	12	73.3	73.3	73.3	20.598	0	63.98	574920000	46
tr|Q9A1X7|Q9A1X7_STRP1	tr|Q9A1X7|Q9A1X7_STRP1 Putative alcohol dehydrogenase I OS=Streptococcus pyogenes serotype M1 OX=301447 GN=adhA PE=3 SV=1		4518500	4426700	5158300	12	12	12	64.5	64.5	64.5	35.366	0	323.31	1842500000	120
sp|P10520|STRP_STRP1	sp|P10520|STRP_STRP1 Streptokinase A OS=Streptococcus pyogenes serotype M1 OX=301447 GN=ska PE=4 SV=2	extracellular region [GO:0005576]	256180	247080	210080	13	13	13	30.5	30.5	30.5	49.924	0	26.056	310840000	61
tr|Q99Y26|Q99Y26_STRP1	tr|Q99Y26|Q99Y26_STRP1 Type I restriction enzyme R Protein OS=Streptococcus pyogenes serotype M1 OX=301447 GN=hsdR PE=3 SV=1		377700	458360	594630	13	13	13	14.9	14.9	14.9	114.18	0	15.44	115760000	29
tr|Q99Z75|Q99Z75_STRP1	tr|Q99Z75|Q99Z75_STRP1 Bifunctional ligase/repressor BirA OS=Streptococcus pyogenes serotype M1 OX=301447 GN=birA PE=3 SV=1	cytoplasm [GO:0005737]	974650	807040	698690	13	13	13	47.6	47.6	47.6	34.835	0	131.1	272450000	40
sp|P0C095|RECA_STRP1	sp|P0C095|RECA_STRP1 Protein RecA OS=Streptococcus pyogenes serotype M1 OX=301447 GN=recA PE=3 SV=1	cytosol [GO:0005829]	6668300	8558400	8011700	13	13	13	42.6	42.6	42.6	40.589	0	323.31	3918700000	163
sp|P66634|RS8_STRP1	sp|P66634|RS8_STRP1 30S ribosomal protein S8 OS=Streptococcus pyogenes serotype M1 OX=301447 GN=rpsH PE=3 SV=1	cytosolic small ribosomal subunit [GO:0022627]	57450000	52624000	57788000	13	13	13	71.2	71.2	71.2	14.802	0	323.31	25209000000	341
sp|Q99YH7|Y1698_STRP1	sp|Q99YH7|Y1698_STRP1 DegV domain-containing protein SPy_1698/M5005_Spy1391 OS=Streptococcus pyogenes serotype M1 OX=301447 GN=SPy_1698 PE=3 SV=1		2067600	2351800	2859100	13	13	13	47.1	47.1	47.1	30.873	0	147.83	941440000	65
sp|Q99Z78|MURA2_STRP1	sp|Q99Z78|MURA2_STRP1 UDP-N-acetylglucosamine 1-carboxyvinyltransferase 2 OS=Streptococcus pyogenes serotype M1 OX=301447 GN=murA2 PE=3 SV=1	cytoplasm [GO:0005737]	711840	822230	811980	13	13	13	41.1	41.1	41.1	44.662	0	49.833	333410000	47
sp|Q99ZR0|KPRS2_STRP1	sp|Q99ZR0|KPRS2_STRP1 Putative ribose-phosphate pyrophosphokinase 2 OS=Streptococcus pyogenes serotype M1 OX=301447 GN=prs2 PE=3 SV=1	cytoplasm [GO:0005737]; ribose phosphate diphosphokinase complex [GO:0002189]	1161800	1016100	1398600	13	13	13	50	50	50	35.707	0	274.62	452190000	46
sp|Q9A1I0|RSMA_STRP1	sp|Q9A1I0|RSMA_STRP1 Ribosomal RNA small subunit methyltransferase A OS=Streptococcus pyogenes serotype M1 OX=301447 GN=rsmA PE=3 SV=1	cytosol [GO:0005829]	979460	942060	1392500	13	13	13	52.4	52.4	52.4	32.701	0	56.477	360320000	56
tr|Q7DAM8|Q7DAM8_STRP1	tr|Q7DAM8|Q7DAM8_STRP1 ABC transporter (ATP-binding protein) OS=Streptococcus pyogenes serotype M1 OX=301447 GN=mtsB PE=4 SV=1	ATP-binding cassette (ABC) transporter complex [GO:0043190]	1860000	2573800	3337000	13	13	13	57.7	57.7	57.7	26.794	0	93.616	1465300000	54
tr|Q99XU9|Q99XU9_STRP1	tr|Q99XU9|Q99XU9_STRP1 M protein trans-acting positive regulator OS=Streptococcus pyogenes serotype M1 OX=301447 GN=mga PE=4 SV=1		1139200	975350	1155900	13	13	13	24.2	24.2	24.2	61.859	0	28.985	312990000	37
tr|Q99XV2|Q99XV2_STRP1	tr|Q99XV2|Q99XV2_STRP1 Uncharacterized protein OS=Streptococcus pyogenes serotype M1 OX=301447 GN=SPy_2009 PE=4 SV=1	membrane [GO:0016020]	5744800	6160800	7015100	13	13	13	28.5	28.5	28.5	40.352	0	323.31	9864600000	241
tr|Q99YD4|Q99YD4_STRP1	tr|Q99YD4|Q99YD4_STRP1 Putative trans-2-enoyl-ACP reductase II OS=Streptococcus pyogenes serotype M1 OX=301447 GN=fabK PE=4 SV=1		8160300	7851300	8713600	13	13	13	45.2	45.2	45.2	33.859	0	323.31	3601400000	160
tr|Q99YE1|Q99YE1_STRP1	tr|Q99YE1|Q99YE1_STRP1 Acetyl-coenzyme A carboxylase carboxyl transferase subunit alpha OS=Streptococcus pyogenes serotype M1 OX=301447 GN=accA PE=3 SV=1	acetyl-CoA carboxylase complex [GO:0009317]	2719200	2301100	2628400	13	13	13	60.9	60.9	60.9	28.181	0	323.31	1143000000	76
tr|Q99YT9|Q99YT9_STRP1	tr|Q99YT9|Q99YT9_STRP1 Carbamate kinase OS=Streptococcus pyogenes serotype M1 OX=301447 GN=arcC PE=3 SV=1	cytosol [GO:0005829]	3739400	3677800	3350000	13	13	13	50.6	50.6	50.6	33.217	0	184.43	1918900000	167
tr|Q99YU9|Q99YU9_STRP1	tr|Q99YU9|Q99YU9_STRP1 Glucose kinase OS=Streptococcus pyogenes serotype M1 OX=301447 GN=glcK PE=4 SV=1	cytoplasm [GO:0005737]	4122500	3625500	3580500	13	13	13	51.4	51.4	51.4	33.396	0	264.67	1636400000	164
tr|Q99YX8|Q99YX8_STRP1;REV__tr|Q99ZS1|Q99ZS1_STRP1	tr|Q99YX8|Q99YX8_STRP1 DNA repair protein RecN OS=Streptococcus pyogenes serotype M1 OX=301447 GN=recN PE=3 SV=1		178370	213060	191230	13	13	13	31.1	31.1	31.1	62.185	0	104.68	78658000	46
tr|Q99Z81|Q99Z81_STRP1	tr|Q99Z81|Q99Z81_STRP1 Methionine aminopeptidase OS=Streptococcus pyogenes serotype M1 OX=301447 GN=map PE=3 SV=1	cytosol [GO:0005829]	3183000	2468800	3761600	13	13	13	63.6	63.6	63.6	31.619	0	323.31	1382400000	101
tr|Q99ZA3|Q99ZA3_STRP1	tr|Q99ZA3|Q99ZA3_STRP1 Putative ABC transporter (ATP-binding protein) OS=Streptococcus pyogenes serotype M1 OX=301447 GN=SPy_1316 PE=4 SV=1		24754000	25891000	30088000	13	13	13	69.1	69.1	69.1	27.162	0	323.31	13880000000	230
tr|Q99ZG6|Q99ZG6_STRP1	tr|Q99ZG6|Q99ZG6_STRP1 Phosphate-specific transport system accessory protein PhoU OS=Streptococcus pyogenes serotype M1 OX=301447 GN=phoU PE=3 SV=1	cytoplasm [GO:0005737]	4862400	5573300	5256000	13	13	13	50.7	50.7	50.7	24.985	0	223	1286300000	79
tr|Q99ZX8|Q99ZX8_STRP1	tr|Q99ZX8|Q99ZX8_STRP1 Putative acetoin dehydrogenase (TPP-dependent) alpha chain OS=Streptococcus pyogenes serotype M1 OX=301447 GN=acoA PE=4 SV=1		2920100	3813300	3947700	13	13	13	55	55	55	35.444	0	213.11	1394600000	93
tr|Q9A047|Q9A047_STRP1	tr|Q9A047|Q9A047_STRP1 Glucose-1-phosphate thymidylyltransferase OS=Streptococcus pyogenes serotype M1 OX=301447 GN=cpsFO PE=3 SV=1		4361400	3547900	3388800	13	13	13	61.6	61.6	61.6	32.122	0	323.31	1674800000	148
tr|Q9A068|Q9A068_STRP1	tr|Q9A068|Q9A068_STRP1 Branched-chain-amino-acid aminotransferase OS=Streptococcus pyogenes serotype M1 OX=301447 GN=bcaT PE=3 SV=1		1746700	1679500	1965700	13	13	13	63.8	63.8	63.8	37.063	0	306.34	1072900000	152
tr|Q9A081|Q9A081_STRP1	tr|Q9A081|Q9A081_STRP1 Purine nucleoside phosphorylase DeoD-type OS=Streptococcus pyogenes serotype M1 OX=301447 GN=deoD2 PE=3 SV=1	cytosol [GO:0005829]	5459700	5201600	4790100	13	13	13	83.1	83.1	83.1	26.02	0	323.31	3673800000	280
tr|Q9A0S4|Q9A0S4_STRP1	tr|Q9A0S4|Q9A0S4_STRP1 Cell division ATP-binding protein FtsE OS=Streptococcus pyogenes serotype M1 OX=301447 GN=ftsE PE=3 SV=1	plasma membrane [GO:0005886]	3758900	3756400	4087800	13	13	13	62.2	62.2	62.2	26.16	0	323.31	2636200000	97
tr|Q9A0S5|Q9A0S5_STRP1	tr|Q9A0S5|Q9A0S5_STRP1 Peptide chain release factor 2 OS=Streptococcus pyogenes serotype M1 OX=301447 GN=prfB PE=3 SV=1	cytoplasm [GO:0005737]	2163100	2463500	2282000	13	13	13	32	32	32	38.38	0	67.095	893530000	75
tr|Q9A198|Q9A198_STRP1	tr|Q9A198|Q9A198_STRP1 Ferrichrome ABC transporter (Ferrichrome-binding protein) OS=Streptococcus pyogenes serotype M1 OX=301447 GN=fhuD PE=4 SV=1	outer membrane-bounded periplasmic space [GO:0030288]	362450	358160	442500	13	13	13	49.4	49.4	49.4	34.747	0	100.78	291670000	52
tr|Q9A1D9|Q9A1D9_STRP1	tr|Q9A1D9|Q9A1D9_STRP1 Uncharacterized protein OS=Streptococcus pyogenes serotype M1 OX=301447 GN=SPy_0326 PE=4 SV=1		1884800	1952900	2376600	13	13	13	57.1	57.1	57.1	24.988	0	204.08	808680000	67
tr|Q9A1H1|Q9A1H1_STRP1	tr|Q9A1H1|Q9A1H1_STRP1 Putative amino acid ABC transporter (ATP-binding protein) OS=Streptococcus pyogenes serotype M1 OX=301447 GN=SPy_0276 PE=4 SV=1		3982500	2777200	3146200	13	13	13	69.1	69.1	69.1	27.532	0	323.31	1167700000	73
tr|Q9A1H5|Q9A1H5_STRP1	tr|Q9A1H5|Q9A1H5_STRP1 Putative CMP-binding factor OS=Streptococcus pyogenes serotype M1 OX=301447 GN=cbf PE=4 SV=1		1060900	1415600	1464800	13	13	13	41.7	41.7	41.7	35.925	0	276.4	610940000	55
tr|Q9A1S8|Q9A1S8_STRP1	tr|Q9A1S8|Q9A1S8_STRP1 Putative glutamyl-aminopeptidase OS=Streptococcus pyogenes serotype M1 OX=301447 GN=pepA PE=3 SV=1		980380	953260	874170	13	13	13	53	53	53	38.578	0	323.31	1124600000	165
tr|Q9A209|Q9A209_STRP1	tr|Q9A209|Q9A209_STRP1 Beta sliding clamp OS=Streptococcus pyogenes serotype M1 OX=301447 GN=dnaN PE=3 SV=1	cytoplasm [GO:0005737]; DNA polymerase III complex [GO:0009360]	6760400	6218000	5517800	13	13	13	43.4	43.4	43.4	41.884	0	323.31	4257200000	233
sp|P0C0B9|ERA_STRP1	sp|P0C0B9|ERA_STRP1 GTPase Era OS=Streptococcus pyogenes serotype M1 OX=301447 GN=era PE=3 SV=1	cytosol [GO:0005829]; plasma membrane [GO:0005886]	1120700	1164000	1365100	14	14	14	58.1	58.1	58.1	34.087	0	148.37	500300000	66
sp|P0C0C3|HSLO_STRP1	sp|P0C0C3|HSLO_STRP1 33 kDa chaperonin OS=Streptococcus pyogenes serotype M1 OX=301447 GN=hslO PE=3 SV=1	cytoplasm [GO:0005737]	1382100	1940000	1815200	14	14	14	61.7	61.7	61.7	31.451	0	323.31	871950000	94
sp|P58075|MNMA_STRP1	sp|P58075|MNMA_STRP1 tRNA-specific 2-thiouridylase MnmA OS=Streptococcus pyogenes serotype M1 OX=301447 GN=mnmA PE=3 SV=1	cytoplasm [GO:0005737]	958770	897320	957880	14	14	14	49.6	49.6	49.6	41.77	0	75.124	442730000	43
sp|P65757|PPAC_STRP1	sp|P65757|PPAC_STRP1 Probable manganese-dependent inorganic pyrophosphatase OS=Streptococcus pyogenes serotype M1 OX=301447 GN=ppaC PE=3 SV=1	cytoplasm [GO:0005737]	17357000	17503000	15010000	14	14	14	72.7	72.7	72.7	33.616	0	323.31	8562200000	272
sp|P66583|RS5_STRP1	sp|P66583|RS5_STRP1 30S ribosomal protein S5 OS=Streptococcus pyogenes serotype M1 OX=301447 GN=rpsE PE=3 SV=1	cytoplasm [GO:0005737]; small ribosomal subunit [GO:0015935]	95192000	93465000	96452000	14	14	14	69.5	69.5	69.5	17.028	0	323.31	41154000000	360
sp|P67068|HASC2_STRP1;sp|P0C0I9|HASC1_STRP1	sp|P67068|HASC2_STRP1 UTP--glucose-1-phosphate uridylyltransferase 2 OS=Streptococcus pyogenes serotype M1 OX=301447 GN=hasC2 PE=3 SV=1		2061300	2113400	2253900	14	14	14	68.9	68.9	68.9	33.302	0	171.58	831280000	85
sp|P67452|EX7L_STRP1	sp|P67452|EX7L_STRP1 Exodeoxyribonuclease 7 large subunit OS=Streptococcus pyogenes serotype M1 OX=301447 GN=xseA PE=3 SV=1	cytoplasm [GO:0005737]; exodeoxyribonuclease VII complex [GO:0009318]	509280	451020	420150	14	14	14	35.9	35.9	35.9	50.455	0	118.42	247950000	45
sp|P68771|DEF_STRP1	sp|P68771|DEF_STRP1 Peptide deformylase OS=Streptococcus pyogenes serotype M1 OX=301447 GN=def PE=1 SV=1		2692500	2292700	2173500	14	14	14	73	73	73	22.862	0	323.31	2157300000	190
sp|P68900|RL10_STRP1	sp|P68900|RL10_STRP1 50S ribosomal protein L10 OS=Streptococcus pyogenes serotype M1 OX=301447 GN=rplJ PE=3 SV=2	cytosolic large ribosomal subunit [GO:0022625]	67813000	73351000	71922000	14	14	14	74.1	74.1	74.1	17.565	0	323.31	32943000000	418
sp|Q99YE0|ACCD_STRP1	sp|Q99YE0|ACCD_STRP1 Acetyl-coenzyme A carboxylase carboxyl transferase subunit beta OS=Streptococcus pyogenes serotype M1 OX=301447 GN=accD PE=3 SV=1	acetyl-CoA carboxylase complex [GO:0009317]	3150200	3058300	3655000	14	14	14	48.6	48.6	48.6	31.826	0	125.63	1594000000	73
sp|Q99YI3|SYGA_STRP1	sp|Q99YI3|SYGA_STRP1 Glycine--tRNA ligase alpha subunit OS=Streptococcus pyogenes serotype M1 OX=301447 GN=glyQ PE=3 SV=1	cytosol [GO:0005829]	3680700	3456300	3629400	14	14	14	58.4	58.4	58.4	34.833	0	174.97	1702700000	139
sp|Q99Z34|DDL_STRP1	sp|Q99Z34|DDL_STRP1 D-alanine--D-alanine ligase OS=Streptococcus pyogenes serotype M1 OX=301447 GN=ddl PE=3 SV=1	cytosol [GO:0005829]	2439400	2117900	1884400	14	14	14	46.3	46.3	46.3	38.968	0	125.76	860480000	115
sp|Q99Z89|Y1343_STRP1	sp|Q99Z89|Y1343_STRP1 UPF0371 protein SPy_1343/M5005_Spy1095 OS=Streptococcus pyogenes serotype M1 OX=301447 GN=SPy_1343 PE=3 SV=2		1863200	1583300	1687900	14	14	14	38.1	38.1	38.1	55.359	0	171.74	857770000	85
sp|Q99ZS8|POTA_STRP1	sp|Q99ZS8|POTA_STRP1 Spermidine/putrescine import ATP-binding protein PotA OS=Streptococcus pyogenes serotype M1 OX=301447 GN=potA PE=3 SV=1	ATP-binding cassette (ABC) transporter complex [GO:0043190]	926480	817590	684370	14	14	14	45.6	45.6	45.6	43.821	0	278.13	590540000	57
sp|Q9A1E3|METN_STRP1	sp|Q9A1E3|METN_STRP1 Methionine import ATP-binding protein MetN OS=Streptococcus pyogenes serotype M1 OX=301447 GN=metN PE=3 SV=1	plasma membrane [GO:0005886]	6219500	6725900	5546500	14	14	14	52.8	52.8	52.8	38.922	0	173.73	1017500000	60
tr|Q99Z27|Q99Z27_STRP1	tr|Q99Z27|Q99Z27_STRP1 Putative heavy metal-transporting ATPase OS=Streptococcus pyogenes serotype M1 OX=301447 GN=SPy_1434 PE=3 SV=1	plasma membrane [GO:0005886]	331410	278670	297740	14	14	14	29	29	29	67.704	0	141.03	552000000	52
tr|Q99ZM7|Q99ZM7_STRP1	tr|Q99ZM7|Q99ZM7_STRP1 Ribosome biogenesis GTPase A OS=Streptococcus pyogenes serotype M1 OX=301447 GN=SPy_1161 PE=3 SV=1	cytoplasm [GO:0005737]	1541700	1643900	1334700	14	14	14	54.3	54.3	54.3	32.205	0	56.136	531230000	61
tr|Q9A055|Q9A055_STRP1	tr|Q9A055|Q9A055_STRP1 Putative oxidoreductase OS=Streptococcus pyogenes serotype M1 OX=301447 GN=SPy_0925 PE=3 SV=1	membrane [GO:0016020]	762000	735290	706090	14	14	14	70.1	70.1	70.1	28.147	0	185.86	928270000	68
tr|Q9A0G2|Q9A0G2_STRP1	tr|Q9A0G2|Q9A0G2_STRP1 ABC-transporter (ATP-binding protein)-possibly involved in cell wall localization and side chain formation of rhamnose-glucose polysaccharide OS=Streptococcus pyogenes serotype M1 OX=301447 GN=rgpDc PE=4 SV=1	membrane [GO:0016020]	1239900	1063300	1087700	14	14	14	43.4	43.4	43.4	45.231	0	199.42	752680000	87
tr|Q9A0R3|Q9A0R3_STRP1	tr|Q9A0R3|Q9A0R3_STRP1 Putative cI-like repressor, phage associated OS=Streptococcus pyogenes serotype M1 OX=301447 GN=SPy_0657 PE=4 SV=1		973580	937240	843830	14	14	14	49	49	49	28.87	0	87.335	432340000	51
tr|Q9A1H0|Q9A1H0_STRP1	tr|Q9A1H0|Q9A1H0_STRP1 Putative glutamine-binding periplasmic protein OS=Streptococcus pyogenes serotype M1 OX=301447 GN=SPy_0277 PE=3 SV=2	ATP-binding cassette (ABC) transporter complex [GO:0043190]	2148900	2173000	2236200	14	14	14	31.8	31.8	31.8	57.17	0	323.31	1894000000	110
tr|Q9A1H6|Q9A1H6_STRP1	tr|Q9A1H6|Q9A1H6_STRP1 Uncharacterized protein OS=Streptococcus pyogenes serotype M1 OX=301447 GN=SPy_0266 PE=4 SV=1		1205800	1377600	1326800	14	14	14	40.9	40.9	40.9	47.703	0	323.31	697880000	54
sp|P0A2V6|OPPF_STRP1	sp|P0A2V6|OPPF_STRP1 Oligopeptide transport ATP-binding protein OppF OS=Streptococcus pyogenes serotype M1 OX=301447 GN=oppF PE=3 SV=1	plasma membrane [GO:0005886]	3308600	3609800	3762300	15	15	15	54.1	54.1	54.1	34.715	0	323.31	2609200000	110
sp|P63927|DEOB_STRP1	sp|P63927|DEOB_STRP1 Phosphopentomutase OS=Streptococcus pyogenes serotype M1 OX=301447 GN=deoB PE=3 SV=1	cytosol [GO:0005829]	3035000	3231600	2952900	15	15	15	39.2	39.2	39.2	44.223	0	154.74	1813800000	164
sp|P65243|KPRS1_STRP1	sp|P65243|KPRS1_STRP1 Ribose-phosphate pyrophosphokinase 1 OS=Streptococcus pyogenes serotype M1 OX=301447 GN=prs1 PE=3 SV=1	cytoplasm [GO:0005737]; ribose phosphate diphosphokinase complex [GO:0002189]	7674200	7504900	7910000	15	15	15	44.4	44.4	44.4	35.043	0	309.84	1886400000	113
sp|P66063|RL7_STRP1	sp|P66063|RL7_STRP1 50S ribosomal protein L7/L12 OS=Streptococcus pyogenes serotype M1 OX=301447 GN=rplL PE=3 SV=1	cytosolic large ribosomal subunit [GO:0022625]	245700000	237210000	223510000	15	15	15	90.9	90.9	90.9	12.256	0	323.31	132800000000	941
sp|P66394|RS13_STRP1	sp|P66394|RS13_STRP1 30S ribosomal protein S13 OS=Streptococcus pyogenes serotype M1 OX=301447 GN=rpsM PE=3 SV=1	cytosol [GO:0005829]; small ribosomal subunit [GO:0015935]	50983000	53195000	60581000	15	15	15	55.4	55.4	55.4	13.425	0	323.31	33493000000	554
sp|P67113|Y652_STRP1	sp|P67113|Y652_STRP1 Nucleotide-binding protein SPy_0652/M5005_Spy0539 OS=Streptococcus pyogenes serotype M1 OX=301447 GN=SPy_0652 PE=3 SV=1		1604300	1479500	2449000	15	15	15	75.7	75.7	75.7	33.587	0	323.31	887400000	120
sp|Q99Z49|QUEA_STRP1	sp|Q99Z49|QUEA_STRP1 S-adenosylmethionine:tRNA ribosyltransferase-isomerase OS=Streptococcus pyogenes serotype M1 OX=301447 GN=queA PE=3 SV=1	cytoplasm [GO:0005737]	948420	1078700	1082200	15	15	15	57	57	57	38.351	0	225.15	721040000	83
sp|Q99Z94|OBG_STRP1	sp|Q99Z94|OBG_STRP1 GTPase Obg OS=Streptococcus pyogenes serotype M1 OX=301447 GN=obg PE=3 SV=1	cytoplasm [GO:0005737]	1567700	1104400	1721100	15	15	15	44.2	44.2	44.2	48.332	0	116.68	556160000	56
sp|Q99ZA6|DLTA_STRP1	sp|Q99ZA6|DLTA_STRP1 D-alanine--D-alanyl carrier protein ligase OS=Streptococcus pyogenes serotype M1 OX=301447 GN=dltA PE=1 SV=1	cytoplasm [GO:0005737]	3115200	3034200	2499200	15	15	15	48	48	48	56.987	0	323.31	1658800000	86
sp|Q99ZE5|GLS24_STRP1	sp|Q99ZE5|GLS24_STRP1 Stress response regulator gls24 homolog OS=Streptococcus pyogenes serotype M1 OX=301447 GN=SPy_1262 PE=3 SV=1		73077000	87634000	90530000	15	15	15	59.2	59.2	59.2	19.943	0	256.28	36303000000	371
sp|Q9A0I8|ATPG_STRP1	sp|Q9A0I8|ATPG_STRP1 ATP synthase gamma chain OS=Streptococcus pyogenes serotype M1 OX=301447 GN=atpG PE=3 SV=1	plasma membrane [GO:0005886]; proton-transporting ATP synthase complex, catalytic core F(1) [GO:0045261]	4291000	4171800	4626800	15	15	15	55.7	55.7	55.7	31.996	0	323.31	8076800000	137
sp|Q9A0J1|ATPF_STRP1	sp|Q9A0J1|ATPF_STRP1 ATP synthase subunit b OS=Streptococcus pyogenes serotype M1 OX=301447 GN=atpF PE=3 SV=1	plasma membrane [GO:0005886]; proton-transporting ATP synthase complex, coupling factor F(o) [GO:0045263]	8161800	9966900	10454000	15	15	15	63.4	63.4	63.4	17.808	0	323.31	23973000000	208
sp|Q9A163|GLMU_STRP1	sp|Q9A163|GLMU_STRP1 Bifunctional protein GlmU OS=Streptococcus pyogenes serotype M1 OX=301447 GN=glmU PE=3 SV=1	cytoplasm [GO:0005737]	4241900	4146600	4419600	15	15	15	41.3	41.3	41.3	49.689	0	323.31	3170800000	220
tr|Q99XH9|Q99XH9_STRP1	tr|Q99XH9|Q99XH9_STRP1 Uncharacterized protein OS=Streptococcus pyogenes serotype M1 OX=301447 GN=SPy_2197 PE=4 SV=1	membrane [GO:0016020]	7118100	6572400	5763500	15	15	15	45.5	45.5	45.5	37.902	0	265.99	2256000000	136
tr|Q99YB6|Q99YB6_STRP1	tr|Q99YB6|Q99YB6_STRP1 Putative aminotransferase OS=Streptococcus pyogenes serotype M1 OX=301447 GN=SPy_1779 PE=4 SV=1		679520	569760	1259300	15	15	15	49	49	49	45.223	0	288.17	656650000	116
tr|Q99YN9|Q99YN9_STRP1	tr|Q99YN9|Q99YN9_STRP1 Ribosome hibernation promoting factor OS=Streptococcus pyogenes serotype M1 OX=301447 GN=hpf PE=3 SV=1	cytosolic small ribosomal subunit [GO:0022627]	13878000	13613000	12346000	15	15	15	80.2	80.2	80.2	21.1	0	323.31	7381300000	291
tr|Q99ZF4|Q99ZF4_STRP1	tr|Q99ZF4|Q99ZF4_STRP1 Uncharacterized protein OS=Streptococcus pyogenes serotype M1 OX=301447 GN=SPy_1252 PE=4 SV=1		1092300	1123000	1262600	15	15	15	30	30	30	51.511	0	144.07	449320000	47
tr|Q9A156|Q9A156_STRP1	tr|Q9A156|Q9A156_STRP1 Peptidyl-prolyl cis-trans isomerase OS=Streptococcus pyogenes serotype M1 OX=301447 GN=SPy_0457 PE=3 SV=1		8872400	9190800	7590400	15	15	15	66	66	66	29.342	0	283.2	5506300000	183
tr|Q9A182|Q9A182_STRP1	tr|Q9A182|Q9A182_STRP1 Putative 3-exo-deoxyribonuclease OS=Streptococcus pyogenes serotype M1 OX=301447 GN=exoA PE=4 SV=1		1342000	1253100	1388100	15	15	15	59.6	59.6	59.6	31.325	0	323.31	1671800000	104
tr|Q9A1F4|Q9A1F4_STRP1	tr|Q9A1F4|Q9A1F4_STRP1 Uncharacterized protein OS=Streptococcus pyogenes serotype M1 OX=301447 GN=SPy_0306 PE=4 SV=1		921940	1057200	1029200	15	15	15	54.8	54.8	54.8	41.675	0	272.6	413870000	56
tr|Q9A1P7|Q9A1P7_STRP1	tr|Q9A1P7|Q9A1P7_STRP1 Putative ABC transporter (Lipoprotein) OS=Streptococcus pyogenes serotype M1 OX=301447 GN=SPy_0163 PE=4 SV=1	plasma membrane [GO:0005886]	7097700	7038300	5627000	16	15	15	59.1	59.1	59.1	36.211	0	323.31	5779100000	225
sp|P0A349|CODY_STRP1	sp|P0A349|CODY_STRP1 GTP-sensing transcriptional pleiotropic repressor CodY OS=Streptococcus pyogenes serotype M1 OX=301447 GN=codY PE=3 SV=1	cytoplasm [GO:0005737]	7095700	6693000	6716800	16	16	16	60.4	60.4	60.4	28.633	0	323.31	4968500000	179
sp|P63378|PSTB2_STRP1	sp|P63378|PSTB2_STRP1 Phosphate import ATP-binding protein PstB 2 OS=Streptococcus pyogenes serotype M1 OX=301447 GN=pstB2 PE=3 SV=1	plasma membrane [GO:0005886]	1947000	1907400	1761900	16	16	16	67	67	67	30.482	0	323.31	1696400000	65
sp|P65742|PLSX_STRP1	sp|P65742|PLSX_STRP1 Phosphate acyltransferase OS=Streptococcus pyogenes serotype M1 OX=301447 GN=plsX PE=3 SV=1	cytoplasm [GO:0005737]	3502300	3170000	3406100	16	16	16	53.1	53.1	53.1	35.496	0	298.58	1414900000	91
sp|P68887|GPDA_STRP1	sp|P68887|GPDA_STRP1 Glycerol-3-phosphate dehydrogenase [NAD(P)+] OS=Streptococcus pyogenes serotype M1 OX=301447 GN=gpsA PE=3 SV=1	cytosol [GO:0005829]	2586800	2517700	2366400	16	16	16	63.6	63.6	63.6	36.68	0	323.31	1620900000	149
sp|P68905|ALF_STRP1	sp|P68905|ALF_STRP1 Fructose-bisphosphate aldolase OS=Streptococcus pyogenes serotype M1 OX=301447 GN=fba PE=3 SV=2		52050000	43055000	38715000	16	16	16	63.5	63.5	63.5	31.208	0	323.31	46031000000	780
sp|Q99XH4|SYW_STRP1	sp|Q99XH4|SYW_STRP1 Tryptophan--tRNA ligase OS=Streptococcus pyogenes serotype M1 OX=301447 GN=trpS PE=3 SV=1	cytoplasm [GO:0005737]	4261600	4742300	5220300	16	16	16	65.3	65.3	65.3	38.329	0	318.58	1803900000	87
sp|Q99XY3|Y1963_STRP1	sp|Q99XY3|Y1963_STRP1 Putative zinc metalloprotease SPy_1963/M5005_Spy1674 OS=Streptococcus pyogenes serotype M1 OX=301447 GN=SPy_1963 PE=3 SV=1	plasma membrane [GO:0005886]	2545700	783120	2900100	16	16	16	48.7	48.7	48.7	45.818	0	323.31	2920800000	62
sp|Q99Y58|PEPX_STRP1	sp|Q99Y58|PEPX_STRP1 Xaa-Pro dipeptidyl-peptidase OS=Streptococcus pyogenes serotype M1 OX=301447 GN=pepX PE=3 SV=1	cytoplasm [GO:0005737]	313300	297090	339520	16	16	16	27	27	27	86.737	0	95.526	252940000	70
sp|Q99ZV8|LEPA_STRP1	sp|Q99ZV8|LEPA_STRP1 Elongation factor 4 OS=Streptococcus pyogenes serotype M1 OX=301447 GN=lepA PE=3 SV=1	plasma membrane [GO:0005886]	3226600	3055500	2589700	16	16	16	41.5	41.5	41.5	68.19	0	323.31	870510000	107
sp|Q9A0I1|SYFA_STRP1	sp|Q9A0I1|SYFA_STRP1 Phenylalanine--tRNA ligase alpha subunit OS=Streptococcus pyogenes serotype M1 OX=301447 GN=pheS PE=3 SV=2	cytoplasm [GO:0005737]	1551600	1712300	1940000	16	16	16	49.9	49.9	49.9	39.178	0	323.31	1288500000	115
sp|Q9A0L9|ADCA_STRP1	sp|Q9A0L9|ADCA_STRP1 Zinc-binding protein AdcA OS=Streptococcus pyogenes serotype M1 OX=301447 GN=adcA PE=3 SV=2		1839100	1840800	2726500	16	16	16	33.6	33.6	33.6	58.56	0	62.818	1295800000	108
sp|Q9A155|FTSK_STRP1	sp|Q9A155|FTSK_STRP1 DNA translocase FtsK OS=Streptococcus pyogenes serotype M1 OX=301447 GN=ftsK PE=3 SV=1	plasma membrane [GO:0005886]	1041300	1028200	1037200	16	16	16	24.8	24.8	24.8	89.327	0	201.3	504240000	60
tr|Q99XI9|Q99XI9_STRP1	tr|Q99XI9|Q99XI9_STRP1 Cyclic-di-AMP phosphodiesterase OS=Streptococcus pyogenes serotype M1 OX=301447 GN=SPy_2184 PE=3 SV=1	plasma membrane [GO:0005886]	362000	125060	229050	16	16	16	27.1	27.1	27.1	74.061	0	98.382	410080000	53
tr|Q99ZD7|Q99ZD7_STRP1	tr|Q99ZD7|Q99ZD7_STRP1 Putative amino acid ABC transporter, periplasmic amino acid-binding protein OS=Streptococcus pyogenes serotype M1 OX=301447 GN=SPy_1274 PE=4 SV=1		1734000	1786500	1663800	16	16	16	62.2	62.2	62.2	31.74	0	227.02	1478800000	71
tr|Q9A0A4|Q9A0A4_STRP1	tr|Q9A0A4|Q9A0A4_STRP1 Putative ABC transporter (ATP-binding protein) OS=Streptococcus pyogenes serotype M1 OX=301447 GN=SPy_0867 PE=4 SV=1		355600	347730	335650	16	16	16	32.5	32.5	32.5	71.19	0	121.57	264730000	56
tr|Q9A0U5|Q9A0U5_STRP1	tr|Q9A0U5|Q9A0U5_STRP1 Putative peptidoglycan branched peptide synthesis protein, alanine adding enzyme OS=Streptococcus pyogenes serotype M1 OX=301447 GN=murN PE=4 SV=1		651880	558680	543090	16	16	16	41.1	41.1	41.1	47.528	0	76.518	740820000	70
tr|Q9A1F9|Q9A1F9_STRP1	tr|Q9A1F9|Q9A1F9_STRP1 Oligopeptidepermease OS=Streptococcus pyogenes serotype M1 OX=301447 GN=oppB PE=3 SV=1	plasma membrane [GO:0005886]	2013200	2555900	2442200	16	16	16	28.4	28.4	28.4	56.08	0	323.31	4013900000	100
tr|Q9A1H4|Q9A1H4_STRP1	tr|Q9A1H4|Q9A1H4_STRP1 Putative purine operon repressor OS=Streptococcus pyogenes serotype M1 OX=301447 GN=purR PE=4 SV=1		9231600	9600300	8562200	16	16	16	65.2	65.2	65.2	30.725	0	323.31	2644100000	112
tr|Q9A1J2|Q9A1J2_STRP1	tr|Q9A1J2|Q9A1J2_STRP1 Uncharacterized protein OS=Streptococcus pyogenes serotype M1 OX=301447 GN=SPy_0248 PE=4 SV=1	cytoplasm [GO:0005737]	5222400	5606700	4431300	16	16	16	69.7	69.7	69.7	33.867	0	323.31	3128600000	222
tr|Q9A0J7|Q9A0J7_STRP1	tr|Q9A0J7|Q9A0J7_STRP1 Uncharacterized protein OS=Streptococcus pyogenes serotype M1 OX=301447 GN=SPy_0747 PE=4 SV=1	membrane [GO:0016020]	1002900	734380	873340	17	17	17	23.2	23.2	23.2	99.804	0	323.31	384740000	94
sp|P60199|RNZ_STRP1	sp|P60199|RNZ_STRP1 Ribonuclease Z OS=Streptococcus pyogenes serotype M1 OX=301447 GN=rnz PE=3 SV=1		740310	743080	838130	17	17	17	67	67	67	34.429	0	104.74	427710000	65
sp|P60434|RL2_STRP1	sp|P60434|RL2_STRP1 50S ribosomal protein L2 OS=Streptococcus pyogenes serotype M1 OX=301447 GN=rplB PE=3 SV=1	cytosolic large ribosomal subunit [GO:0022625]	38380000	48018000	51360000	17	17	17	62.8	62.8	62.8	29.876	0	323.31	37838000000	543
sp|P68903|RRF_STRP1	sp|P68903|RRF_STRP1 Ribosome-recycling factor OS=Streptococcus pyogenes serotype M1 OX=301447 GN=frr PE=3 SV=1	cytoplasm [GO:0005737]	1102500	1363700	1608800	17	17	17	80	80	80	20.572	0	323.31	7064300000	423
sp|P69887|TPIS_STRP1	sp|P69887|TPIS_STRP1 Triosephosphate isomerase OS=Streptococcus pyogenes serotype M1 OX=301447 GN=tpiA PE=3 SV=2	cytosol [GO:0005829]	42315000	47093000	44616000	17	17	17	67.9	67.9	67.9	26.618	0	323.31	48299000000	913
sp|Q99XZ9|SYC_STRP1	sp|Q99XZ9|SYC_STRP1 Cysteine--tRNA ligase OS=Streptococcus pyogenes serotype M1 OX=301447 GN=cysS PE=3 SV=1	cytoplasm [GO:0005737]	1617600	1499000	1432000	17	17	17	39.8	39.8	39.8	50.49	0	174.95	821730000	98
sp|Q99Y73|MUTS2_STRP1	sp|Q99Y73|MUTS2_STRP1 Endonuclease MutS2 OS=Streptococcus pyogenes serotype M1 OX=301447 GN=mutS2 PE=3 SV=1		845500	1238200	1332500	17	17	17	27.1	27.1	27.1	87.803	0	173.23	379220000	53
sp|Q99Z29|GPMA_STRP1	sp|Q99Z29|GPMA_STRP1 2,3-bisphosphoglycerate-dependent phosphoglycerate mutase OS=Streptococcus pyogenes serotype M1 OX=301447 GN=gpmA PE=3 SV=2		14508000	16114000	13982000	17	17	17	62.3	62.3	62.3	26.036	0	323.31	17096000000	566
sp|Q99ZI9|FTHS1_STRP1	sp|Q99ZI9|FTHS1_STRP1 Formate--tetrahydrofolate ligase 1 OS=Streptococcus pyogenes serotype M1 OX=301447 GN=fhs1 PE=3 SV=1		13888000	15851000	13861000	17	17	17	41	41	41	59.53	0	252.14	3297900000	101
sp|Q99ZU0|MNME_STRP1	sp|Q99ZU0|MNME_STRP1 tRNA modification GTPase MnmE OS=Streptococcus pyogenes serotype M1 OX=301447 GN=mnmE PE=3 SV=1	cytosol [GO:0005829]	485320	549400	569510	17	17	17	48.5	48.5	48.5	50.508	0	116.7	261760000	50
sp|Q9A0F4|PEPT_STRP1	sp|Q9A0F4|PEPT_STRP1 Peptidase T OS=Streptococcus pyogenes serotype M1 OX=301447 GN=pepT PE=3 SV=1	cytosol [GO:0005829]	1431800	1040600	1257900	17	17	17	62.2	62.2	62.2	44.968	0	323.31	476010000	67
sp|Q9A0M0|PEPDA_STRP1	sp|Q9A0M0|PEPDA_STRP1 Probable dipeptidase A OS=Streptococcus pyogenes serotype M1 OX=301447 GN=pepDA PE=3 SV=1		1659700	1660800	1564700	17	17	17	53.8	53.8	53.8	53.855	0	161.7	851780000	68
tr|Q99XS2|Q99XS2_STRP1	tr|Q99XS2|Q99XS2_STRP1 Uncharacterized protein OS=Streptococcus pyogenes serotype M1 OX=301447 GN=SPy_2065 PE=4 SV=1	membrane [GO:0016020]	819940	677600	840710	17	17	17	39.9	39.9	39.9	64.061	0	250.9	901390000	79
tr|Q99XX6|Q99XX6_STRP1	tr|Q99XX6|Q99XX6_STRP1 Multiple sugar-binding ABC transport system (ATP-binding protein) OS=Streptococcus pyogenes serotype M1 OX=301447 GN=msmK PE=3 SV=1	ATP-binding cassette (ABC) transporter complex, substrate-binding subunit-containing [GO:0055052]	2966000	2902200	3196400	17	17	17	50.9	50.9	50.9	42.02	0	298.46	2681200000	111
tr|Q99Y24|Q99Y24_STRP1	tr|Q99Y24|Q99Y24_STRP1 Putative type I site-specific deoxyribonuclease OS=Streptococcus pyogenes serotype M1 OX=301447 GN=hsdM PE=4 SV=1		763610	787530	895980	17	17	17	43.3	43.3	43.3	59.498	0	203.01	505420000	62
tr|Q99Y38|Q99Y38_STRP1	tr|Q99Y38|Q99Y38_STRP1 Putative acid phosphatase OS=Streptococcus pyogenes serotype M1 OX=301447 GN=lppC PE=4 SV=1	cell outer membrane [GO:0009279]	6462600	5661500	6643300	17	17	17	63.7	63.7	63.7	32.575	0	323.31	2736800000	180
tr|Q99Y42|Q99Y42_STRP1	tr|Q99Y42|Q99Y42_STRP1 Ribonuclease J OS=Streptococcus pyogenes serotype M1 OX=301447 GN=rnj PE=3 SV=1	cytoplasm [GO:0005737]	1274100	1368900	1572100	17	17	17	43.4	43.4	43.4	61.097	0	101.78	651190000	48
tr|Q99Y53|Q99Y53_STRP1	tr|Q99Y53|Q99Y53_STRP1 Uncharacterized protein OS=Streptococcus pyogenes serotype M1 OX=301447 GN=SPy_1865 PE=4 SV=1		6437200	7364900	6715400	17	17	17	68.9	68.9	68.9	22.111	0	323.31	2565800000	187
tr|Q99YN5|Q99YN5_STRP1	tr|Q99YN5|Q99YN5_STRP1 Cysteine synthase OS=Streptococcus pyogenes serotype M1 OX=301447 GN=cysM PE=3 SV=1	cytoplasm [GO:0005737]	3443000	2801300	3244300	17	17	17	67.4	67.4	67.4	33.24	0	323.31	6596100000	502
tr|Q99YS5|Q99YS5_STRP1	tr|Q99YS5|Q99YS5_STRP1 Uncharacterized protein OS=Streptococcus pyogenes serotype M1 OX=301447 GN=SPy_1564 PE=4 SV=1		724450	816690	657210	17	17	17	62.4	62.4	62.4	31.78	0	81.604	398440000	47
tr|Q99YW2|Q99YW2_STRP1	tr|Q99YW2|Q99YW2_STRP1 Cell-division initiation protein (Septum placement) OS=Streptococcus pyogenes serotype M1 OX=301447 GN=divIVAS PE=4 SV=1	cytoplasm [GO:0005737]	26804000	28469000	27101000	17	17	17	54.8	54.8	54.8	28.934	0	323.31	13617000000	266
tr|Q99ZB1|Q99ZB1_STRP1	tr|Q99ZB1|Q99ZB1_STRP1 Maltodextrin-binding protein OS=Streptococcus pyogenes serotype M1 OX=301447 GN=malX PE=3 SV=1	ATP-binding cassette (ABC) transporter complex, substrate-binding subunit-containing [GO:0055052]	425600	393690	306230	17	17	17	43	43	43	45.552	0	120.34	390940000	85
tr|Q9A0E7|Q9A0E7_STRP1	tr|Q9A0E7|Q9A0E7_STRP1 Uncharacterized protein OS=Streptococcus pyogenes serotype M1 OX=301447 GN=SPy_0807 PE=4 SV=1	plasma membrane [GO:0005886]	1677600	1362400	1150700	17	17	17	34.1	34.1	34.1	82.914	0	323.31	673010000	65
tr|Q9A0G6|Q9A0G6_STRP1	tr|Q9A0G6|Q9A0G6_STRP1 dTDP-4-dehydrorhamnose reductase OS=Streptococcus pyogenes serotype M1 OX=301447 GN=rmlD PE=1 SV=1	cytosol [GO:0005829]	808150	768570	871930	17	17	17	68.3	68.3	68.3	31.989	0	153.99	1098400000	154
tr|Q9A1F7|Q9A1F7_STRP1	tr|Q9A1F7|Q9A1F7_STRP1 Oligopeptidepermease (ATP-binding protein) OS=Streptococcus pyogenes serotype M1 OX=301447 GN=oppD PE=3 SV=1		3018200	2940000	3419000	17	17	17	47.5	47.5	47.5	39.703	0	162.52	3370300000	108
sp|P0C0B6|DNAJ_STRP1	sp|P0C0B6|DNAJ_STRP1 Chaperone protein DnaJ OS=Streptococcus pyogenes serotype M1 OX=301447 GN=dnaJ PE=3 SV=1	cytoplasm [GO:0005737]	1720900	1950400	1953700	18	18	18	44.7	44.7	44.7	40.494	0	323.31	4340500000	241
sp|P63375|PSTB1_STRP1	sp|P63375|PSTB1_STRP1 Phosphate import ATP-binding protein PstB 1 OS=Streptococcus pyogenes serotype M1 OX=301447 GN=pstB1 PE=3 SV=1	plasma membrane [GO:0005886]	3353000	3398600	3344200	18	18	18	60.7	60.7	60.7	28.08	0	173.84	1291100000	101
sp|P65458|MURA1_STRP1	sp|P65458|MURA1_STRP1 UDP-N-acetylglucosamine 1-carboxyvinyltransferase 1 OS=Streptococcus pyogenes serotype M1 OX=301447 GN=murA1 PE=3 SV=1	cytoplasm [GO:0005737]	1409800	1419700	1720900	18	18	18	57.7	57.7	57.7	45.669	0	136.42	554570000	75
sp|P66555|RS3_STRP1	sp|P66555|RS3_STRP1 30S ribosomal protein S3 OS=Streptococcus pyogenes serotype M1 OX=301447 GN=rpsC PE=3 SV=1	cytosolic small ribosomal subunit [GO:0022627]	59628000	57030000	65113000	18	18	18	67.7	67.7	67.7	24.133	0	323.31	32711000000	436
sp|P69882|KAD_STRP1	sp|P69882|KAD_STRP1 Adenylate kinase OS=Streptococcus pyogenes serotype M1 OX=301447 GN=adk PE=3 SV=1	cytosol [GO:0005829]	7863200	7693400	8582900	18	18	18	71.7	71.7	71.7	23.7	0	323.31	4823000000	300
sp|Q99XI8|MNMG_STRP1	sp|Q99XI8|MNMG_STRP1 tRNA uridine 5-carboxymethylaminomethyl modification enzyme MnmG OS=Streptococcus pyogenes serotype M1 OX=301447 GN=mnmG PE=3 SV=1	cytosol [GO:0005829]	885520	886270	888060	18	18	18	35.4	35.4	35.4	70.214	0	222.65	462940000	65
sp|Q99Z77|METK_STRP1	sp|Q99Z77|METK_STRP1 S-adenosylmethionine synthase OS=Streptococcus pyogenes serotype M1 OX=301447 GN=metK PE=3 SV=1	cytosol [GO:0005829]	2505600	2749600	2658500	18	18	18	46	46	46	43.179	0	323.31	1254400000	120
sp|Q99ZL9|TRMFO_STRP1	sp|Q99ZL9|TRMFO_STRP1 Methylenetetrahydrofolate--tRNA-(uracil-5-)-methyltransferase TrmFO OS=Streptococcus pyogenes serotype M1 OX=301447 GN=trmFO PE=3 SV=1	cytosol [GO:0005829]	867660	623680	878020	18	18	18	61.8	61.8	61.8	49.424	0	173.68	330550000	55
sp|Q99ZP5|RF1_STRP1	sp|Q99ZP5|RF1_STRP1 Peptide chain release factor 1 OS=Streptococcus pyogenes serotype M1 OX=301447 GN=prfA PE=3 SV=2	cytoplasm [GO:0005737]	2271200	2940100	3875000	18	18	18	52.1	52.1	52.1	40.568	0	323.31	1135200000	142
sp|Q9A1U3|SYY_STRP1	sp|Q9A1U3|SYY_STRP1 Tyrosine--tRNA ligase OS=Streptococcus pyogenes serotype M1 OX=301447 GN=tyrS PE=3 SV=1	cytosol [GO:0005829]	2861500	2648900	2469800	18	18	18	56.7	56.7	56.7	47.341	0	323.31	3140700000	218
sp|Q9A1W2|RL5_STRP1	sp|Q9A1W2|RL5_STRP1 50S ribosomal protein L5 OS=Streptococcus pyogenes serotype M1 OX=301447 GN=rplE PE=3 SV=1	cytosolic large ribosomal subunit [GO:0022625]	548040000	531410000	581280000	18	18	18	81.1	81.1	81.1	19.815	0	323.31	64939000000	527
tr|Q99Y36|Q99Y36_STRP1	tr|Q99Y36|Q99Y36_STRP1 Uncharacterized protein OS=Streptococcus pyogenes serotype M1 OX=301447 GN=SPy_1885 PE=4 SV=1		8415600	8823600	8412000	18	18	18	52.3	52.3	52.3	59.139	0	323.31	4882200000	167
tr|Q99YK3|Q99YK3_STRP1	tr|Q99YK3|Q99YK3_STRP1 DEAD-box ATP-dependent RNA helicase CshB OS=Streptococcus pyogenes serotype M1 OX=301447 GN=cshB PE=3 SV=1	cytosol [GO:0005829]	4478700	4597700	5138400	18	18	18	43	43	43	50.793	0	115.26	1440800000	89
tr|Q99Z53|Q99Z53_STRP1	tr|Q99Z53|Q99Z53_STRP1 Putative oligopeptidase OS=Streptococcus pyogenes serotype M1 OX=301447 GN=pepB PE=3 SV=1	cytoplasm [GO:0005737]	484320	421740	632600	18	18	18	38.1	38.1	38.1	69.393	0	105.58	453110000	105
tr|Q99ZQ5|Q99ZQ5_STRP1	tr|Q99ZQ5|Q99ZQ5_STRP1 Putative phosphotransacetylase OS=Streptococcus pyogenes serotype M1 OX=301447 GN=pta PE=1 SV=1		4108900	3927300	4249500	18	18	18	77.3	77.3	77.3	35.824	0	323.31	4321900000	310
tr|Q9A045|Q9A045_STRP1	tr|Q9A045|Q9A045_STRP1 dTDP-glucose 4,6-dehydratase OS=Streptococcus pyogenes serotype M1 OX=301447 GN=cpsFQ PE=3 SV=1		2455300	2242200	2699600	18	18	18	74.9	74.9	74.9	38.866	0	308.66	2690100000	230
tr|Q9A0F9|Q9A0F9_STRP1	tr|Q9A0F9|Q9A0F9_STRP1 Uncharacterized protein OS=Streptococcus pyogenes serotype M1 OX=301447 GN=SPy_0793 PE=1 SV=1	membrane [GO:0016020]	277970	322930	494420	18	18	18	27.1	27.1	27.1	92.939	0	148.18	954540000	58
tr|Q9A0U4|Q9A0U4_STRP1	tr|Q9A0U4|Q9A0U4_STRP1 Putative peptidoglycan branched peptide synthesis protein, serine/alanine adding enzyme OS=Streptococcus pyogenes serotype M1 OX=301447 GN=murM PE=4 SV=1		1662800	1736700	2254700	18	18	18	51	51	51	46.021	0	289.52	707090000	65
tr|Q9A0W2|Q9A0W2_STRP1	tr|Q9A0W2|Q9A0W2_STRP1 Uncharacterized protein OS=Streptococcus pyogenes serotype M1 OX=301447 GN=SPy_0588 PE=4 SV=1		3172200	4409500	4064500	18	18	18	88.7	88.7	88.7	16.09	0	235.22	3818300000	253
tr|Q9A1Q0|Q9A1Q0_STRP1	tr|Q9A1Q0|Q9A1Q0_STRP1 Putative toxic anion resistance protein OS=Streptococcus pyogenes serotype M1 OX=301447 GN=SPy_0158 PE=4 SV=1		1323500	1409200	1328000	18	18	18	49.3	49.3	49.3	46.371	0	323.31	1761100000	92
tr|Q7DAL1|Q7DAL1_STRP1	tr|Q7DAL1|Q7DAL1_STRP1 Inhibitor of complement-mediated lysis OS=Streptococcus pyogenes serotype M1 OX=301447 GN=sic PE=4 SV=1		623210	695800	516890	19	19	19	65.6	65.6	65.6	34.217	0	323.31	12281000000	274
sp|Q99XK9|SYH_STRP1	sp|Q99XK9|SYH_STRP1 Histidine--tRNA ligase OS=Streptococcus pyogenes serotype M1 OX=301447 GN=hisS PE=3 SV=1	cytoplasm [GO:0005737]	3398700	3784700	3340700	19	19	19	54.5	54.5	54.5	48.2	0	235.73	1745600000	116
sp|Q99YC0|GATA_STRP1	sp|Q99YC0|GATA_STRP1 Glutamyl-tRNA(Gln) amidotransferase subunit A OS=Streptococcus pyogenes serotype M1 OX=301447 GN=gatA PE=3 SV=1	glutamyl-tRNA(Gln) amidotransferase complex [GO:0030956]	3017400	5083600	5472700	19	19	19	56.4	56.4	56.4	52.32	0	323.31	1300100000	85
tr|Q7DAL3|Q7DAL3_STRP1	tr|Q7DAL3|Q7DAL3_STRP1 Collagen-like surface protei OS=Streptococcus pyogenes serotype M1 OX=301447 GN=scl PE=4 SV=1	extracellular space [GO:0005615]	267260	219160	352060	19	19	19	46.6	46.6	46.6	36.259	0	323.31	1038100000	156
tr|Q99YK8|Q99YK8_STRP1	tr|Q99YK8|Q99YK8_STRP1 Nicotinate phosphoribosyltransferase OS=Streptococcus pyogenes serotype M1 OX=301447 GN=SPy_1653 PE=3 SV=1	cytosol [GO:0005829]	1186400	1229000	1237300	19	19	19	40.3	40.3	40.3	55.04	0	323.31	1263900000	168
tr|Q99YL6|Q99YL6_STRP1	tr|Q99YL6|Q99YL6_STRP1 Mid-cell-anchored protein Z OS=Streptococcus pyogenes serotype M1 OX=301447 GN=mapZ PE=3 SV=1	plasma membrane [GO:0005886]	5968100	6406700	5622200	19	19	19	48.7	48.7	48.7	52.996	0	323.31	3405900000	220
tr|Q99YT8|Q99YT8_STRP1	tr|Q99YT8|Q99YT8_STRP1 Putative Xaa-His dipeptidase OS=Streptococcus pyogenes serotype M1 OX=301447 GN=SPy_1542 PE=4 SV=1		845420	970580	1192500	19	19	19	50.1	50.1	50.1	49.08	0	218.02	612290000	87
tr|Q99ZX7|Q99ZX7_STRP1	tr|Q99ZX7|Q99ZX7_STRP1 Putative acetoin dehydrogenase (TPP-dependent) beta chain OS=Streptococcus pyogenes serotype M1 OX=301447 GN=acoB PE=4 SV=1		22181000	20182000	20368000	19	19	19	54.5	54.5	54.5	35.836	0	323.31	9367600000	346
tr|Q9A117|Q9A117_STRP1	tr|Q9A117|Q9A117_STRP1 Putative sugar transferase OS=Streptococcus pyogenes serotype M1 OX=301447 GN=SPy_0515 PE=4 SV=1		1334200	1107300	1433800	19	19	19	66	66	66	37.553	0	132.95	1437700000	78
tr|Q9A1E5|Q9A1E5_STRP1	tr|Q9A1E5|Q9A1E5_STRP1 Uncharacterized protein OS=Streptococcus pyogenes serotype M1 OX=301447 GN=SPy_0317 PE=4 SV=1		7825200	9675800	8534500	19	19	19	73.6	73.6	73.6	30.622	0	323.31	7949500000	232
tr|Q9A1G1|Q9A1G1_STRP1	tr|Q9A1G1|Q9A1G1_STRP1 Uncharacterized protein OS=Streptococcus pyogenes serotype M1 OX=301447 GN=SPy_0290 PE=4 SV=1		1821800	1604100	1786900	19	19	19	56.4	56.4	56.4	52.782	0	323.31	540310000	63
sp|P60812|PRSA2_STRP1	sp|P60812|PRSA2_STRP1 Foldase protein PrsA 2 OS=Streptococcus pyogenes serotype M1 OX=301447 GN=prsA2 PE=3 SV=1	plasma membrane [GO:0005886]	20292000	18688000	16047000	20	19	19	57.3	55	55	34.349	0	323.31	21466000000	312
tr|Q99ZH4|Q99ZH4_STRP1	tr|Q99ZH4|Q99ZH4_STRP1 Putative lipoprotein OS=Streptococcus pyogenes serotype M1 OX=301447 GN=SPy_1228 PE=4 SV=1	plasma membrane [GO:0005886]	23925000	23310000	22450000	20	20	19	56.9	56.9	56.9	36.396	0	323.31	28486000000	506
sp|P66021|RF3_STRP1	sp|P66021|RF3_STRP1 Peptide chain release factor 3 OS=Streptococcus pyogenes serotype M1 OX=301447 GN=prfC PE=3 SV=1	cytosol [GO:0005829]	3124200	2871300	2953700	20	20	20	47.7	47.7	47.7	58.27	0	323.31	1422800000	115
sp|Q99XQ7|EFTS_STRP1	sp|Q99XQ7|EFTS_STRP1 Elongation factor Ts OS=Streptococcus pyogenes serotype M1 OX=301447 GN=tsf PE=3 SV=1	cytoplasm [GO:0005737]	25810000	25987000	23622000	20	20	20	61	61	61	37.227	0	323.31	19882000000	665
sp|Q99YC1|GATB_STRP1	sp|Q99YC1|GATB_STRP1 Aspartyl/glutamyl-tRNA(Asn/Gln) amidotransferase subunit B OS=Streptococcus pyogenes serotype M1 OX=301447 GN=gatB PE=3 SV=1		2215200	2252300	3648000	20	20	20	63.7	63.7	63.7	53.429	0	323.31	1178100000	125
sp|Q99ZD0|PFKA_STRP1	sp|Q99ZD0|PFKA_STRP1 ATP-dependent 6-phosphofructokinase OS=Streptococcus pyogenes serotype M1 OX=301447 GN=pfkA PE=3 SV=1	6-phosphofructokinase complex [GO:0005945]	17254000	15371000	16595000	20	20	20	77.7	77.7	77.7	35.748	0	323.31	18216000000	647
tr|Q99YB4|Q99YB4_STRP1	tr|Q99YB4|Q99YB4_STRP1 Uncharacterized protein OS=Streptococcus pyogenes serotype M1 OX=301447 GN=SPy_1781 PE=4 SV=1	cytosol [GO:0005829]	1547300	1747400	1723600	20	20	20	49.8	49.8	49.8	51.98	0	323.31	950840000	82
tr|Q99YX1|Q99YX1_STRP1	tr|Q99YX1|Q99YX1_STRP1 Putative phosphomannomutase OS=Streptococcus pyogenes serotype M1 OX=301447 GN=SPy_1503 PE=3 SV=1		232980	225900	174450	20	20	20	50.7	50.7	50.7	63.111	0	104.73	355610000	89
tr|Q99Z63|Q99Z63_STRP1	tr|Q99Z63|Q99Z63_STRP1 Ribonucleoside-diphosphate reductase OS=Streptococcus pyogenes serotype M1 OX=301447 GN=nrdE.2 PE=3 SV=1	ribonucleoside-diphosphate reductase complex [GO:0005971]	900800	795500	850780	20	20	20	37.1	37.1	37.1	81.351	0	148.67	446780000	75
tr|Q9A074|Q9A074_STRP1	tr|Q9A074|Q9A074_STRP1 Putative ABC transporter (Binding protein) OS=Streptococcus pyogenes serotype M1 OX=301447 GN=SPy_0903 PE=3 SV=1		3055900	3134800	2250000	20	20	20	61.2	61.2	61.2	33.233	0	263.68	5942100000	276
tr|Q9A0C5|Q9A0C5_STRP1	tr|Q9A0C5|Q9A0C5_STRP1 Uncharacterized protein OS=Streptococcus pyogenes serotype M1 OX=301447 GN=SPy_0836 PE=3 SV=1	membrane [GO:0016020]	5468100	5383900	4394600	20	20	20	71.2	71.2	71.2	45.438	0	323.31	1668700000	131
tr|Q9A118|Q9A118_STRP1	tr|Q9A118|Q9A118_STRP1 Catabolite control protein A OS=Streptococcus pyogenes serotype M1 OX=301447 GN=ccpA PE=4 SV=2		9164200	9774200	9609000	20	20	20	79	79	79	36.713	0	323.31	6884600000	242
tr|Q9A207|Q9A207_STRP1	tr|Q9A207|Q9A207_STRP1 Ribosome-binding ATPase YchF OS=Streptococcus pyogenes serotype M1 OX=301447 GN=ychF PE=3 SV=1	cytoplasm [GO:0005737]	7025000	6177700	7001700	20	20	20	72	72	72	41.094	0	323.31	2669900000	139
sp|P0A3A4|DNAA_STRP1	sp|P0A3A4|DNAA_STRP1 Chromosomal replication initiator protein DnaA OS=Streptococcus pyogenes serotype M1 OX=301447 GN=dnaA PE=3 SV=1	cytoplasm [GO:0005737]; plasma membrane [GO:0005886]	1489600	1550500	1480600	21	21	21	47	47	47	51.664	0	283.3	1396700000	86
sp|P64064|DER_STRP1	sp|P64064|DER_STRP1 GTPase Der OS=Streptococcus pyogenes serotype M1 OX=301447 GN=der PE=3 SV=1		1888100	2888900	2296800	21	21	21	59.2	59.2	59.2	48.801	0	293.57	1230400000	95
sp|P67575|SYN_STRP1	sp|P67575|SYN_STRP1 Asparagine--tRNA ligase OS=Streptococcus pyogenes serotype M1 OX=301447 GN=asnS PE=3 SV=1	cytoplasm [GO:0005737]	1919100	2409300	2356500	21	21	21	48.9	48.9	48.9	51.207	0	196.73	1491700000	124
sp|P68901|RS2_STRP1	sp|P68901|RS2_STRP1 30S ribosomal protein S2 OS=Streptococcus pyogenes serotype M1 OX=301447 GN=rpsB PE=3 SV=2	cytosolic small ribosomal subunit [GO:0022627]	101860000	110450000	121890000	21	21	21	81.6	81.6	81.6	28.4	0	323.31	62723000000	586
sp|Q99ZA5|UVRB_STRP1	sp|Q99ZA5|UVRB_STRP1 UvrABC system protein B OS=Streptococcus pyogenes serotype M1 OX=301447 GN=uvrB PE=3 SV=1	cytoplasm [GO:0005737]; excinuclease repair complex [GO:0009380]	1313300	1090500	1234000	21	21	21	33.3	33.3	33.3	75.654	0	267.74	395010000	52
sp|Q99ZW8|GLMM_STRP1	sp|Q99ZW8|GLMM_STRP1 Phosphoglucosamine mutase OS=Streptococcus pyogenes serotype M1 OX=301447 GN=glmM PE=3 SV=1	cytosol [GO:0005829]	6043200	6729900	6910300	21	21	21	57.4	57.4	57.4	48.413	0	323.31	3342800000	205
sp|Q9A0I9|ATPA_STRP1	sp|Q9A0I9|ATPA_STRP1 ATP synthase subunit alpha OS=Streptococcus pyogenes serotype M1 OX=301447 GN=atpA PE=3 SV=1	plasma membrane [GO:0005886]; proton-transporting ATP synthase complex, catalytic core F(1) [GO:0045261]	14796000	13162000	15103000	21	21	21	45	45	45	54.685	0	323.31	28824000000	481
sp|Q9A0J5|DNLJ_STRP1	sp|Q9A0J5|DNLJ_STRP1 DNA ligase OS=Streptococcus pyogenes serotype M1 OX=301447 GN=ligA PE=3 SV=1	cytosol [GO:0005829]	1041300	908030	1294400	21	21	21	41.6	41.6	41.6	72.419	0	323.31	522840000	74
tr|Q99XU2|Q99XU2_STRP1	tr|Q99XU2|Q99XU2_STRP1 Putative ATP-binding cassette transporter-like protein OS=Streptococcus pyogenes serotype M1 OX=301447 GN=SPy_2032 PE=4 SV=1	efflux pump complex [GO:1990281]	1164800	1127400	1007600	21	21	21	56.6	56.6	56.6	46.607	0	291.25	2056000000	179
tr|Q99YE6|Q99YE6_STRP1	tr|Q99YE6|Q99YE6_STRP1 Mannose-specific phosphotransferase system component IIAB OS=Streptococcus pyogenes serotype M1 OX=301447 GN=manL PE=4 SV=1	cytoplasm [GO:0005737]; plasma membrane [GO:0005886]	19827000	16762000	20691000	21	21	21	69.4	69.4	69.4	35.567	0	323.31	12451000000	447
tr|Q9A0G5|Q9A0G5_STRP1	tr|Q9A0G5|Q9A0G5_STRP1 Uncharacterized protein OS=Streptococcus pyogenes serotype M1 OX=301447 GN=rgpAc PE=4 SV=1		161450	190830	155640	21	21	21	57	57	57	43.954	0	202.91	784210000	73
tr|Q9A0Y1|Q9A0Y1_STRP1	tr|Q9A0Y1|Q9A0Y1_STRP1 Uncharacterized protein OS=Streptococcus pyogenes serotype M1 OX=301447 GN=SPy_0560 PE=4 SV=1		956500	823170	969540	21	21	21	57.1	57.1	57.1	48.984	0	192.88	1016500000	145
tr|Q9A1N0|Q9A1N0_STRP1	tr|Q9A1N0|Q9A1N0_STRP1 Putative glycine betaine/proline ABC transporter (ATP-binding protein) OS=Streptococcus pyogenes serotype M1 OX=301447 GN=opuAA PE=4 SV=1	plasma membrane [GO:0005886]	4095200	3898800	3513300	21	21	21	67.1	67.1	67.1	44.327	0	323.31	1634300000	144
sp|P0A4G4|MTSA_STRP1	sp|P0A4G4|MTSA_STRP1 Metal ABC transporter substrate-binding lipoprotein OS=Streptococcus pyogenes serotype M1 OX=301447 GN=mtsA PE=1 SV=1	plasma membrane [GO:0005886]	9958000	9755400	11714000	22	22	22	64.2	64.2	64.2	34.358	0	323.31	14326000000	405
sp|P0C0D8|MURD_STRP1	sp|P0C0D8|MURD_STRP1 UDP-N-acetylmuramoylalanine--D-glutamate ligase OS=Streptococcus pyogenes serotype M1 OX=301447 GN=murD PE=3 SV=1	cytoplasm [GO:0005737]	1225000	1377100	1308900	22	22	22	67.5	67.5	67.5	48.726	0	268.89	1055000000	92
sp|P63415|ACKA_STRP1	sp|P63415|ACKA_STRP1 Acetate kinase OS=Streptococcus pyogenes serotype M1 OX=301447 GN=ackA PE=3 SV=1	cytoplasm [GO:0005737]	3879700	3420400	3678600	22	22	22	64.1	64.1	64.1	43.546	0	323.31	1883100000	172
sp|P65259|LDH_STRP1	sp|P65259|LDH_STRP1 L-lactate dehydrogenase OS=Streptococcus pyogenes serotype M1 OX=301447 GN=ldh PE=3 SV=2	cytoplasm [GO:0005737]	65444000	63993000	57110000	22	22	22	66.4	66.4	66.4	35.272	0	323.31	35728000000	626
sp|P65925|PYRG_STRP1	sp|P65925|PYRG_STRP1 CTP synthase OS=Streptococcus pyogenes serotype M1 OX=301447 GN=pyrG PE=3 SV=1	cytosol [GO:0005829]	5137600	5249800	5648400	22	22	22	69.5	69.5	69.5	59.506	0	323.31	1974500000	202
sp|Q99ZW2|CAS9_STRP1	sp|Q99ZW2|CAS9_STRP1 CRISPR-associated endonuclease Cas9/Csn1 OS=Streptococcus pyogenes serotype M1 OX=301447 GN=cas9 PE=1 SV=1		279950	276790	457320	22	22	22	17.5	17.5	17.5	158.44	0	44.953	310030000	48
tr|Q99Y41|Q99Y41_STRP1	tr|Q99Y41|Q99Y41_STRP1 Putative glutamine synthetase OS=Streptococcus pyogenes serotype M1 OX=301447 GN=glnA PE=3 SV=1	cytoplasm [GO:0005737]	7642300	7516700	8237600	22	22	22	64.1	64.1	64.1	50.44	0	323.31	5609800000	313
tr|Q99Z38|Q99Z38_STRP1	tr|Q99Z38|Q99Z38_STRP1 DEAD-box ATP-dependent RNA helicase CshA OS=Streptococcus pyogenes serotype M1 OX=301447 GN=deaD PE=3 SV=1	cytosol [GO:0005829]; ribosome [GO:0005840]	8416600	7105600	10500000	22	22	22	50.3	50.3	50.3	60.726	0	323.31	2338100000	147
tr|Q99ZH5|Q99ZH5_STRP1	tr|Q99ZH5|Q99ZH5_STRP1 Putative sugar ABC transporter (ATP-binding protein) OS=Streptococcus pyogenes serotype M1 OX=301447 GN=SPy_1227 PE=4 SV=1		6262100	5542700	5719400	22	22	22	49.8	49.8	49.8	55.602	0	323.31	3820700000	162
tr|Q99ZU1|Q99ZU1_STRP1	tr|Q99ZU1|Q99ZU1_STRP1 Putative dipeptidase OS=Streptococcus pyogenes serotype M1 OX=301447 GN=SPy_1070 PE=4 SV=1		4957200	5155200	4889200	22	22	22	67.6	67.6	67.6	51.345	0	323.31	5734900000	406
tr|Q99ZY2|Q99ZY2_STRP1	tr|Q99ZY2|Q99ZY2_STRP1 Ribonuclease J OS=Streptococcus pyogenes serotype M1 OX=301447 GN=rnj PE=3 SV=1	cytoplasm [GO:0005737]	2623200	2734400	2518700	22	22	22	40.9	40.9	40.9	61.192	0	185.28	1664400000	99
sp|P0C0D0|OTCC_STRP1	sp|P0C0D0|OTCC_STRP1 Ornithine carbamoyltransferase, catabolic OS=Streptococcus pyogenes serotype M1 OX=301447 GN=arcB PE=3 SV=3	cytoplasm [GO:0005737]	7976900	8055700	8190600	23	23	23	72.1	72.1	72.1	37.897	0	323.31	14931000000	721
tr|Q99XR6|Q99XR6_STRP1	tr|Q99XR6|Q99XR6_STRP1 Putative NADH oxidase/alkyl hydroperoxidase reductase OS=Streptococcus pyogenes serotype M1 OX=301447 GN=nox1 PE=4 SV=1	cytosol [GO:0005829]	6115200	6374500	6149800	23	23	23	59.4	59.4	59.4	54.751	0	323.31	7266700000	405
tr|Q99Y37|Q99Y37_STRP1	tr|Q99Y37|Q99Y37_STRP1 Eukaryotic hypersensitive-induced response-like protein OS=Streptococcus pyogenes serotype M1 OX=301447 GN=SPy_1884 PE=4 SV=1	membrane [GO:0016020]	2052900	5283100	5448700	23	23	23	63.5	63.5	63.5	33.066	0	323.31	16593000000	179
tr|Q99YL0|Q99YL0_STRP1	tr|Q99YL0|Q99YL0_STRP1 Putative cysteine aminopeptidase C OS=Streptococcus pyogenes serotype M1 OX=301447 GN=pepC PE=4 SV=1	cytoplasm [GO:0005737]	16259000	14788000	14032000	23	23	23	64.9	64.9	64.9	50.864	0	323.31	14807000000	506
tr|Q99YV1|Q99YV1_STRP1	tr|Q99YV1|Q99YV1_STRP1 Putative GTP-binding protein TypA/BipA (Tyrosine phosphorylated protein A) OS=Streptococcus pyogenes serotype M1 OX=301447 GN=SPy_1527 PE=4 SV=1	cytosol [GO:0005829]; ribonucleoprotein complex [GO:1990904]	6011500	4545300	10262000	23	23	23	49.3	49.3	49.3	68.572	0	323.31	3207900000	200
tr|Q99ZX3|Q99ZX3_STRP1	tr|Q99ZX3|Q99ZX3_STRP1 Lipoate--protein ligase OS=Streptococcus pyogenes serotype M1 OX=301447 GN=SPy_1033 PE=4 SV=1	cytoplasm [GO:0005737]	1717500	1676900	1807400	23	23	23	69	69	69	37.502	0	323.31	2465000000	294
tr|Q9A069|Q9A069_STRP1	tr|Q9A069|Q9A069_STRP1 DNA topoisomerase 4 subunit B OS=Streptococcus pyogenes serotype M1 OX=301447 GN=parE PE=3 SV=1	chromosome [GO:0005694]	3915300	3625900	4208600	23	23	23	31.1	31.1	31.1	72.183	0	323.31	1140400000	94
tr|Q9A0G8|Q9A0G8_STRP1	tr|Q9A0G8|Q9A0G8_STRP1 RNA polymerase sigma factor SigA OS=Streptococcus pyogenes serotype M1 OX=301447 GN=rpoD PE=3 SV=1	cytoplasm [GO:0005737]	10136000	11516000	12309000	23	23	23	71.5	71.5	71.5	42.27	0	323.31	5405500000	259
tr|Q9A146|Q9A146_STRP1	tr|Q9A146|Q9A146_STRP1 67 kDa Myosin-crossreactive streptococcal antigen OS=Streptococcus pyogenes serotype M1 OX=301447 GN=SPy_0470 PE=4 SV=1	membrane [GO:0016020]	839200	887820	945250	23	23	23	52.4	52.4	52.4	67.479	0	323.31	1499700000	247
tr|Q9A1C5|Q9A1C5_STRP1	tr|Q9A1C5|Q9A1C5_STRP1 Endolytic murein transglycosylase OS=Streptococcus pyogenes serotype M1 OX=301447 GN=mltG PE=3 SV=1	plasma membrane [GO:0005886]	8556500	8538200	8204300	23	23	23	53.6	53.6	53.6	58.488	0	323.31	4060900000	174
sp|P66567|RS4_STRP1	sp|P66567|RS4_STRP1 30S ribosomal protein S4 OS=Streptococcus pyogenes serotype M1 OX=301447 GN=rpsD PE=3 SV=1	small ribosomal subunit [GO:0015935]	100820000	90901000	102350000	24	24	24	76.4	76.4	76.4	23.122	0	323.31	49138000000	645
sp|Q99YE2|SYS_STRP1	sp|Q99YE2|SYS_STRP1 Serine--tRNA ligase OS=Streptococcus pyogenes serotype M1 OX=301447 GN=serS PE=3 SV=1	cytoplasm [GO:0005737]	3983500	4141800	3248900	24	24	24	65.4	65.4	65.4	48.181	0	323.31	4359000000	292
sp|Q9A178|SYM_STRP1	sp|Q9A178|SYM_STRP1 Methionine--tRNA ligase OS=Streptococcus pyogenes serotype M1 OX=301447 GN=metG PE=3 SV=2	cytoplasm [GO:0005737]	1975100	2226000	2256600	24	24	24	42.3	42.3	42.3	75.13	0	323.31	1439400000	166
tr|Q99YD7|Q99YD7_STRP1	tr|Q99YD7|Q99YD7_STRP1 3-oxoacyl-[acyl-carrier-protein] synthase 2 OS=Streptococcus pyogenes serotype M1 OX=301447 GN=fabF PE=3 SV=1	cytosol [GO:0005829]	13659000	12317000	11594000	24	24	24	86.3	86.3	86.3	43.651	0	323.31	8923500000	332
tr|Q99YN0|Q99YN0_STRP1	tr|Q99YN0|Q99YN0_STRP1 Uncharacterized protein OS=Streptococcus pyogenes serotype M1 OX=301447 GN=SPy_1625 PE=4 SV=1	plasma membrane [GO:0005886]	3862200	3021400	3052400	24	24	24	46.5	46.5	46.5	68.859	0	323.31	2929700000	148
tr|Q99YV6|Q99YV6_STRP1	tr|Q99YV6|Q99YV6_STRP1 Cell division protein FtsA OS=Streptococcus pyogenes serotype M1 OX=301447 GN=ftsA PE=3 SV=1	cell division site [GO:0032153]; cytoplasmic side of plasma membrane [GO:0009898]	13604000	11194000	10941000	24	24	24	66.7	66.7	66.7	49.336	0	323.31	3519200000	164
tr|Q99ZN6|Q99ZN6_STRP1	tr|Q99ZN6|Q99ZN6_STRP1 NADH Oxidase OS=Streptococcus pyogenes serotype M1 OX=301447 GN=nox PE=4 SV=1		22845000	20713000	26687000	24	24	24	53.7	53.7	53.7	49.603	0	323.31	7615300000	286
tr|Q9A0B0|Q9A0B0_STRP1	tr|Q9A0B0|Q9A0B0_STRP1 Putative fructose-specific enzyme II, PTS system BC component OS=Streptococcus pyogenes serotype M1 OX=301447 GN=SPy_0855 PE=4 SV=1	plasma membrane [GO:0005886]	12656000	12727000	13687000	24	24	24	37.5	37.5	37.5	67.088	0	323.31	8766100000	355
sp|P60811|PRSA1_STRP1	sp|P60811|PRSA1_STRP1 Foldase protein PrsA 1 OS=Streptococcus pyogenes serotype M1 OX=301447 GN=prsA1 PE=3 SV=1	plasma membrane [GO:0005886]	31669000	34392000	32608000	25	25	24	67.8	67.8	67.8	38.535	0	323.31	34534000000	437
tr|Q99ZX6|Q99ZX6_STRP1	tr|Q99ZX6|Q99ZX6_STRP1 Dihydrolipoamide acetyltransferase component of pyruvate dehydrogenase complex OS=Streptococcus pyogenes serotype M1 OX=301447 GN=acoC PE=3 SV=1	pyruvate dehydrogenase complex [GO:0045254]	12891000	14614000	14576000	25	24	24	63.1	60.1	60.1	49.801	0	323.31	4588200000	259
sp|P0C0B8|DPO3_STRP1	sp|P0C0B8|DPO3_STRP1 DNA polymerase III PolC-type OS=Streptococcus pyogenes serotype M1 OX=301447 GN=polC PE=3 SV=1	cytoplasm [GO:0005737]	7948500	9650200	9991100	25	25	25	19.1	19.1	19.1	164.67	0	66.614	1688000000	77
sp|P0C0G7|G3P_STRP1	sp|P0C0G7|G3P_STRP1 Glyceraldehyde-3-phosphate dehydrogenase OS=Streptococcus pyogenes serotype M1 OX=301447 GN=gap PE=3 SV=2	cytoplasm [GO:0005737]	135930000	142870000	142740000	25	25	25	90.2	90.2	90.2	35.942	0	323.31	253550000000	2132
sp|Q99Y84|UVRA_STRP1	sp|Q99Y84|UVRA_STRP1 UvrABC system protein A OS=Streptococcus pyogenes serotype M1 OX=301447 GN=uvrA PE=3 SV=1	cytoplasm [GO:0005737]; excinuclease repair complex [GO:0009380]	627950	541480	469160	25	25	25	36.1	36.1	36.1	103.97	0	323.31	945480000	130
sp|Q9A0K9|EZRA_STRP1	sp|Q9A0K9|EZRA_STRP1 Septation ring formation regulator EzrA OS=Streptococcus pyogenes serotype M1 OX=301447 GN=ezrA PE=3 SV=1	plasma membrane [GO:0005886]; septin ring [GO:0005940]	12304000	12085000	10981000	25	25	25	54.7	54.7	54.7	66.119	0	323.31	3835400000	162
sp|Q9L7Q4|PARC_STRP1	sp|Q9L7Q4|PARC_STRP1 DNA topoisomerase 4 subunit A OS=Streptococcus pyogenes serotype M1 OX=301447 GN=parC PE=3 SV=1	chromosome [GO:0005694]; cytoplasm [GO:0005737]; DNA topoisomerase type II (double strand cut, ATP-hydrolyzing) complex [GO:0009330]; extrinsic component of plasma membrane [GO:0019897]	5454200	3939800	5688700	25	25	25	36.4	36.4	36.4	92.477	0	240.58	3094000000	151
tr|Q99XP7|Q99XP7_STRP1	tr|Q99XP7|Q99XP7_STRP1 Putative anaerobic ribonucleoside-triphosphate reductase OS=Streptococcus pyogenes serotype M1 OX=301447 GN=nrdD PE=4 SV=1	anaerobic ribonucleoside-triphosphate reductase complex [GO:0031250]	1805800	1438600	1567100	25	25	25	32.9	32.9	32.9	82.841	0	323.31	1139400000	110
tr|Q99YD5|Q99YD5_STRP1	tr|Q99YD5|Q99YD5_STRP1 Malonyl CoA-acyl carrier protein transacylase OS=Streptococcus pyogenes serotype M1 OX=301447 GN=fabD PE=3 SV=1	cytosol [GO:0005829]	4505900	4598100	5121300	25	25	25	76.9	76.9	76.9	34.214	0	323.31	4290700000	338
tr|Q99ZM4|Q99ZM4_STRP1	tr|Q99ZM4|Q99ZM4_STRP1 DNA topoisomerase 1 OS=Streptococcus pyogenes serotype M1 OX=301447 GN=topA PE=3 SV=1	chromosome [GO:0005694]	1122600	1739000	1191700	25	25	25	41	41	41	80.296	0	196.37	1170200000	116
tr|Q9A066|Q9A066_STRP1	tr|Q9A066|Q9A066_STRP1 Putative ribosomal protein S1-like DNA-binding protein OS=Streptococcus pyogenes serotype M1 OX=301447 GN=SPy_0913 PE=4 SV=1	cytosolic small ribosomal subunit [GO:0022627]	59841000	53281000	53801000	25	25	25	61.6	61.6	61.6	43.849	0	323.31	67492000000	980
sp|P63793|CLPX_STRP1	sp|P63793|CLPX_STRP1 ATP-dependent Clp protease ATP-binding subunit ClpX OS=Streptococcus pyogenes serotype M1 OX=301447 GN=clpX PE=3 SV=1	HslUV protease complex [GO:0009376]	8438500	7779100	8002100	26	26	26	71.9	71.9	71.9	44.991	0	323.31	4058600000	192
sp|P66710|RPOA_STRP1	sp|P66710|RPOA_STRP1 DNA-directed RNA polymerase subunit alpha OS=Streptococcus pyogenes serotype M1 OX=301447 GN=rpoA PE=3 SV=1	cytoplasm [GO:0005737]; DNA-directed RNA polymerase complex [GO:0000428]	29862000	33022000	33138000	26	26	26	64.1	64.1	64.1	34.529	0	323.31	20310000000	539
sp|P67284|RNY_STRP1	sp|P67284|RNY_STRP1 Ribonuclease Y OS=Streptococcus pyogenes serotype M1 OX=301447 GN=rny PE=3 SV=1	plasma membrane [GO:0005886]	6257600	5765500	5921300	26	26	26	48.8	48.8	48.8	60.38	0	323.31	2186500000	148
sp|Q99XL0|SYD_STRP1	sp|Q99XL0|SYD_STRP1 Aspartate--tRNA ligase OS=Streptococcus pyogenes serotype M1 OX=301447 GN=aspS PE=3 SV=1	cytoplasm [GO:0005737]	5838800	5237500	4963000	26	26	26	53.3	53.3	53.3	66.027	0	323.31	2601400000	198
tr|Q99YV7|Q99YV7_STRP1	tr|Q99YV7|Q99YV7_STRP1 Cell division protein FtsZ OS=Streptococcus pyogenes serotype M1 OX=301447 GN=ftsZ PE=3 SV=1	cell division site [GO:0032153]; cytoplasm [GO:0005737]	25956000	26023000	29669000	26	26	26	78.1	78.1	78.1	46.431	0	323.31	15684000000	456
tr|Q99ZC0|Q99ZC0_STRP1	tr|Q99ZC0|Q99ZC0_STRP1 Putative maltose/maltodextrin-binding protein OS=Streptococcus pyogenes serotype M1 OX=301447 GN=SPy_1294 PE=4 SV=1	ATP-binding cassette (ABC) transporter complex, substrate-binding subunit-containing [GO:0055052]	8233300	8687600	8493700	26	26	26	76.1	76.1	76.1	44.585	0	323.31	13729000000	376
tr|Q99ZE1|Q99ZE1_STRP1	tr|Q99ZE1|Q99ZE1_STRP1 ATP-dependent DNA helicase OS=Streptococcus pyogenes serotype M1 OX=301447 GN=pcrA PE=3 SV=1	cytosol [GO:0005829]; DNA helicase complex [GO:0033202]	2434000	2468400	2129100	26	26	26	38.7	38.7	38.7	87.03	0	323.31	948460000	87
tr|Q9A1U2|Q9A1U2_STRP1	tr|Q9A1U2|Q9A1U2_STRP1 Putative penicillin-binding protein 1b OS=Streptococcus pyogenes serotype M1 OX=301447 GN=pbp1b PE=4 SV=1	extracellular region [GO:0005576]; membrane [GO:0016020]	950100	1044200	895090	26	26	26	46.6	46.6	46.6	84.497	0	323.31	1453400000	103
tr|Q9A180|Q9A180_STRP1	tr|Q9A180|Q9A180_STRP1 Putative cell envelope proteinase OS=Streptococcus pyogenes serotype M1 OX=301447 GN=prtS PE=3 SV=1	membrane [GO:0016020]		89655	131920	27	27	27	20.5	20.5	20.5	181.29	0	323.31	680500000	124
tr|Q99ZX5|Q99ZX5_STRP1	tr|Q99ZX5|Q99ZX5_STRP1 Dihydrolipoyl dehydrogenase OS=Streptococcus pyogenes serotype M1 OX=301447 GN=acoL PE=3 SV=1		13470000	11997000	11313000	27	27	26	56.4	56.4	54	62.466	0	323.31	6988500000	348
sp|P67023|SYE_STRP1	sp|P67023|SYE_STRP1 Glutamate--tRNA ligase OS=Streptococcus pyogenes serotype M1 OX=301447 GN=gltX PE=3 SV=1	cytosol [GO:0005829]	7415800	7058500	7506500	27	27	27	64.4	64.4	64.4	55.093	0	323.31	4093000000	266
tr|Q9A0U8|Q9A0U8_STRP1	tr|Q9A0U8|Q9A0U8_STRP1 Putative oligopeptidase OS=Streptococcus pyogenes serotype M1 OX=301447 GN=pepF PE=3 SV=1		2823600	2664200	2851700	27	27	27	47.1	47.1	47.1	68.702	0	323.31	3996700000	437
tr|Q9A0W8|Q9A0W8_STRP1	tr|Q9A0W8|Q9A0W8_STRP1 Uncharacterized protein OS=Streptococcus pyogenes serotype M1 OX=301447 GN=SPy_0580 PE=4 SV=1		2021400	1933500	1879500	27	27	27	40.8	40.8	40.8	78.849	0	228.23	1124700000	114
sp|P0C0I3|TACY_STRP1	sp|P0C0I3|TACY_STRP1 Streptolysin O OS=Streptococcus pyogenes serotype M1 OX=301447 GN=slo PE=3 SV=1	extracellular region [GO:0005576]; host cell plasma membrane [GO:0020002]; membrane [GO:0016020]	570270	732640	970250	28	28	28	61.6	61.6	61.6	63.638	0	323.31	1336100000	204
sp|Q9A1L1|G6PI_STRP1	sp|Q9A1L1|G6PI_STRP1 Glucose-6-phosphate isomerase OS=Streptococcus pyogenes serotype M1 OX=301447 GN=pgi PE=3 SV=1	cytosol [GO:0005829]	15554000	14767000	15978000	28	28	28	71.7	71.7	71.7	49.452	0	323.31	18665000000	685
tr|Q9A1Y3|Q9A1Y3_STRP1	tr|Q9A1Y3|Q9A1Y3_STRP1 Adenylosuccinate lyase OS=Streptococcus pyogenes serotype M1 OX=301447 GN=purB PE=3 SV=1	cytosol [GO:0005829]	10122000	10326000	10037000	28	28	28	71.6	71.6	71.6	49.534	0	323.31	3533900000	241
sp|Q9A0V7|SYK_STRP1	sp|Q9A0V7|SYK_STRP1 Lysine--tRNA ligase OS=Streptococcus pyogenes serotype M1 OX=301447 GN=lysS PE=3 SV=1	cytosol [GO:0005829]	9873100	8524600	8958700	29	29	29	53.1	53.1	53.1	56.599	0	323.31	4177700000	250
tr|Q99YF8|Q99YF8_STRP1	tr|Q99YF8|Q99YF8_STRP1 Transcription termination/antitermination protein NusA OS=Streptococcus pyogenes serotype M1 OX=301447 GN=nusA PE=3 SV=1	cytosol [GO:0005829]	6940500	8356000	7332700	29	29	29	65.2	65.2	65.2	43.747	0	323.31	3393900000	220
tr|Q99Z66|Q99Z66_STRP1	tr|Q99Z66|Q99Z66_STRP1 Phosphoenolpyruvate-protein phosphotransferase OS=Streptococcus pyogenes serotype M1 OX=301447 GN=pstI PE=3 SV=1	cytoplasm [GO:0005737]	37850000	39132000	38077000	29	29	29	71.1	71.1	71.1	63.135	0	323.31	15598000000	660
tr|Q9A0X7|Q9A0X7_STRP1	tr|Q9A0X7|Q9A0X7_STRP1 Signal recognition particle receptor FtsY OS=Streptococcus pyogenes serotype M1 OX=301447 GN=ftsY PE=3 SV=1	cytoplasm [GO:0005737]; plasma membrane [GO:0005886]	6223500	6922700	6207700	29	29	29	56.8	56.8	56.8	56.769	0	323.31	3061800000	246
tr|Q9A1H3|Q9A1H3_STRP1	tr|Q9A1H3|Q9A1H3_STRP1 Putative surface exclusion protein OS=Streptococcus pyogenes serotype M1 OX=301447 GN=prgA PE=4 SV=1		1720500	1443400	2133600	29	29	29	44	44	44	94.696	0	323.31	1170900000	212
tr|Q99XH2|Q99XH2_STRP1	tr|Q99XH2|Q99XH2_STRP1 ABC transporter, ATP-binding protein OS=Streptococcus pyogenes serotype M1 OX=301447 GN=SPy_2210 PE=4 SV=1		8912800	8018800	8456200	30	30	30	55.5	55.5	55.5	60.733	0	323.31	7099600000	361
tr|Q99YL1|Q99YL1_STRP1	tr|Q99YL1|Q99YL1_STRP1 Putative penicillin-binding protein 1a OS=Streptococcus pyogenes serotype M1 OX=301447 GN=pbp1A PE=4 SV=1	extracellular region [GO:0005576]; membrane [GO:0016020]	7465800	5769900	2872700	30	30	30	52	52	52	80.207	0	323.31	3972500000	179
tr|Q99ZK1|Q99ZK1_STRP1	tr|Q99ZK1|Q99ZK1_STRP1 Signal recognition particle protein OS=Streptococcus pyogenes serotype M1 OX=301447 GN=ffh PE=3 SV=2	signal recognition particle [GO:0048500]	9143700	9872000	9755400	30	30	30	55	55	55	57.528	0	323.31	5909600000	303
sp|P0C0H7|IMDH_STRP1	sp|P0C0H7|IMDH_STRP1 Inosine-5-monophosphate dehydrogenase OS=Streptococcus pyogenes serotype M1 OX=301447 GN=guaB PE=3 SV=2		13502000	12857000	13107000	31	31	31	76.3	76.3	76.3	52.807	0	323.31	20032000000	629
sp|Q9A1P8|PURA_STRP1	sp|Q9A1P8|PURA_STRP1 Adenylosuccinate synthetase OS=Streptococcus pyogenes serotype M1 OX=301447 GN=purA PE=3 SV=1	cytoplasm [GO:0005737]	2165000	1969600	2278000	31	31	31	65.1	65.1	65.1	47.461	0	323.31	3277300000	405
tr|Q99YJ3|Q99YJ3_STRP1	tr|Q99YJ3|Q99YJ3_STRP1 Putative transketolase OS=Streptococcus pyogenes serotype M1 OX=301447 GN=tkt PE=3 SV=1	cytosol [GO:0005829]	12442000	12184000	11611000	31	31	31	56.4	56.4	56.4	77.453	0	323.31	18293000000	672
sp|P68897|PGK_STRP1	sp|P68897|PGK_STRP1 Phosphoglycerate kinase OS=Streptococcus pyogenes serotype M1 OX=301447 GN=pgk PE=3 SV=2	cytosol [GO:0005829]	23876000	22958000	25072000	32	32	32	83.7	83.7	83.7	42.129	0	323.31	53348000000	1161
sp|Q9A0I7|ATPB_STRP1	sp|Q9A0I7|ATPB_STRP1 ATP synthase subunit beta OS=Streptococcus pyogenes serotype M1 OX=301447 GN=atpD PE=3 SV=1	plasma membrane [GO:0005886]; proton-transporting ATP synthase complex, catalytic core F(1) [GO:0045261]	10911000	9773400	10393000	32	32	32	78.4	78.4	78.4	51.055	0	323.31	21584000000	602
sp|Q9A115|SYT_STRP1	sp|Q9A115|SYT_STRP1 Threonine--tRNA ligase OS=Streptococcus pyogenes serotype M1 OX=301447 GN=thrS PE=3 SV=1	cytoplasm [GO:0005737]	6417800	5956400	5975500	32	32	32	62.6	62.6	62.6	74.304	0	323.31	5457900000	355
sp|Q9L7Q5|GYRA_STRP1	sp|Q9L7Q5|GYRA_STRP1 DNA gyrase subunit A OS=Streptococcus pyogenes serotype M1 OX=301447 GN=gyrA PE=3 SV=1	chromosome [GO:0005694]; cytoplasm [GO:0005737]; DNA topoisomerase type II (double strand cut, ATP-hydrolyzing) complex [GO:0009330]	4280300	5084800	5245300	32	32	32	48.1	48.1	48.1	92.703	0	323.31	4901800000	226
tr|Q99XQ6|Q99XQ6_STRP1	tr|Q99XQ6|Q99XQ6_STRP1 Putative endopeptidase O OS=Streptococcus pyogenes serotype M1 OX=301447 GN=pepO PE=4 SV=1	plasma membrane [GO:0005886]	5274900	5702700	5568500	32	32	32	51.2	51.2	51.2	71.307	0	323.31	9283500000	639
tr|Q99Z67|Q99Z67_STRP1	tr|Q99Z67|Q99Z67_STRP1 Putative NADP-dependent glyceraldehyde-3-phosphate dehydrogenase OS=Streptococcus pyogenes serotype M1 OX=301447 GN=gapN PE=4 SV=1		57986000	55884000	54574000	32	32	32	79.8	79.8	79.8	50.368	0	323.31	107360000000	1450
tr|Q9A0C0|Q9A0C0_STRP1	tr|Q9A0C0|Q9A0C0_STRP1 Uncharacterized protein OS=Streptococcus pyogenes serotype M1 OX=301447 GN=SPy_0843 PE=4 SV=1	membrane [GO:0016020]	64956	61517	90517	32	32	32	39.2	39.2	39.2	111.5	0	202.32	704910000	155
sp|P0C0B4|ARCA_STRP1	sp|P0C0B4|ARCA_STRP1 Arginine deiminase OS=Streptococcus pyogenes serotype M1 OX=301447 GN=arcA PE=3 SV=2	cytoplasm [GO:0005737]	8519600	8656300	8503400	33	33	33	85.6	85.6	85.6	46.296	0	323.31	15751000000	776
tr|Q99ZG7|Q99ZG7_STRP1	tr|Q99ZG7|Q99ZG7_STRP1 Aminopeptidase OS=Streptococcus pyogenes serotype M1 OX=301447 GN=pepN PE=3 SV=1	cytoplasm [GO:0005737]	2039700	2040400	1883400	33	33	33	44.4	44.4	44.4	96.348	0	323.31	1973100000	236
tr|Q9A0T9|Q9A0T9_STRP1	tr|Q9A0T9|Q9A0T9_STRP1 Putative calcium-transporting ATPase OS=Streptococcus pyogenes serotype M1 OX=301447 GN=pacL PE=4 SV=1	membrane [GO:0016020]	7758600	7854500	7221100	33	33	33	43	43	43	97.086	0	323.31	3891000000	206
tr|Q99YA0|Q99YA0_STRP1	tr|Q99YA0|Q99YA0_STRP1 Uncharacterized protein OS=Streptococcus pyogenes serotype M1 OX=301447 GN=SPy_1798 PE=4 SV=1	membrane [GO:0016020]	1314000	1517400	1498200	34	34	34	31.1	31.1	31.1	142.7	0	142.94	451430000	84
sp|P0C0E1|TIG_STRP1	sp|P0C0E1|TIG_STRP1 Trigger factor OS=Streptococcus pyogenes serotype M1 OX=301447 GN=tig PE=3 SV=2	cytoplasm [GO:0005737]	46519000	45823000	46934000	34	34	34	73.5	73.5	73.5	47.095	0	323.31	23862000000	620
sp|Q9A0I0|SYFB_STRP1	sp|Q9A0I0|SYFB_STRP1 Phenylalanine--tRNA ligase beta subunit OS=Streptococcus pyogenes serotype M1 OX=301447 GN=pheT PE=3 SV=1	phenylalanine-tRNA ligase complex [GO:0009328]	7500000	6213100	6016000	34	34	34	61.8	61.8	61.8	87.266	0	323.31	3238800000	254
tr|Q99XV9|Q99XV9_STRP1	tr|Q99XV9|Q99XV9_STRP1 Surface lipoprotein OS=Streptococcus pyogenes serotype M1 OX=301447 GN=dppA PE=4 SV=1	ATP-binding cassette (ABC) transporter complex [GO:0043190]; outer membrane-bounded periplasmic space [GO:0030288]	4747500	2492000	3288100	34	34	34	57.9	57.9	57.9	61.046	0	323.31	7375700000	261
tr|Q99XR9|Q99XR9_STRP1	tr|Q99XR9|Q99XR9_STRP1 Putative endopeptidase Clp ATP-binding chain C OS=Streptococcus pyogenes serotype M1 OX=301447 GN=clpC PE=3 SV=1	cytoplasm [GO:0005737]	3932100	3780100	4133800	35	32	32	51	48	48	90.713	0	323.31	2436300000	205
sp|P64299|GUAA_STRP1	sp|P64299|GUAA_STRP1 GMP synthase [glutamine-hydrolyzing] OS=Streptococcus pyogenes serotype M1 OX=301447 GN=guaA PE=3 SV=1	cytosol [GO:0005829]	10327000	10765000	11958000	35	35	35	73.1	73.1	73.1	57.501	0	323.31	9809600000	557
sp|Q99XZ5|PNP_STRP1	sp|Q99XZ5|PNP_STRP1 Polyribonucleotide nucleotidyltransferase OS=Streptococcus pyogenes serotype M1 OX=301447 GN=pnp PE=3 SV=1	cytosol [GO:0005829]	2085500	2494100	2877700	35	35	35	54.2	54.2	54.2	77.396	0	323.31	2953900000	340
sp|Q99YW3|SYI_STRP1	sp|Q99YW3|SYI_STRP1 Isoleucine--tRNA ligase OS=Streptococcus pyogenes serotype M1 OX=301447 GN=ileS PE=3 SV=1	cytosol [GO:0005829]	2828100	2709000	2729300	35	35	35	46.1	46.1	46.1	105.04	0	323.31	4677100000	374
sp|Q9A0L0|GYRB_STRP1	sp|Q9A0L0|GYRB_STRP1 DNA gyrase subunit B OS=Streptococcus pyogenes serotype M1 OX=301447 GN=gyrB PE=3 SV=1	chromosome [GO:0005694]; cytoplasm [GO:0005737]	5301000	5240900	5630900	35	35	35	55.4	55.4	55.4	72.27	0	323.31	2256600000	167
sp|P69952|EFTU_STRP1	sp|P69952|EFTU_STRP1 Elongation factor Tu OS=Streptococcus pyogenes serotype M1 OX=301447 GN=tuf PE=3 SV=1	cytosol [GO:0005829]	370280000	417890000	381890000	36	36	36	74.1	74.1	74.1	43.855	0	323.31	199690000000	1519
tr|Q99ZH8|Q99ZH8_STRP1	tr|Q99ZH8|Q99ZH8_STRP1 Putative phosphoglucomutase OS=Streptococcus pyogenes serotype M1 OX=301447 GN=pgmA PE=3 SV=1		10359000	9372100	9728600	36	36	36	81.1	81.1	81.1	63.332	0	323.31	6700400000	390
tr|Q9A1M8|Q9A1M8_STRP1	tr|Q9A1M8|Q9A1M8_STRP1 DNA polymerase I OS=Streptococcus pyogenes serotype M1 OX=301447 GN=polA PE=3 SV=1		1864700	1793900	1981600	36	36	36	50.6	50.6	50.6	99.024	0	323.31	1651000000	148
sp|P69949|ENO_STRP1	sp|P69949|ENO_STRP1 Enolase OS=Streptococcus pyogenes serotype M1 OX=301447 GN=eno PE=3 SV=2	cell surface [GO:0009986]; extracellular region [GO:0005576]; peptidoglycan-based cell wall [GO:0009274]; phosphopyruvate hydratase complex [GO:0000015]	229640000	235870000	214850000	37	37	37	91.5	91.5	91.5	47.356	0	323.31	378440000000	2804
tr|Q9A086|Q9A086_STRP1	tr|Q9A086|Q9A086_STRP1 Putative ATP-dependent Clp proteinase (ATP-binding subunit) OS=Streptococcus pyogenes serotype M1 OX=301447 GN=clpL PE=3 SV=1	cytoplasm [GO:0005737]	4698600	5606100	5449400	38	38	36	70.4	70.4	68.2	77.346	0	323.31	2147200000	182
sp|Q99YS1|SYV_STRP1	sp|Q99YS1|SYV_STRP1 Valine--tRNA ligase OS=Streptococcus pyogenes serotype M1 OX=301447 GN=valS PE=3 SV=1	cytosol [GO:0005829]	3813300	3021700	3186200	38	38	38	55.2	55.2	55.2	100.94	0	323.31	4468800000	380
sp|Q9A1P0|SYL_STRP1	sp|Q9A1P0|SYL_STRP1 Leucine--tRNA ligase OS=Streptococcus pyogenes serotype M1 OX=301447 GN=leuS PE=3 SV=1	cytosol [GO:0005829]	5421700	5321200	5751500	38	38	38	61.6	61.6	61.6	93.815	0	323.31	4473400000	324
tr|Q99Y65|Q99Y65_STRP1	tr|Q99Y65|Q99Y65_STRP1 Putative pyruvate formate-lyase OS=Streptococcus pyogenes serotype M1 OX=301447 GN=pfl PE=4 SV=1	cytosol [GO:0005829]	12716000	14356000	13195000	38	38	38	73.4	73.4	73.4	87.527	0	323.31	20560000000	716
sp|Q99YI4|SYGB_STRP1	sp|Q99YI4|SYGB_STRP1 Glycine--tRNA ligase beta subunit OS=Streptococcus pyogenes serotype M1 OX=301447 GN=glyS PE=3 SV=1	cytosol [GO:0005829]	10063000	8693300	8856800	39	39	39	62.7	62.7	62.7	74.929	0	323.31	6066200000	309
sp|Q9A0C6|CARB_STRP1	sp|Q9A0C6|CARB_STRP1 Carbamoyl-phosphate synthase large chain OS=Streptococcus pyogenes serotype M1 OX=301447 GN=carB PE=3 SV=1	cytoplasm [GO:0005737]	812120	622600	642650	39	39	39	44.5	44.5	44.5	116.5	0	323.31	853100000	146
tr|Q9A104|Q9A104_STRP1	tr|Q9A104|Q9A104_STRP1 Chromosome partition protein Smc OS=Streptococcus pyogenes serotype M1 OX=301447 GN=smc PE=3 SV=1	chromosome [GO:0005694]; cytoplasm [GO:0005737]	14835000	13001000	12569000	39	39	39	37.3	37.3	37.3	133.87	0	323.31	4893600000	134
sp|P69883|CH60_STRP1	sp|P69883|CH60_STRP1 60 kDa chaperonin OS=Streptococcus pyogenes serotype M1 OX=301447 GN=groL PE=3 SV=2	GroEL-GroES complex [GO:1990220]	66084000	62712000	57513000	40	40	40	85.6	85.6	85.6	57.095	0	323.31	161880000000	1686
sp|Q99XL5|SYR_STRP1	sp|Q99XL5|SYR_STRP1 Arginine--tRNA ligase OS=Streptococcus pyogenes serotype M1 OX=301447 GN=argS PE=3 SV=1	cytoplasm [GO:0005737]	5323600	4952700	5391000	40	40	40	77.4	77.4	77.4	63.12	0	323.31	7712400000	592
sp|Q99XY4|SYP_STRP1	sp|Q99XY4|SYP_STRP1 Proline--tRNA ligase OS=Streptococcus pyogenes serotype M1 OX=301447 GN=proS PE=3 SV=1	cytosol [GO:0005829]	5649900	5423000	5282800	40	40	40	76.1	76.1	76.1	68.702	0	323.31	4872900000	401
sp|Q99ZD3|GLMS_STRP1	sp|Q99ZD3|GLMS_STRP1 Glutamine--fructose-6-phosphate aminotransferase [isomerizing] OS=Streptococcus pyogenes serotype M1 OX=301447 GN=glmS PE=3 SV=3	cytosol [GO:0005829]	17914000	16819000	18314000	40	40	40	85.8	85.8	85.8	65.592	0	323.31	10958000000	505
tr|Q99XV0|Q99XV0_STRP1	tr|Q99XV0|Q99XV0_STRP1 M protein type 1 OS=Streptococcus pyogenes serotype M1 OX=301447 GN=emm1 PE=4 SV=1	extracellular region [GO:0005576]; membrane [GO:0016020]	12095000	12562000	13807000	40	40	40	60.7	60.7	60.7	54.22	0	323.31	42880000000	1120
tr|Q99YW6|Q99YW6_STRP1	tr|Q99YW6|Q99YW6_STRP1 Putative ATP-dependent protease OS=Streptococcus pyogenes serotype M1 OX=301447 GN=clpE PE=3 SV=1	cytoplasm [GO:0005737]	4422400	4245400	4609400	41	41	40	63	63	61.8	84.732	0	323.31	3244900000	297
tr|Q99ZA4|Q99ZA4_STRP1	tr|Q99ZA4|Q99ZA4_STRP1 Uncharacterized protein OS=Streptococcus pyogenes serotype M1 OX=301447 GN=SPy_1315 PE=3 SV=1	ATP-binding cassette (ABC) transporter complex [GO:0043190]	20418000	18747000	19448000	41	41	41	55.8	55.8	55.8	78.461	0	323.31	21973000000	552
sp|Q99YG1|IF2_STRP1	sp|Q99YG1|IF2_STRP1 Translation initiation factor IF-2 OS=Streptococcus pyogenes serotype M1 OX=301447 GN=infB PE=3 SV=1	cytoplasm [GO:0005737]	9312300	10479000	9552000	44	44	44	50.2	50.2	50.2	105.54	0	323.31	13826000000	541
tr|Q9A200|Q9A200_STRP1	tr|Q9A200|Q9A200_STRP1 ATP-dependent zinc metalloprotease FtsH OS=Streptococcus pyogenes serotype M1 OX=301447 GN=ftsH PE=3 SV=1	plasma membrane [GO:0005886]	20853000	20354000	20971000	44	44	44	63.7	63.7	63.7	71.793	0	323.31	12503000000	425
tr|Q99ZD1|Q99ZD1_STRP1	tr|Q99ZD1|Q99ZD1_STRP1 Pyruvate kinase OS=Streptococcus pyogenes serotype M1 OX=301447 GN=pyk PE=3 SV=1	cytosol [GO:0005829]	91267000	94006000	95417000	47	47	47	85.4	85.4	85.4	54.534	0	323.31	112340000000	1848
sp|P69946|EFG_STRP1	sp|P69946|EFG_STRP1 Elongation factor G OS=Streptococcus pyogenes serotype M1 OX=301447 GN=fus PE=3 SV=2	cytosol [GO:0005829]	78164000	73364000	74764000	49	49	49	84.7	84.7	84.7	76.528	0	323.31	107630000000	1721
sp|Q99Y96|SECA_STRP1	sp|Q99Y96|SECA_STRP1 Protein translocase subunit SecA OS=Streptococcus pyogenes serotype M1 OX=301447 GN=secA PE=3 SV=1	cell envelope Sec protein transport complex [GO:0031522]; cytosol [GO:0005829]; plasma membrane [GO:0005886]	9748800	9811400	10177000	50	50	50	60.7	60.7	60.7	94.764	0	323.31	11369000000	592
sp|P0C0C6|DNAK_STRP1	sp|P0C0C6|DNAK_STRP1 Chaperone protein DnaK OS=Streptococcus pyogenes serotype M1 OX=301447 GN=dnaK PE=3 SV=2		52021000	50431000	51206000	55	55	55	83.4	83.4	83.4	64.919	0	323.31	73666000000	1695
sp|Q99Z57|SYA_STRP1	sp|Q99Z57|SYA_STRP1 Alanine--tRNA ligase OS=Streptococcus pyogenes serotype M1 OX=301447 GN=alaS PE=3 SV=1	cytosol [GO:0005829]	16716000	18377000	18288000	56	56	56	68	68	68	96.53	0	323.31	10744000000	584
sp|Q9A1U1|RPOB_STRP1	sp|Q9A1U1|RPOB_STRP1 DNA-directed RNA polymerase subunit beta OS=Streptococcus pyogenes serotype M1 OX=301447 GN=rpoB PE=3 SV=1	DNA-directed RNA polymerase complex [GO:0000428]	15221000	15852000	15948000	70	70	70	62.1	62.1	62.1	132.79	0	323.31	21791000000	815
sp|P58099|C5AP_STRP1	sp|P58099|C5AP_STRP1 C5a peptidase OS=Streptococcus pyogenes serotype M1 OX=301447 GN=scpA PE=3 SV=1	extracellular region [GO:0005576]; membrane [GO:0016020]	5942400	6409600	5818000	88	88	88	79.2	79.2	79.2	129.49	0	323.31	48634000000	1785
sp|P0C0E0|RPOC_STRP1	sp|P0C0E0|RPOC_STRP1 DNA-directed RNA polymerase subunit beta OS=Streptococcus pyogenes serotype M1 OX=301447 GN=rpoC PE=3 SV=1	DNA-directed RNA polymerase complex [GO:0000428]	16129000	15863000	16564000	97	97	97	75.9	75.9	75.9	135.48	0	323.31	31748000000	1035

## Sheet: Dataset 1E
Secreted_AP1
Protein IDs	Fasta headers	LFQ intensity S-1	LFQ intensity S-2	LFQ intensity S-3	Peptides	Razor + unique peptides	Unique peptides	Sequence coverage [%]	Unique + razor sequence coverage [%]	Unique sequence coverage [%]	Mol. weight [kDa]	Q-value	Score	Intensity	MS/MS count
AAK34637.1;ACI61860.1	AAK34637.1 hypothetical protein SPy_1939 [Streptococcus pyogenes M1 GAS];ACI61860.1 hypothetical protein Spy49_1602c [Streptococcus pyogenes NZ131]	39575		27889	2	2	2	11.3	11.3	11.3	29.026	0	4.8696	250440	6
AAX72823.1;ACI61935.1;AAK34703.1	AAX72823.1 hypothetical protein M28_Spy1713 [Streptococcus pyogenes MGAS6180];ACI61935.1 hypothetical protein Spy49_1681c [Streptococcus pyogenes NZ131];AAK34703.1 hypothetical protein SPy_2033 [Streptococcus pyogenes M1 GAS]	95532	7172	68453	2	2	2	33	33	33	9.9914	0	201.93	2320900	48
sp|B5XLR6.1|RS20_STRPZ;ACI61278.1;AAX72031.2;AAK34091.1;sp|Q48TC9.1|RS20_STRPM	sp|B5XLR6.1|RS20_STRPZ RecName: Full=Small ribosomal subunit protein bS20;AltName: Full=30S ribosomal protein S20;ACI61278.1 SSU ribosomal protein S20p [Streptococcus pyogenes NZ131];AAX72031.2 SSU ribosomal protein S20P [Streptococcus pyogenes MGAS6180];	11354		1848	3	3	3	40.3	40.3	40.3	8.3125	0	183.18	10737000	59
WP_011054910.1;ACI61589.1;AAX72535.1;AAK34441.1	WP_011054910.1 PepSY domain-containing protein [Streptococcus pyogenes];ACI61589.1 hypothetical protein Spy49_1308c [Streptococcus pyogenes NZ131];AAX72535.1 putative membrane associated protein [Streptococcus pyogenes MGAS6180];AAK34441.1 hypothetical pro	25351	21577	22654	3	3	3	38.5	38.5	38.5	14.544	0	323.31	4436600	94
ACI60966.1;AAX71729.1;AAK33757.1	ACI60966.1 50S ribosomal protein L27 [Streptococcus pyogenes NZ131];AAX71729.1 LSU ribosomal protein L27P [Streptococcus pyogenes MGAS6180];AAK33757.1 50S ribosomal protein L27 [Streptococcus pyogenes M1 GAS]	2928		9613.2	4	4	4	46.4	46.4	46.4	10.404	0	323.31	12921000	92
AAK33240.1	AAK33240.1 hypothetical protein SPy_0130 [Streptococcus pyogenes M1 GAS]	16126	18578	17193	4	4	4	22.8	22.8	22.8	24.203	0	174.33	1558400	36
sp|Q48U79.1|RL21_STRPM;sp|B5XKV2.1|RL21_STRPZ;ACI60964.1;AAX71727.1;AAK33755.1	sp|Q48U79.1|RL21_STRPM RecName: Full=Large ribosomal subunit protein bL21;AltName: Full=50S ribosomal protein L21;sp|B5XKV2.1|RL21_STRPZ RecName: Full=Large ribosomal subunit protein bL21;AltName: Full=50S ribosomal protein L21;ACI60964.1 LSU ribosomal p	3298	61467	43926	4	4	4	55.8	55.8	55.8	11.155	0	323.31	23952000	107
sp|Q48SZ5.1|DLTC_STRPM;sp|B5XLX3.1|DLTC_STRPZ;ACI61335.1;AAX72165.1;AAK34154.1	sp|Q48SZ5.1|DLTC_STRPM RecName: Full=D-alanyl carrier protein;Short=DCP;AltName: Full=D-alanine--poly(phosphoribitol) ligase subunit 2;sp|B5XLX3.1|DLTC_STRPZ RecName: Full=D-alanyl carrier protein;Short=DCP;AltName: Full=D-alanine--poly(phosphoribitol)	67288	44973	6239	4	4	4	50.6	50.6	50.6	9.01	0	292.99	3469400	52
ACI60588.1;AAX71357.1;AAK33360.1	ACI60588.1 Penicillin-binding protein 7 precursor (PBP-7) (D-alanyl-D-alanine- endopeptidase) [Streptococcus pyogenes NZ131];AAX71357.1 D-alanyl-D-alanine carboxypeptidase [Streptococcus pyogenes MGAS6180];AAK33360.1 penicillin-binding protein (D-alanyl-D-		13979	12314	5	5	5	16.5	16.5	16.5	44.085	0	11.643	164830	6
AAK33466.1	AAK33466.1 hypothetical protein SPy_0448 [Streptococcus pyogenes M1 GAS]	37672	32119		5	3	2	46	29.2	22.1	13.346	0	68.828	2872000	51
sp|Q48RB6.1|RS9_STRPM;sp|B5XIJ1.1|RS9_STRPZ;ACI61853.1;AAX72744.1;AAK34630.1	sp|Q48RB6.1|RS9_STRPM RecName: Full=Small ribosomal subunit protein uS9;AltName: Full=30S ribosomal protein S9;sp|B5XIJ1.1|RS9_STRPZ RecName: Full=Small ribosomal subunit protein uS9;AltName: Full=30S ribosomal protein S9;ACI61853.1 30S ribosomal protein		24274	26153	5	5	5	56.9	56.9	56.9	14.235	0	317.23	20369000	120
ACI61389.1;AAX72228.1	ACI61389.1 Putative glutaredoxin [Streptococcus pyogenes NZ131];AAX72228.1 glutaredoxin [Streptococcus pyogenes MGAS6180]		11922	14598	5	5	4	60.2	60.2	31.3	9.4478	0	300.52	3425300	50
AAK33455.1	AAK33455.1 hypothetical protein SPy_0435 [Streptococcus pyogenes M1 GAS]	93733	68878	61257	5	5	5	37.7	37.7	37.7	12.387	0	18.027	3985200	39
AAK33456.1;AAX71459.1	AAK33456.1 putative exotoxin (superantigen) [Streptococcus pyogenes M1 GAS];AAX71459.1 exotoxin type J precursor [Streptococcus pyogenes MGAS6180]	29132	2322	23757	5	5	5	32.3	32.3	32.3	27.171	0	39.354	420030	15
ACI61126.1;AAX71854.1;AAK33929.1	ACI61126.1 hypothetical protein Spy49_0816 [Streptococcus pyogenes NZ131];AAX71854.1 putative membrane associated protein [Streptococcus pyogenes MGAS6180];AAK33929.1 conserved hypothetical protein [Streptococcus pyogenes M1 GAS]		2258	2261	6	6	5	28	28	22.6	34.628	0	43.957	567030	25
sp|Q48RG4.2|RPOY_STRPM;sp|B5XIE6.1|RPOY_STRPZ;ACI61808.1;AAX72696.2;AAK34589.1	sp|Q48RG4.2|RPOY_STRPM RecName: Full=DNA-directed RNA polymerase subunit epsilon;Short=RNAP epsilon subunit;AltName: Full=RNA polymerase epsilon subunit;AltName: Full=Transcriptase subunit epsilon;sp|B5XIE6.1|RPOY_STRPZ RecName: Full=DNA-directed RNA po		5342.1	4826.9	6	6	6	76.3	76.3	76.3	9.1461	0	71.871	574850	21
sp|Q48QW9.1|Y1781_STRPM;sp|B5XJ02.1|Y1751_STRPZ;ACI62001.1;AAX72891.1;AAK34759.1	sp|Q48QW9.1|Y1781_STRPM RecName: Full=UPF0297 protein M28_Spy1781;sp|B5XJ02.1|Y1751_STRPZ RecName: Full=UPF0297 protein Spy49_1751c;ACI62001.1 UPF0297 protein SPy2114 [Streptococcus pyogenes NZ131];AAX72891.1 putative cytosolic protein [Streptococcus pyoge		2379	2729	6	6	6	62.9	62.9	62.9	10.363	0	72.931	2422900	64
sp|Q48VT0.1|RL15_STRPM;sp|B5XJ55.1|RL15_STRPZ;ACI60423.1;AAX71176.1;AAK33201.1	sp|Q48VT0.1|RL15_STRPM RecName: Full=Large ribosomal subunit protein uL15;AltName: Full=50S ribosomal protein L15;sp|B5XJ55.1|RL15_STRPZ RecName: Full=Large ribosomal subunit protein uL15;AltName: Full=50S ribosomal protein L15;ACI60423.1 LSU ribosomal p	8824.7	8749.7	24431	6	6	6	43.8	43.8	43.8	15.421	0	323.31	14054000	96
sp|Q48RH2.1|DEOC_STRPM;sp|B5XID8.1|DEOC_STRPZ;ACI61800.1;AAX72688.1;AAK34581.1	sp|Q48RH2.1|DEOC_STRPM RecName: Full=Deoxyribose-phosphate aldolase;Short=DERA;AltName: Full=2-deoxy-D-ribose 5-phosphate aldolase;AltName: Full=Phosphodeoxyriboaldolase;Short=Deoxyriboaldolase;sp|B5XID8.1|DEOC_STRPZ RecName: Full=Deoxyribose-phosphate	483.4	363.7	4191.7	6	6	6	33.6	33.6	33.6	23.95	0	90.4	1229600	42
ACI61914.1;AAX72799.2;AAK34682.1	ACI61914.1 Dipeptide-binding ABC transporter, periplasmic substrate-binding component [Streptococcus pyogenes NZ131];AAX72799.2 dipeptide-binding protein [Streptococcus pyogenes MGAS6180];AAK34682.1 surface lipoprotein [Streptococcus pyogenes M1 GAS]	19271	14383	8634.1	6	6	6	15.9	15.9	15.9	55.667	0	17.977	378920	14
sp|Q48VT8.1|RL24_STRPM;sp|B5XJ47.1|RL24_STRPZ;ACI60415.1;AAX71168.1;AAK33193.1	sp|Q48VT8.1|RL24_STRPM RecName: Full=Large ribosomal subunit protein uL24;AltName: Full=50S ribosomal protein L24;sp|B5XJ47.1|RL24_STRPZ RecName: Full=Large ribosomal subunit protein uL24;AltName: Full=50S ribosomal protein L24;ACI60415.1 LSU ribosomal p	856.1	16876		7	7	7	50.5	50.5	50.5	10.917	0	295.15	38816000	144
sp|Q48VT1.1|RL30_STRPM;sp|B5XJ54.1|RL30_STRPZ;ACI60422.1;AAX71175.1;AAK33200.1	sp|Q48VT1.1|RL30_STRPM RecName: Full=Large ribosomal subunit protein uL30;AltName: Full=50S ribosomal protein L30;sp|B5XJ54.1|RL30_STRPZ RecName: Full=Large ribosomal subunit protein uL30;AltName: Full=50S ribosomal protein L30;ACI60422.1 LSU ribosomal p	22651		22557	7	7	7	66.7	66.7	66.7	6.4416	0	323.31	48620000	262
sp|Q48U89.1|AROD_STRPM;sp|B5XKU3.1|AROD_STRPZ;ACI60955.1;AAX71717.1;AAK33746.1	sp|Q48U89.1|AROD_STRPM RecName: Full=3-dehydroquinate dehydratase;Short=3-dehydroquinase;AltName: Full=Type I DHQase;AltName: Full=Type I dehydroquinase;Short=DHQ1;sp|B5XKU3.1|AROD_STRPZ RecName: Full=3-dehydroquinate dehydratase;Short=3-dehydroquinas		1812.8	155.7	7	7	7	47.4	47.4	47.4	26.101	0	187.52	559080	13
AAK34477.1;ACI61626.1;AAX72573.1	AAK34477.1 putative transcription regulator [Streptococcus pyogenes M1 GAS];ACI61626.1 Putative transcription regulator [Streptococcus pyogenes NZ131];AAX72573.1 transcriptional regulator, LytR family [Streptococcus pyogenes MGAS6180]		2963	26899	7	7	7	25	25	25	45.81	0	210.54	1431600	42
ACI61934.1;AAX72822.1;AAK34702.1	ACI61934.1 Putative ATP-binding cassette transporter protein [Streptococcus pyogenes NZ131];AAX72822.1 periplasmic component of efflux system [Streptococcus pyogenes MGAS6180];AAK34702.1 putative ATP-binding cassette transporter-like protein [Streptococcus	472.5		239.9	7	7	7	22.3	22.3	22.3	46.593	0	192.41	374360	15
sp|Q48UG8.1|RL31B_STRPM;sp|B5XKL7.1|RL31B_STRPZ;ACI60879.1;AAX71638.1;AAK33670.1	sp|Q48UG8.1|RL31B_STRPM RecName: Full=Large ribosomal subunit protein bL31B;AltName: Full=50S ribosomal protein L31 type B;sp|B5XKL7.1|RL31B_STRPZ RecName: Full=Large ribosomal subunit protein bL31B;AltName: Full=50S ribosomal protein L31 type B;ACI60879	38188		4944	8	8	8	77.9	77.9	77.9	9.8539	0	323.31	27506000	189
sp|Q48U87.1|Y605_STRPM;sp|B5XKU5.1|Y636_STRPZ;ACI60957.1;AAX71719.1	sp|Q48U87.1|Y605_STRPM RecName: Full=UPF0342 protein M28_Spy0605;sp|B5XKU5.1|Y636_STRPZ RecName: Full=UPF0342 protein Spy49_0636;ACI60957.1 hypothetical protein Spy49_0636 [Streptococcus pyogenes NZ131];AAX71719.1 putative cytosolic protein [Streptococcus	15889		11456	8	8	1	92	92	19.5	12.899	0	323.31	8400500	137
AAX72208.1;ACI61371.1;AAK34182.1	AAX72208.1 methionine aminopeptidase [Streptococcus pyogenes MGAS6180];ACI61371.1 Methionine aminopeptidase [Streptococcus pyogenes NZ131];AAK34182.1 putative methionine aminopeptidase [Streptococcus pyogenes M1 GAS]		1262	12168	8	8	7	50.7	50.7	42	31.718	0	135.81	973360	43
sp|Q48VT9.1|RL14_STRPM;sp|B5XJ46.1|RL14_STRPZ;ACI60414.1;AAX71167.1;AAK33192.1	sp|Q48VT9.1|RL14_STRPM RecName: Full=Large ribosomal subunit protein uL14;AltName: Full=50S ribosomal protein L14;sp|B5XJ46.1|RL14_STRPZ RecName: Full=Large ribosomal subunit protein uL14;AltName: Full=50S ribosomal protein L14;ACI60414.1 LSU ribosomal p	29618	29695	24666	8	8	8	47.5	47.5	47.5	13.061	0	323.31	24859000	257
AAK33454.1	AAK33454.1 hypothetical protein SPy_0433 [Streptococcus pyogenes M1 GAS]	344	2172	31383	8	8	8	43.8	43.8	43.8	24.614	0	20.038	972730	27
AAK33785.1;AAX71759.1;ACI60994.1	AAK33785.1 putative peptidoglycan hydrolase [Streptococcus pyogenes M1 GAS];AAX71759.1 autolysin [Streptococcus pyogenes MGAS6180];ACI60994.1 Putative peptidoglycan hydrolase [Streptococcus pyogenes NZ131]	5128	7943	75517	8	8	8	63	63	63	25.511	0	323.31	11581000	123
AAK34200.1;AAX72227.1;ACI61388.1	AAK34200.1 putative phosphotransferase system phosphohistidine-containing protein [Streptococcus pyogenes M1 GAS];AAX72227.1 phosphocarrier protein HPr [Streptococcus pyogenes MGAS6180];ACI61388.1 Phosphocarrier protein of PTS system [Streptococcus pyogene	19624	19969	19255	8	8	8	89.7	89.7	89.7	8.9511	0	323.31	59621000	167
ACI61814.1;AAX72702.1;AAK34595.1	ACI61814.1 Putative acid phosphatase [Streptococcus pyogenes NZ131];AAX72702.1 acid phosphatase [Streptococcus pyogenes MGAS6180];AAK34595.1 putative acid phosphatase [Streptococcus pyogenes M1 GAS]	127	7745.7	1211	8	8	8	38.7	38.7	38.7	32.618	0	228.87	977510	47
AAK33377.1;AAX71376.1;ACI60605.1	AAK33377.1 conserved hypothetical protein [Streptococcus pyogenes M1 GAS];AAX71376.1 ABC transporter substrate-binding protein [Streptococcus pyogenes MGAS6180];ACI60605.1 ABC transporter, substrate-binding protein [Streptococcus pyogenes NZ131]	154		26553	9	9	8	48.6	48.6	44.3	30.622	0	141.68	2371000	56
sp|Q48VT4.1|RL6_STRPM;sp|B5XJ51.1|RL6_STRPZ;ACI60419.1;AAX71172.1;AAK33197.1	sp|Q48VT4.1|RL6_STRPM RecName: Full=Large ribosomal subunit protein uL6;AltName: Full=50S ribosomal protein L6;sp|B5XJ51.1|RL6_STRPZ RecName: Full=Large ribosomal subunit protein uL6;AltName: Full=50S ribosomal protein L6;ACI60419.1 LSU ribosomal protein	3384	41416	41933	9	9	9	59	59	59	19.432	0	323.31	72847000	459
AAK33238.1	AAK33238.1 hypothetical protein SPy_0128 [Streptococcus pyogenes M1 GAS]	26839	9455	93726	9	9	9	37.9	37.9	37.9	37.187	0	149.16	1453800	41
AAK33264.1;ACI60492.1;AAX71250.1	AAK33264.1 putative transcription antitermination factor [Streptococcus pyogenes M1 GAS];ACI60492.1 Transcription antitermination protein NusG [Streptococcus pyogenes NZ131];AAX71250.1 transcription antitermination protein [Streptococcus pyogenes MGAS6180]	11924	7535.3	8283.2	9	9	9	69.3	69.3	69.3	20.385	0	323.31	4154900	107
AAK33346.1	AAK33346.1 30S ribosomal protein S7 [Streptococcus pyogenes M1 GAS]	37986	19368	2471	9	9	2	58.3	58.3	10.3	17.679	0	323.31	18767000	225
AAK33471.1;ACI60720.1	AAK33471.1 putative cyclophilin-type protein [Streptococcus pyogenes M1 GAS];ACI60720.1 Putative cyclophilin-type protein [Streptococcus pyogenes NZ131]	8316.1	1165	13372	9	9	1	53.7	53.7	9.3	29.342	0	323.31	1488700	41
WP_002984641.1;AAX71962.1;AAK34025.1;ACI61212.1	WP_002984641.1 sortase [Streptococcus pyogenes];AAX71962.1 sortase [Streptococcus pyogenes MGAS6180];AAK34025.1 hypothetical protein SPy_1154 [Streptococcus pyogenes M1 GAS];ACI61212.1 Sortase [Streptococcus pyogenes NZ131]	1397	9488	13641	9	9	9	46.6	46.6	46.6	27.757	0	75.54	5867800	119
ACI61727.1;AAK34241.1	ACI61727.1 Streptodornase [Streptococcus phage NZ131.3];AAK34241.1 putative deoxyribonuclease [Streptococcus phage 370.3]	98871	8152	94674	9	9	9	47.7	47.7	47.7	30.152	0	179.47	2163500	37
ACI61653.1;AAX72598.1;AAK34502.1	ACI61653.1 putative Hsp-70 cofactor GrpE protein [Streptococcus pyogenes NZ131];AAX72598.1 grpE [Streptococcus pyogenes MGAS6180];AAK34502.1 putative Hsp-70 cofactor [Streptococcus pyogenes M1 GAS]	12894	11982	15688	9	9	9	41.1	41.1	41.1	22.01	0	233.3	3110800	59
sp|Q48RK8.1|RS6_STRPM;sp|B5XI40.1|RS6_STRPZ;ACI61702.1;AAX72652.1;AAK34553.1	sp|Q48RK8.1|RS6_STRPM RecName: Full=Small ribosomal subunit protein bS6;AltName: Full=30S ribosomal protein S6;sp|B5XI40.1|RS6_STRPZ RecName: Full=Small ribosomal subunit protein bS6;AltName: Full=30S ribosomal protein S6;ACI61702.1 SSU ribosomal protein	13841	1116	11518	9	9	9	75	75	75	11.081	0	323.31	32477000	246
sp|B5XIW8.1|CH10_STRPZ;ACI61967.1;AAX72858.2;AAK34728.1	sp|B5XIW8.1|CH10_STRPZ RecName: Full=Co-chaperonin GroES;AltName: Full=10 kDa chaperonin;AltName: Full=Chaperonin-10;Short=Cpn10;ACI61967.1 Heat shock protein 60 family co-chaperone GroES [Streptococcus pyogenes NZ131];AAX72858.2 10 kDa chaperonin [Stre	4945	3672	36871	9	9	9	95.8	95.8	95.8	10.332	0	323.31	14015000	143
sp|Q48VS2.1|RL17_STRPM;AAX71184.1	sp|Q48VS2.1|RL17_STRPM RecName: Full=Large ribosomal subunit protein bL17;AltName: Full=50S ribosomal protein L17;AAX71184.1 LSU ribosomal protein L17P [Streptococcus pyogenes MGAS6180]	17337	24118	15681	9	9	2	54.7	54.7	18	14.521	0	323.31	22769000	204
AAK34464.1	AAK34464.1 putative esterase [Streptococcus pyogenes M1 GAS]		14923	15467	10	10	10	40.2	40.2	40.2	37.56	0	167	1313100	35
AAK33481.1	AAK33481.1 putative 42 kDa protein [Streptococcus pyogenes M1 GAS]	86568	95638	8935	10	10	2	47	47	11.6	41.084	0	323.31	12300000	139
AAK33827.1;AAX71806.2;ACI61037.1	AAK33827.1 putative branched-chain-amino-acid aminotransferase [Streptococcus pyogenes M1 GAS];AAX71806.2 branched-chain amino acid aminotransferase [Streptococcus pyogenes MGAS6180];ACI61037.1 Branched-chain amino acid aminotransferase [Streptococcus pyog	563.7	338.1	7256.4	10	10	10	47.4	47.4	47.4	37.063	0	200.86	3656400	90
ACI61143.1;AAX71871.1;AAK33945.1	ACI61143.1 PTS system, IIB component [Streptococcus pyogenes NZ131];AAX71871.1 PTS system, mannose/fructose family IIB component [Streptococcus pyogenes MGAS6180];AAK33945.1 putative phosphotransferase system (PTS), enzyme II component B [Streptococcus pyo	19895	13196	2198	10	10	10	60.1	60.1	60.1	17.934	0	323.31	8231500	122
sp|B5XI32.1|EFP_STRPZ;ACI61694.1;AAK34545.1	sp|B5XI32.1|EFP_STRPZ RecName: Full=Elongation factor P;Short=EF-P;ACI61694.1 Translation elongation factor P [Streptococcus pyogenes NZ131];AAK34545.1 putative translation elongation factor EF-P [Streptococcus pyogenes M1 GAS]	341	68762	63476	10	10	1	70.3	70.3	5.4	20.466	0	323.31	18072000	216
sp|Q48UT7.1|PCP_STRPM;sp|B5XK96.1|PCP_STRPZ;ACI60758.1;AAX71519.1;AAK33506.1	sp|Q48UT7.1|PCP_STRPM RecName: Full=Pyrrolidone-carboxylate peptidase;AltName: Full=5-oxoprolyl-peptidase;AltName: Full=Pyroglutamyl-peptidase I;Short=PGP-I;Short=Pyrase;sp|B5XK96.1|PCP_STRPZ RecName: Full=Pyrrolidone-carboxylate peptidase;AltName: Fu		7161.7	8917.7	11	11	11	53.5	53.5	53.5	23.131	0	150.12	4709500	104
sp|Q48V81.1|Y261_STRPM;sp|B5XJU2.1|Y265_STRPZ;ACI60604.1;AAX71375.1;AAK33376.1	sp|Q48V81.1|Y261_STRPM RecName: Full=Probable transcriptional regulatory protein M28_Spy0261;sp|B5XJU2.1|Y265_STRPZ RecName: Full=Probable transcriptional regulatory protein Spy49_0265;ACI60604.1 hypothetical protein Spy49_0265 [Streptococcus pyogenes NZ13	5187	38535	38443	11	11	11	56.7	56.7	56.7	25.887	0	323.31	6431900	101
AAK33451.1	AAK33451.1 hypothetical protein SPy_0430 [Streptococcus pyogenes M1 GAS]	28878	25853	23562	11	11	11	47.8	47.8	47.8	20.562	0	281.4	4831000	69
sp|Q48UX9.2|RL11_STRPM;sp|B5XK61.1|RL11_STRPZ;ACI60723.1;AAK33474.1;AAX71477.1	sp|Q48UX9.2|RL11_STRPM RecName: Full=Large ribosomal subunit protein uL11;AltName: Full=50S ribosomal protein L11;sp|B5XK61.1|RL11_STRPZ RecName: Full=Large ribosomal subunit protein uL11;AltName: Full=50S ribosomal protein L11;ACI60723.1 LSU ribosomal p	47826	6273	73553	11	11	11	67.4	67.4	67.4	14.801	0	323.31	106950000	446
sp|Q48UX8.1|RL1_STRPM;sp|B5XK62.1|RL1_STRPZ;ACI60724.1;AAX71478.1;AAK33475.1	sp|Q48UX8.1|RL1_STRPM RecName: Full=Large ribosomal subunit protein uL1;AltName: Full=50S ribosomal protein L1;sp|B5XK62.1|RL1_STRPZ RecName: Full=Large ribosomal subunit protein uL1;AltName: Full=50S ribosomal protein L1;ACI60724.1 LSU ribosomal protein	6863	49927	55148	11	11	10	45.4	45.4	45.4	24.424	0	323.31	30977000	266
WP_164926143.1;WP_012560627.1;ACI61030.1;AAK33820.1	WP_164926143.1 transporter substrate-binding domain-containing protein [Streptococcus pyogenes];WP_012560627.1 transporter substrate-binding domain-containing protein [Streptococcus pyogenes];ACI61030.1 Putative ABC transporter [Streptococcus pyogenes NZ13	11365	8623.7	18953	11	11	3	47.4	47.4	8.7	31.799	0	218.25	1984900	63
ACI61435.1;AAX72272.1;AAK34289.1	ACI61435.1 DNA-binding protein HU [Streptococcus pyogenes NZ131];AAX72272.1 DNA-binding protein HU [Streptococcus pyogenes MGAS6180];AAK34289.1 histone-like DNA-binding protein [Streptococcus pyogenes M1 GAS]	12922	14587	12595	11	11	11	90.1	90.1	90.1	9.6469	0	323.31	36480000	244
ACI61919.1;AAX72804.1;AAK34687.1	ACI61919.1 Conserved hypothetical protein [Streptococcus pyogenes NZ131];AAX72804.1 hypothetical protein M28_Spy1694 [Streptococcus pyogenes MGAS6180];AAK34687.1 hypothetical protein SPy_2005 [Streptococcus pyogenes M1 GAS]	311	37271	26994	11	11	11	86.4	86.4	86.4	6.9609	0	323.31	34613000	154
sp|Q48QN2.1|RL9_STRPM;sp|B5XJA2.1|RL9_STRPZ;ACI62036.1;AAX72978.1;AAK34813.1	sp|Q48QN2.1|RL9_STRPM RecName: Full=Large ribosomal subunit protein bL9;AltName: Full=50S ribosomal protein L9;sp|B5XJA2.1|RL9_STRPZ RecName: Full=Large ribosomal subunit protein bL9;AltName: Full=50S ribosomal protein L9;ACI62036.1 LSU ribosomal protein	1422	2851.7	494.4	11	11	11	64	64	64	16.542	0	215.36	7599100	120
AAK33182.1	AAK33182.1 50S ribosomal protein L3 [Streptococcus pyogenes M1 GAS]		26221	12754	12	12	1	53.8	53.8	10.1	22.438	0	323.31	18499000	179
AAK33422.1;AAX71422.1	AAK33422.1 putative manganese-dependent inorganic pyrophosphatase (intrageneric coaggregation-relevant adhesin) [Streptococcus pyogenes M1 GAS];AAX71422.1 manganese-dependent inorganic pyrophosphatase [Streptococcus pyogenes MGAS6180]	2392	26252	4294	12	12	1	58.8	58.8	4.8	33.616	0	323.31	9455500	159
AAK33786.1;ACI60996.1	AAK33786.1 hypothetical protein SPy_0861 [Streptococcus pyogenes M1 GAS];ACI60996.1 Immunoglobulin G-endopeptidase (IdeS) / Mac [Streptococcus pyogenes NZ131]	22662	21712	2785	12	12	6	50.1	50.1	26.3	38.02	0	165.16	3144300	60
ACI61469.1;AAX72306.1;AAK34323.1	ACI61469.1 Glucokinase [Streptococcus pyogenes NZ131];AAX72306.1 glucokinase [Streptococcus pyogenes MGAS6180];AAK34323.1 glucose kinase [Streptococcus pyogenes M1 GAS]	4991.4	4454.2	4318.8	12	12	11	55.4	55.4	48	33.396	0	323.31	3456300	94
AAK34693.1	AAK34693.1 inhibitor of complement-mediated lysis [Streptococcus pyogenes M1 GAS]	2464	25936	27317	12	12	12	45.1	45.1	45.1	34.217	0	323.31	47578000	92
ACI61972.1;AAX72862.1;AAK34732.1	ACI61972.1 Alkyl hydroperoxide reductase protein C [Streptococcus pyogenes NZ131];AAX72862.1 peroxiredoxin reductase (NAD(P)H) [Streptococcus pyogenes MGAS6180];AAK34732.1 putative alkyl hydroperoxidase [Streptococcus pyogenes M1 GAS]	57524	52489	54484	12	12	12	74.2	74.2	74.2	20.483	0	323.31	16393000	248
WP_011285340.1;WP_002994926.1;AAX73008.1;AAK34840.1	WP_011285340.1 trypsin-like peptidase domain-containing protein [Streptococcus pyogenes];WP_002994926.1 trypsin-like peptidase domain-containing protein [Streptococcus pyogenes];AAX73008.1 protease Do [Streptococcus pyogenes MGAS6180];AAK34840.1 putative s	24141	36348	31485	12	12	1	51.8	51.8	6.4	42.786	0	323.31	12772000	259
ACI61567.1;AAX72511.1	ACI61567.1 Thioredoxin reductase [Streptococcus pyogenes NZ131];AAX72511.1 thioredoxin reductase [Streptococcus pyogenes MGAS6180]	452.8	5234.2	5574.1	12	12	12	50.5	50.5	50.5	33.543	0	113.04	1402300	46
ACI60491.1;AAK33263.1;AAX71249.1	ACI60491.1 Putative ABC transporter [Streptococcus pyogenes NZ131];AAK33263.1 putative ABC transporter (lipoprotein) [Streptococcus pyogenes M1 GAS];AAX71249.1 nucleoside-binding protein [Streptococcus pyogenes MGAS6180]	2428	2384	2187	12	11	11	54.2	51.9	51.9	36.804	0	323.31	3701000	117
WP_002986123.1;sp|B5XJM4.1|GPDA_STRPZ;ACI60536.1;AAK33309.1;WP_011284483.1;sp|Q48VF4.1|GPDA_STRPM;AAX71302.1	WP_002986123.1 NAD(P)H-dependent glycerol-3-phosphate dehydrogenase [Streptococcus pyogenes];sp|B5XJM4.1|GPDA_STRPZ RecName: Full=Glycerol-3-phosphate dehydrogenase [NAD(P)+];AltName: Full=NAD(P)H-dependent glycerol-3-phosphate dehydrogenase;ACI60536.1 Gl		5411.1	8217.8	13	13	13	61.5	61.5	61.5	36.68	0	323.31	2589200	83
sp|Q48TV1.1|GLMM_STRPM;AAX71855.1;AAK33930.1;ACI61127.1	sp|Q48TV1.1|GLMM_STRPM RecName: Full=Phosphoglucosamine mutase;AAX71855.1 phosphoglucosamine mutase [Streptococcus pyogenes MGAS6180];AAK33930.1 putative phospho-sugar mutase [Streptococcus pyogenes M1 GAS];ACI61127.1 Phosphoglucosamine mutase [Streptococc	2584.8		2466.1	13	13	13	39.7	39.7	39.7	48.38	0	323.31	1674800	56
sp|Q48VT2.1|RS5_STRPM;AAX71174.1;AAK33199.1;ACI60421.1	sp|Q48VT2.1|RS5_STRPM RecName: Full=Small ribosomal subunit protein uS5;AltName: Full=30S ribosomal protein S5;AAX71174.1 SSU ribosomal protein S5P [Streptococcus pyogenes MGAS6180];AAK33199.1 30S ribosomal protein S5 [Streptococcus pyogenes M1 GAS];ACI60	46987	33936	35842	13	13	13	77.4	77.4	77.4	17.028	0	323.31	31027000	334
DAC76742.1;ACI60903.1;AAX71663.1;AAK33693.1	DAC76742.1 TPA_exp: nuclease A [Streptococcus pyogenes M1 GAS];ACI60903.1 Endonuclease/Exonuclease/phosphatase family protein [Streptococcus pyogenes NZ131];AAX71663.1 endonuclease/exonuclease/phosphatase family protein [Streptococcus pyogenes MGAS6180];AA	22259	24983	1994	13	13	13	20.4	20.4	20.4	99.804	0	254.28	2266600	70
AAX71388.1;ACI60617.1	AAX71388.1 TCS DNA-binding response regulator, control of virulence CovR [Streptococcus pyogenes MGAS6180];ACI60617.1 Response regulator CsrR [Streptococcus pyogenes NZ131]	633.2	734.5	8442	13	13	13	56.1	56.1	56.1	26.618	0	303.52	3478200	93
AAK34149.1;AAX72159.1	AAK34149.1 putative cyclomaltodextrin glucanotransferase [Streptococcus pyogenes M1 GAS];AAX72159.1 alpha-amylase [Streptococcus pyogenes MGAS6180]		2787	2823	14	14	14	27.8	27.8	27.8	79.544	0	143.05	1461000	35
AAK34156.1;pdb|3LGX|D;pdb|3LGX|C;pdb|3LGX|B;pdb|3LGX|A	AAK34156.1 putative D-alanine-D-alanyl carrier protein ligase [Streptococcus pyogenes M1 GAS];pdb|3LGX|D Chain D, D-alanine--poly(phosphoribitol) ligase subunit 1;pdb|3LGX|C Chain C, D-alanine--poly(phosphoribitol) ligase subunit 1;pdb|3LGX|B Chain B, D-al		18231	19428	14	14	2	44.9	44.9	12.5	56.987	0	323.31	2513700	68
AAX72809.1	AAX72809.1 cell surface protein [Streptococcus pyogenes MGAS6180]	1941		2126	14	14	7	33	33	20.3	44.54	0	323.31	23441000	192
AAK33147.1	AAK33147.1 beta subunit of DNA polymerase III [Streptococcus pyogenes M1 GAS]	17315	24323	12693	14	14	1	54	54	2.9	41.884	0	323.31	5215600	101
sp|B5XJ70.1|SYY_STRPZ;ACI60438.1;AAK33214.1	sp|B5XJ70.1|SYY_STRPZ RecName: Full=Tyrosine--tRNA ligase;AltName: Full=Tyrosyl-tRNA synthetase;Short=TyrRS;ACI60438.1 Tyrosyl-tRNA synthetase [Streptococcus pyogenes NZ131];AAK33214.1 putative tyrosine-tRNA ligase [Streptococcus pyogenes M1 GAS]	3138.3	2786.6	4477	14	14	1	49.3	49.3	6.5	47.371	0	323.31	3759500	95
AAX71399.2;ACI60628.1;AAK33399.1	AAX71399.2 transcription elongation factor [Streptococcus pyogenes MGAS6180];ACI60628.1 Transcription elongation factor GreA [Streptococcus pyogenes NZ131];AAK33399.1 putative transcription elongation factor [Streptococcus pyogenes M1 GAS]	16125	22541	26816	14	14	14	87.5	87.5	87.5	17.653	0	323.31	14253000	171
AAK33766.1	AAK33766.1 conserved hypothetical protein [Streptococcus pyogenes M1 GAS]	47647	45551	49621	14	14	1	51.1	51.1	8.3	45.438	0	298.67	2400800	94
ACI61301.1;AAK34114.1	ACI61301.1 hypothetical protein Spy49_1001c [Streptococcus pyogenes NZ131];AAK34114.1 conserved hypothetical protein [Streptococcus pyogenes M1 GAS]	96735	7851	69329	14	14	2	87	87	21	17.322	0	323.31	46071000	407
WP_021340804.1;WP_010922382.1;AAX72152.2;AAK34142.1	WP_021340804.1 extracellular solute-binding protein [Streptococcus pyogenes];WP_010922382.1 extracellular solute-binding protein [Streptococcus pyogenes];AAX72152.2 maltose/maltodextrin-binding protein [Streptococcus pyogenes MGAS6180];AAK34142.1 putative	35496	32548	37786	14	14	1	49.2	49.2	4.1	44.572	0	323.31	4651600	120
AAK34387.1;AAX72476.1;ACI61532.1	AAK34387.1 conserved protein - function unknown [Streptococcus pyogenes M1 GAS];AAX72476.1 ribosome-associated factor Y [Streptococcus pyogenes MGAS6180];ACI61532.1 Ribosomal subunit interface protein [Streptococcus pyogenes NZ131]	26931	77415	688	14	14	14	79.1	79.1	79.1	21.1	0	323.31	22444000	292
AAK34690.1	AAK34690.1 hypothetical protein SPy_2009 [Streptococcus pyogenes M1 GAS]	24246	47521	4312	14	9	8	28.5	16.6	16.6	40.352	0	111.64	4866300	53
AAX71827.1;ACI61057.1	AAX71827.1 glucose-1-phosphate thymidylyltransferase [Streptococcus pyogenes MGAS6180];ACI61057.1 Glucose-1-phosphate thymidylyltransferase [Streptococcus pyogenes NZ131]	14239	12297	15996	14	14	3	65.4	65.4	10.4	32.137	0	323.31	2969100	88
sp|Q48VT5.1|RS8_STRPM;AAX71171.1;AAK33196.1;sp|B5XJ50.1|RS8_STRPZ;ACI60418.1	sp|Q48VT5.1|RS8_STRPM RecName: Full=Small ribosomal subunit protein uS8;AltName: Full=30S ribosomal protein S8;AAX71171.1 SSU ribosomal protein S8P [Streptococcus pyogenes MGAS6180];AAK33196.1 30S ribosomal protein S8 [Streptococcus pyogenes M1 GAS];sp|B5	5515	55765	53995	15	15	15	76.5	76.5	76.5	14.802	0	323.31	41468000	415
AAK33667.2;AAX71635.1;ACI60876.1	AAK33667.2 putative adhesion protein [Streptococcus pyogenes M1 GAS];AAX71635.1 high-affinity zinc uptake system protein ZnuA precursor [Streptococcus pyogenes MGAS6180];ACI60876.1 Zinc-binding protein adcA precursor [Streptococcus pyogenes NZ131]	23869	791.2	28895	15	15	15	40.4	40.4	40.4	58.56	0	82.524	2888000	67
AAX72589.1;AAK34493.2	AAX72589.1 3-oxoacyl-[acyl-carrier protein] reductase [Streptococcus pyogenes MGAS6180];AAK34493.2 putative beta-ketoacyl-ACP reductase [Streptococcus pyogenes M1 GAS]	417.7	5356.2	749.8	15	15	3	90.6	90.6	12.3	25.93	0	323.31	12598000	172
ACI61274.1;AAX72027.1;AAK34087.1	ACI61274.1 Putative lipoprotein [Streptococcus pyogenes NZ131];AAX72027.1 nucleoside-binding protein [Streptococcus pyogenes MGAS6180];AAK34087.1 putative lipoprotein [Streptococcus pyogenes M1 GAS]		845.2	17863	16	16	15	54	54	51.7	36.38	0	312.94	3062300	98
AAK33959.1	AAK33959.1 50S ribosomal protein L10 [Streptococcus pyogenes M1 GAS]	28772	3242	26877	16	16	1	78.3	78.3	6.6	17.565	0	323.31	50557000	301
AAX71754.1;AAK33780.1	AAX71754.1 2-dehydropantoate 2-reductase [Streptococcus pyogenes MGAS6180];AAK33780.1 putative 2-dehydropantoate 2-reductase [Streptococcus pyogenes M1 GAS]	1845	1242	896.2	16	16	2	84.4	84.4	15	33.84	0	323.31	10413000	212
sp|Q48VT7.1|RL5_STRPM;AAX71169.1;AAK33194.1;sp|B5XJ48.1|RL5_STRPZ;ACI60416.1	sp|Q48VT7.1|RL5_STRPM RecName: Full=Large ribosomal subunit protein uL5;AltName: Full=50S ribosomal protein L5;AAX71169.1 LSU ribosomal protein L5P [Streptococcus pyogenes MGAS6180];AAK33194.1 50S ribosomal protein L5 [Streptococcus pyogenes M1 GAS];sp|B5	61872	73564	6469	17	17	17	81.1	81.1	81.1	19.815	0	323.31	861210000	422
AAX71883.2;AAK33960.1;sp|Q48TS3.1|RL7_STRPM;ACI61156.1;ACI61155.1	AAX71883.2 LSU ribosomal protein L7/L12P [Streptococcus pyogenes MGAS6180];AAK33960.1 50S ribosomal protein L7/L12 [Streptococcus pyogenes M1 GAS];sp|Q48TS3.1|RL7_STRPM RecName: Full=Large ribosomal subunit protein bL12;AltName: Full=50S ribosomal protein	16544	1991	17777	17	17	17	92.6	92.6	92.6	12.256	0	323.31	277840000	712
ACI61401.1;AAX72237.1;AAK34209.1	ACI61401.1 Foldase protein prsA 1 precursor [Streptococcus pyogenes NZ131];AAX72237.1 peptidyl-prolyl cis-trans isomerase [Streptococcus pyogenes MGAS6180];AAK34209.1 putative protease maturation protein [Streptococcus pyogenes M1 GAS]	15557	24828	21424	17	17	16	56.4	56.4	54.4	38.535	0	323.31	15842000	267
AAK34334.1	AAK34334.1 putative carbamate kinase [Streptococcus pyogenes M1 GAS]	19987	36274	263	17	17	1	69	69	3.5	33.217	0	323.31	19022000	277
WP_010921766.1;AAK33154.1;WP_012560359.1;ACI60373.1	WP_010921766.1 serine hydrolase [Streptococcus pyogenes];AAK33154.1 hypothetical protein SPy_0012 [Streptococcus pyogenes M1 GAS];WP_012560359.1 serine hydrolase [Streptococcus pyogenes];ACI60373.1 hypothetical protein Spy49_0010 [Streptococcus pyogenes NZ	1521		8374	18	18	1	57.9	57.9	5.1	48.848	0	193.38	2596200	63
ACI61644.1;AAK34494.1;AAX72590.1	ACI61644.1 Malonyl CoA-acyl carrier protein transacylase [Streptococcus pyogenes NZ131];AAK34494.1 putative malonyl CoA-acyl carrier protein transacylase [Streptococcus pyogenes M1 GAS];AAX72590.1 malonyl-CoA-[acyl-carrier-protein] transacylase [Streptococ	123.8		642.4	18	18	18	68.3	68.3	68.3	34.161	0	323.31	6853900	160
sp|Q48VS8.1|KAD_STRPM;sp|B5XJ57.1|KAD_STRPZ;ACI60425.1;AAX71178.1	sp|Q48VS8.1|KAD_STRPM RecName: Full=Adenylate kinase;Short=AK;AltName: Full=ATP-AMP transphosphorylase;AltName: Full=ATP:AMP phosphotransferase;AltName: Full=Adenylate monophosphate kinase;sp|B5XJ57.1|KAD_STRPZ RecName: Full=Adenylate kinase;Short=AK;		3654.1	9911.2	18	18	3	75.5	75.5	14.2	23.668	0	323.31	10857000	231
sp|Q48VU3.1|RS3_STRPM;AAX71163.1;AAK33188.1;ACI60410.1	sp|Q48VU3.1|RS3_STRPM RecName: Full=Small ribosomal subunit protein uS3;AltName: Full=30S ribosomal protein S3;AAX71163.1 SSU ribosomal protein S3P [Streptococcus pyogenes MGAS6180];AAK33188.1 30S ribosomal protein S3 [Streptococcus pyogenes M1 GAS];ACI60	9235.1	7391.8	14757	18	18	17	64.5	64.5	64.5	24.133	0	323.31	40898000	355
AAK34003.1	AAK34003.1 putative phosphotransacetylase [Streptococcus pyogenes M1 GAS]	692.7	14723	14552	18	18	2	81.3	81.3	12.1	35.824	0	323.31	11091000	183
ACI61973.1;AAK34733.1	ACI61973.1 Alkyl hydroperoxide reductase protein F [Streptococcus pyogenes NZ131];AAK34733.1 putative NADH oxidase/alkyl hydroperoxidase reductase [Streptococcus pyogenes M1 GAS]	39282	22984	25153	18	18	1	47.1	47.1	3.1	54.751	0	323.31	3707100	93
sp|Q48QY6.1|RS2_STRPM;AAX72874.1;AAK34744.1;sp|B5XIY5.1|RS2_STRPZ;ACI61984.1	sp|Q48QY6.1|RS2_STRPM RecName: Full=Small ribosomal subunit protein uS2;AltName: Full=30S ribosomal protein S2;AAX72874.1 SSU ribosomal protein S2P [Streptococcus pyogenes MGAS6180];AAK34744.1 30S ribosomal protein S2 [Streptococcus pyogenes M1 GAS];sp|B5	57514	46159	43182	18	18	18	69.4	69.4	69.4	28.412	0	323.31	42913000	457
sp|Q48UX6.1|RRF_STRPM;AAX71480.1	sp|Q48UX6.1|RRF_STRPM RecName: Full=Ribosome-recycling factor;Short=RRF;AltName: Full=Ribosome-releasing factor;AAX71480.1 ribosome recycling factor [Streptococcus pyogenes MGAS6180]	4974	32472	4322	18	18	2	80	80	5.9	20.6	0	323.31	24767000	251
sp|Q48VS3.1|RPOA_STRPM;ACI60430.1;AAX71183.1;AAK33208.1	sp|Q48VS3.1|RPOA_STRPM RecName: Full=DNA-directed RNA polymerase subunit alpha;Short=RNAP subunit alpha;AltName: Full=RNA polymerase subunit alpha;AltName: Full=Transcriptase subunit alpha;ACI60430.1 DNA-directed RNA polymerase alpha subunit [Streptococ	13897	13756	5791.6	19	19	19	66.7	66.7	66.7	34.529	0	323.31	11321000	239
AAK33724.1;ACI60933.1	AAK33724.1 putative dTDP-4-keto-L-rhamnose reductase [Streptococcus pyogenes M1 GAS];ACI60933.1 dTDP-4-dehydrorhamnose reductase [Streptococcus pyogenes NZ131]	6832.5	821.3	76.7	19	19	2	74.3	74.3	16.9	31.989	0	291.79	3988700	118
AAK34623.1;ACI61845.1;ACI61601.1;AAX72548.1;AAK34454.1	AAK34623.1 putative tagatose 1,6-diphosphate aldolase [Streptococcus pyogenes M1 GAS];ACI61845.1 Tagatose 1,6-diphosphate aldolase [Streptococcus pyogenes NZ131]	477.58	712.61	865.54	19	19	2	63.3	63.3	8.9	36.576	0	117.52	1833700	49
AAX71131.1;AAK33158.1	AAX71131.1 secreted protein [Streptococcus pyogenes MGAS6180];AAK33158.1 putative secreted protein [Streptococcus pyogenes M1 GAS]	156	1312	97818	20	20	16	53.8	53.8	44.7	41.899	0	323.31	34345000	274
sp|Q48UK4.1|TPIS_STRPM;sp|B5XKI2.1|TPIS_STRPZ;ACI60844.1;AAX71602.1;AAK33587.1	sp|Q48UK4.1|TPIS_STRPM RecName: Full=Triosephosphate isomerase;Short=TIM;Short=TPI;AltName: Full=Triose-phosphate isomerase;sp|B5XKI2.1|TPIS_STRPZ RecName: Full=Triosephosphate isomerase;Short=TIM;Short=TPI;AltName: Full=Triose-phosphate isomerase;AC	3196	3839	3866	20	20	20	82.9	82.9	82.9	26.618	0	323.31	76180000	601
ACI61122.1;AAX71850.1;AAK33925.1	ACI61122.1 Lipoate-protein ligase A [Streptococcus pyogenes NZ131];AAX71850.1 lipoate-protein ligase A [Streptococcus pyogenes MGAS6180];AAK33925.1 putative lipoate-protein ligase [Streptococcus pyogenes M1 GAS]	4156.6	1695.4	4568.3	20	20	20	65.3	65.3	65.3	37.506	0	164.87	3945300	128
WP_002989788.1;AAK34022.1	WP_002989788.1 FAD-dependent oxidoreductase [Streptococcus pyogenes];AAK34022.1 NADH Oxidase [Streptococcus pyogenes M1 GAS]	2428.2	14315	9393.9	20	20	0	55.9	55.9	0	49.603	0	323.31	11485000	285
sp|Q48T86.1|PFKA_STRPM;sp|B5XLV6.1|PFKA_STRPZ;ACI61318.1;AAX72074.1;AAK34131.1	sp|Q48T86.1|PFKA_STRPM RecName: Full=ATP-dependent 6-phosphofructokinase;Short=ATP-PFK;Short=Phosphofructokinase;AltName: Full=Phosphohexokinase;sp|B5XLV6.1|PFKA_STRPZ RecName: Full=ATP-dependent 6-phosphofructokinase;Short=ATP-PFK;Short=Phosphofructo	32816	2528	32636	20	20	20	84.6	84.6	84.6	35.762	0	323.31	24643000	307
ACI61810.1;AAK34591.1	ACI61810.1 Glutamine synthetase [Streptococcus pyogenes NZ131];AAK34591.1 putative glutamine synthetase [Streptococcus pyogenes M1 GAS]	6318.7	174	16748	20	20	1	66.7	66.7	4.2	50.44	0	297.63	9905100	193
ACI61819.1;AAX72707.1;AAK34600.1	ACI61819.1 Fructose-bisphosphate aldolase class II [Streptococcus pyogenes NZ131];AAX72707.1 fructose-bisphosphate aldolase [Streptococcus pyogenes MGAS6180];AAK34600.1 putative fructose-bisphosphate aldolase [Streptococcus pyogenes M1 GAS]	2171	2576	25985	20	20	20	71	71	71	31.208	0	323.31	140010000	638
sp|Q48TK0.1|LDH_STRPM;sp|B5XLJ8.1|LDH_STRPZ;ACI61210.1;AAX71960.1;AAK34023.1	sp|Q48TK0.1|LDH_STRPM RecName: Full=L-lactate dehydrogenase;Short=L-LDH;sp|B5XLJ8.1|LDH_STRPZ RecName: Full=L-lactate dehydrogenase;Short=L-LDH;ACI61210.1 L-lactate dehydrogenase [Streptococcus pyogenes NZ131];AAX71960.1 L-lactate dehydrogenase [Streptoc	67863	6649	65135	21	21	21	63.3	63.3	63.3	35.272	0	323.31	66251000	624
AAK34391.1	AAK34391.1 putative O-acetylserine lyase [Streptococcus pyogenes M1 GAS]	8328.3	11436	14474	21	21	2	78	78	8.9	33.24	0	323.31	23315000	330
AAK34710.1;AAX72835.2;ACI61945.1	AAK34710.1 mitogenic factor [Streptococcus pyogenes M1 GAS];AAX72835.2 mitogenic factor [Streptococcus pyogenes MGAS6180];ACI61945.1 Streptodornase B / Mitogenic factor 1 [Streptococcus pyogenes NZ131]	18722	1876	17282	21	21	21	77.1	77.1	77.1	30.061	0	323.31	124730000	527
WP_002981986.1;AAK34837.1;WP_012561096.1;ACI62060.1;WP_011285339.1;AAX73004.1	WP_002981986.1 ATP-binding cassette domain-containing protein [Streptococcus pyogenes];AAK34837.1 ABC transporter, ATP-binding protein [Streptococcus pyogenes M1 GAS];WP_012561096.1 ATP-binding cassette domain-containing protein [Streptococcus pyogenes];AC	116		1494	22	22	22	52.5	52.5	52.5	60.733	0	323.31	6083600	84
sp|Q48VU6.1|RL2_STRPM;sp|B5XJ39.1|RL2_STRPZ;ACI60407.1;AAX71160.1;AAK33185.1	sp|Q48VU6.1|RL2_STRPM RecName: Full=Large ribosomal subunit protein uL2;AltName: Full=50S ribosomal protein L2;sp|B5XJ39.1|RL2_STRPZ RecName: Full=Large ribosomal subunit protein uL2;AltName: Full=50S ribosomal protein L2;ACI60407.1 LSU ribosomal protein	9686.7	1946	19664	22	22	22	74.4	74.4	74.4	29.876	0	323.31	99486000	524
AAK33583.1	AAK33583.1 putative oligopeptidase [Streptococcus pyogenes M1 GAS]	5635.1	2286.7	7438.6	22	22	0	41.6	41.6	0	68.702	0	323.31	2936800	81
sp|Q48SP2.1|GPMA_STRPM;sp|B5XM69.1|GPMA_STRPZ;ACI61431.1;AAX72268.1;AAK34238.2	sp|Q48SP2.1|GPMA_STRPM RecName: Full=2,3-bisphosphoglycerate-dependent phosphoglycerate mutase;Short=BPG-dependent PGAM;Short=PGAM;Short=Phosphoglyceromutase;Short=dPGM;sp|B5XM69.1|GPMA_STRPZ RecName: Full=2,3-bisphosphoglycerate-dependent phosphoglyce	64149	1828	191	22	22	22	84.8	84.8	84.8	26.036	0	323.31	49283000	429
ACI61467.1;AAX72304.1;AAK34321.1	ACI61467.1 Putative GTP-binding protein TypA/BipA [Streptococcus pyogenes NZ131];AAX72304.1 GTP-binding protein TypA/BipA [Streptococcus pyogenes MGAS6180];AAK34321.1 putative GTP-binding protein TypA/BipA (tyrosine phosphorylated protein A) [Streptococcus	3985.4	2917.1	4733.1	22	22	21	50.1	50.1	46.3	68.572	0	277.78	4877300	122
CBK51538.1;AAK34094.1	CBK51538.1 unnamed protein product [Streptococcus pyogenes M1 GAS];AAK34094.1 putative lysyl-aminopeptidase;aminopeptidase N [Streptococcus pyogenes M1 GAS]	329.6	448.6	12365	23	23	1	38.6	38.6	1.5	96.348	0	323.31	3642400	103
AAK33262.1;sp|Q48VK8.1|PURA_STRPM;AAX71248.1;sp|B5XJH8.1|PURA_STRPZ;ACI60490.1	AAK33262.1 putative adenylosuccinate synthetase [Streptococcus pyogenes M1 GAS];sp|Q48VK8.1|PURA_STRPM RecName: Full=Adenylosuccinate synthetase;Short=AMPSase;Short=AdSS;AltName: Full=IMP--aspartate ligase;AAX71248.1 adenylosuccinate synthetase [Strepto	2371.8		8656.4	24	24	23	60	60	57.9	47.461	0	233.04	4819500	113
AAK33923.1	AAK33923.1 putative dihydrolipoamide dehydrogenase, component E3 [Streptococcus pyogenes M1 GAS]	2394.8		129	24	24	1	55.9	55.9	2.7	62.466	0	323.31	8161800	138
AAK33244.1;AAX71228.1	AAK33244.1 hypothetical protein SPy_0136 [Streptococcus pyogenes M1 GAS]	2114	21534	24998	24	24	13	78.3	78.3	45.2	26.313	0	323.31	24576000	192
AAK34315.1;AAX72298.1;ACI61461.1	AAK34315.1 putative cell division protein [Streptococcus pyogenes M1 GAS];AAX72298.1 cell division protein [Streptococcus pyogenes MGAS6180];ACI61461.1 Cell division protein ftsZ [Streptococcus pyogenes NZ131]	3565	2545	2351	24	24	24	78.6	78.6	78.6	46.431	0	323.31	14332000	229
AAK34665.1	AAK34665.1 streptokinase A precursor [Streptococcus pyogenes M1 GAS]	13564	281	15933	24	24	21	62	62	55	49.924	0	323.31	18981000	254
sp|Q48TA2.1|GLS24_STRPM;AAX72058.1;AAK34116.1;ACI61303.1	sp|Q48TA2.1|GLS24_STRPM RecName: Full=Stress response regulator gls24 homolog;AAX72058.1 general stress protein, Gls24 family [Streptococcus pyogenes MGAS6180];AAK34116.1 conserved hypothetical protein [Streptococcus pyogenes M1 GAS];ACI61303.1 hypothetica	34866	3788	3336	25	25	25	92.2	92.2	92.2	19.943	0	323.31	82489000	603
AAK34417.1;AAX72507.1;ACI61563.1	AAK34417.1 putative cysteine aminopeptidase C [Streptococcus pyogenes M1 GAS];AAX72507.1 aminopeptidase C [Streptococcus pyogenes MGAS6180];ACI61563.1 Aminopeptidase C [Streptococcus pyogenes NZ131]		2135	22473	26	26	26	73.5	73.5	73.5	50.864	0	323.31	27973000	244
AAK34158.1;AAX72170.1;ACI61340.1	AAK34158.1 hypothetical protein SPy_1315 [Streptococcus pyogenes M1 GAS];AAX72170.1 transporter [Streptococcus pyogenes MGAS6180];ACI61340.1 Glutamine ABC transporter, glutamine-binding protein/permease protein [Streptococcus pyogenes NZ131]	237	31595	22247	26	26	25	39.5	39.5	38	78.461	0	323.31	7605800	175
ACI61387.1;AAX72226.1;AAK34199.1	ACI61387.1 Phosphoenolpyruvate-protein phosphotransferase of PTS system [Streptococcus pyogenes NZ131];AAX72226.1 phosphoenolpyruvate-protein phosphotransferase [Streptococcus pyogenes MGAS6180];AAK34199.1 putative phosphoenolpyruvate:sugar phosphotransfer	1799	3827	34268	26	26	25	68.1	68.1	62.6	63.135	0	323.31	14946000	261
AAK34745.1	AAK34745.1 putative elongation factor TS [Streptococcus pyogenes M1 GAS]	13351	11714	8547.1	26	1	1	82.7	4.3	4.3	37.227	0	31.036	553060	10
sp|Q48QY5.2|EFTS_STRPM;sp|B5XIY6.1|EFTS_STRPZ;ACI61985.1;AAX72875.2	sp|Q48QY5.2|EFTS_STRPM RecName: Full=Elongation factor Ts;Short=EF-Ts;sp|B5XIY6.1|EFTS_STRPZ RecName: Full=Elongation factor Ts;Short=EF-Ts;ACI61985.1 Translation elongation factor Ts [Streptococcus pyogenes NZ131];AAX72875.2 protein translation elongati	89393	13597	12669	26	26	1	82.7	82.7	4.3	37.257	0	323.31	65288000	614
AAX71358.1	AAX71358.1 oligopeptide-binding protein [Streptococcus pyogenes MGAS6180]	31974	3452	37425	27	27	2	52.8	52.8	5	72.426	0	323.31	10200000	260
AAX72225.1	AAX72225.1 NADP-dependent glyceraldehyde-3-phosphate dehydrogenase [Streptococcus pyogenes MGAS6180]	26225	22927	22535	27	27	2	71.8	71.8	6.3	50.439	0	323.31	21875000	407
AAX71808.1;AAK33829.1	AAX71808.1 SSU ribosomal protein S1P [Streptococcus pyogenes MGAS6180];AAK33829.1 putative ribosomal protein S1-like DNA-binding protein [Streptococcus pyogenes M1 GAS]	47635	424	3934	28	28	1	70.6	70.6	2.7	43.849	0	323.31	64927000	577
sp|B5XMC1.1|OTC_STRPZ;ACI61483.1;AAK34337.2	sp|B5XMC1.1|OTC_STRPZ RecName: Full=Ornithine carbamoyltransferase;Short=OTCase;ACI61483.1 Ornithine carbamoyltransferase [Streptococcus pyogenes NZ131];AAK34337.2 putative ornithine transcarbamylase [Streptococcus pyogenes M1 GAS]	2148.9	12591	4232	28	28	2	84.3	84.3	5.3	37.897	0	323.31	65797000	463
AAK33304.1	AAK33304.1 glucose-6-phosphate isomerase [Streptococcus pyogenes M1 GAS]	2624.5	3218.2	9656.1	29	29	1	71.7	71.7	5.8	49.452	0	323.31	11869000	168
AAK34668.1	AAK34668.1 collagen-like surface protei [Streptococcus pyogenes M1 GAS]	11499	7439	33198	29	23	23	56.9	46	46	36.259	0	323.31	17188000	161
AAX71251.1	AAX71251.1 NAD glycohydrolase [Streptococcus pyogenes MGAS6180]	41511	3157	32732	29	29	4	64.8	64.8	10.1	51.157	0	323.31	39826000	403
CAY08373.1;AAK34083.1	CAY08373.1 unnamed protein product [Streptococcus pyogenes M1 GAS];AAK34083.1 putative phosphoglucomutase [Streptococcus pyogenes M1 GAS]	372.6	26	1528	30	30	2	71.3	71.3	5.8	63.332	0	323.31	5639400	163
AAK34604.2;sp|Q48RE9.1|TIG_STRPM;AAX72711.1;sp|B5XIG1.1|TIG_STRPZ;ACI61823.1	AAK34604.2 transcription regulator - (trigger factor (prolyl isomerase)) [Streptococcus pyogenes M1 GAS];sp|Q48RE9.1|TIG_STRPM RecName: Full=Trigger factor;Short=TF;AltName: Full=PPIase;AAX72711.1 trigger factor, ppiase [Streptococcus pyogenes MGAS6180];	33712	61131	6242	30	30	30	79.4	79.4	79.4	47.095	0	323.31	30340000	406
AAK33348.1;ACI60574.1;AAX71341.1	AAK33348.1 glyceraldehyde-3-phosphate dehydrogenase, plasmin receptor [Streptococcus pyogenes M1 GAS];ACI60574.1 NAD-dependent glyceraldehyde-3-phosphate dehydrogenase [Streptococcus pyogenes NZ131];AAX71341.1 glyceraldehyde 3-phosphate dehydrogenase [Stre	59562	58966	58235	31	31	28	93.5	93.5	91.7	35.942	0	323.31	271170000	1128
AAK34434.1	AAK34434.1 putative transketolase [Streptococcus pyogenes M1 GAS]	833.8	17264	22148	31	31	3	59.5	59.5	4.4	77.453	0	323.31	13357000	222
AAX72785.1	AAX72785.1 collagen-like surface protein A [Streptococcus pyogenes MGAS6180]	1971	193		32	14	12	62.2	29.9	25.9	47.384	0	323.31	64395000	201
sp|Q48TF6.1|GUAA_STRPM;sp|B5XLN9.1|GUAA_STRPZ;ACI61251.1;AAX72004.1;AAK34064.1	sp|Q48TF6.1|GUAA_STRPM RecName: Full=GMP synthase [glutamine-hydrolyzing];AltName: Full=GMP synthetase;AltName: Full=Glutamine amidotransferase;sp|B5XLN9.1|GUAA_STRPZ RecName: Full=GMP synthase [glutamine-hydrolyzing];AltName: Full=GMP synthetase;AltNa	955.4	3168.5	1977	32	32	32	72.9	72.9	72.9	57.501	0	323.31	9187000	220
AAK33924.1	AAK33924.1 extracellular hyaluronate lyase [Streptococcus pyogenes M1 GAS]	687.3		429.1	34	34	4	58.6	58.6	10.7	92.46	0	323.31	10400000	184
AAX72876.1;AAK34746.1	AAX72876.1 neutral endopeptidase [Streptococcus pyogenes MGAS6180];AAK34746.1 putative endopeptidase O [Streptococcus pyogenes M1 GAS]	2246	2818	4432	34	34	1	53.9	53.9	2.1	71.3	0	323.31	20359000	410
AAK33586.1	AAK33586.1 putative translation elongation factor EF-Tu [Streptococcus pyogenes M1 GAS]	1695	17423	16994	35	35	2	79.4	79.4	3.8	43.855	0	323.31	218330000	1159
AAK34128.1	AAK34128.1 putative L-glutamine-D-fructose-6-phosphate amidotransferase [Streptococcus pyogenes M1 GAS]	446.33	459.55	283.92	35	35	1	77.8	77.8	4.3	65.592	0	323.31	15249000	342
AAX72857.2;AAK34727.1;sp|Q48R03.1|CH60_STRPM;sp|B5XIW7.1|CH60_STRPZ;ACI61966.1	AAX72857.2 60 kDa chaperonin [Streptococcus pyogenes MGAS6180];AAK34727.1 heat shock protein (chaperonin) [Streptococcus pyogenes M1 GAS];sp|Q48R03.1|CH60_STRPM RecName: Full=Chaperonin GroEL;AltName: Full=60 kDa chaperonin;AltName: Full=Chaperonin-60;S	1219	13158	1249	35	35	35	78.6	78.6	78.6	57.065	0	323.31	104940000	1108
sp|Q48UF7.1|ENO_STRPM;sp|B5XKM7.1|ENO_STRPZ;ACI60889.1;AAX71649.1;AAK33680.1	sp|Q48UF7.1|ENO_STRPM RecName: Full=Enolase;AltName: Full=2-phospho-D-glycerate hydro-lyase;AltName: Full=2-phosphoglycerate dehydratase;sp|B5XKM7.1|ENO_STRPZ RecName: Full=Enolase;AltName: Full=2-phospho-D-glycerate hydro-lyase;AltName: Full=2-phospho	3621	44193	42644	36	36	36	89.7	89.7	89.7	47.356	0	323.31	327300000	1368
AAK34788.1	AAK34788.1 putative arginyl-tRNA synthetase [Streptococcus pyogenes M1 GAS]	513.7	7232	1642	36	36	0	74.8	74.8	0	63.12	0	323.31	11955000	281
sp|Q48SI7.1|ARCA_STRPM;AAX72323.1;AAK34339.1;sp|B5XMC3.1|ARCA_STRPZ;ACI61485.1	sp|Q48SI7.1|ARCA_STRPM RecName: Full=Arginine deiminase;Short=ADI;AltName: Full=Arginine dihydrolase;Short=AD;AAX72323.1 arginine deiminase [Streptococcus pyogenes MGAS6180];AAK34339.1 streptococcal antitumor protein [Streptococcus pyogenes M1 GAS];sp|B	41849	57614	57333	37	37	37	89.5	89.5	89.5	46.296	0	323.31	83705000	845
WP_010922716.1;AAK34697.1;WP_012561047.1;ACI61929.1	WP_010922716.1 CHAP domain-containing protein [Streptococcus pyogenes];AAK34697.1 immunogenic secreted protein precursor [Streptococcus pyogenes M1 GAS];WP_012561047.1 CHAP domain-containing protein [Streptococcus pyogenes];ACI61929.1 Immunogenic secreted	28736	4244	54573	37	37	7	77.6	77.6	15	59.8	0	323.31	22096000	269
ACI60495.1;AAX71253.1	ACI60495.1 Thiol-activated cytolysin [Streptococcus pyogenes NZ131];AAX71253.1 streptolysin O [Streptococcus pyogenes MGAS6180]	1591		818	38	38	7	78.3	78.3	20	63.67	0	323.31	26616000	359
WP_010922618.1;AAK34531.1	WP_010922618.1 CHAP domain-containing protein [Streptococcus pyogenes];AAK34531.1 immunogenic secreted precursor-like protein [Streptococcus pyogenes M1 GAS]	19644	19213	18289	39	39	6	79.9	79.9	11.9	54.46	0	323.31	68754000	425
AAK34567.1;AAX72667.2;ACI61716.1	AAK34567.1 putative pyruvate formate-lyase [Streptococcus pyogenes M1 GAS];AAX72667.2 formate acetyltransferase [Streptococcus pyogenes MGAS6180];ACI61716.1 Putative pyruvate formate-lyase [Streptococcus pyogenes NZ131]	3111.7	193.1	3835	39	39	38	68.4	68.4	67.5	87.527	0	323.31	17882000	399
sp|Q48RF9.1|PGK_STRPM;AAX72701.1	sp|Q48RF9.1|PGK_STRPM RecName: Full=Phosphoglycerate kinase;AAX72701.1 phosphoglycerate kinase [Streptococcus pyogenes MGAS6180]	11924	15435	17394	39	39	2	90.5	90.5	3.3	42.129	0	323.31	126200000	907
ACI61317.1;AAK34130.1	ACI61317.1 Putatove pyruvate kinase [Streptococcus pyogenes NZ131];AAK34130.1 putative pyruvate kinase [Streptococcus pyogenes M1 GAS]	61524	59832	61869	41	41	1	83.4	83.4	2.4	54.534	0	323.31	73219000	993
sp|P16947.1|M49_STRP9;ACI61925.1;pdb|5HZP|C;pdb|5HZP|A	sp|P16947.1|M49_STRP9 RecName: Full=M protein, serotype 49;Flags: Precursor;ACI61925.1 Antiphagocytic M protein [Streptococcus pyogenes NZ131]	28161	19168	22633	41	38	19	68.4	64.5	30.1	43.915	0	323.31	184120000	770
AAK33344.1	AAK33344.1 putative surface exclusion protein [Streptococcus pyogenes M1 GAS]	99572	99975	95283	45	45	1	66	66	2.1	94.696	0	323.31	36254000	477
sp|Q48VB6.1|EFG_STRPM;AAX71340.1;AAK33347.1;sp|B5XJR1.1|EFG_STRPZ;ACI60573.1	sp|Q48VB6.1|EFG_STRPM RecName: Full=Elongation factor G;Short=EF-G;AAX71340.1 protein translation elongation factor G [Streptococcus pyogenes MGAS6180];AAK33347.1 translation elongation factor G, EF-G [Streptococcus pyogenes M1 GAS];sp|B5XJR1.1|EFG_STRPZ	84515	9625	99867	52	52	50	87.9	87.9	83.2	76.528	0	323.31	113810000	1226
AAK34501.1	AAK34501.1 heat shock protein 70 [Streptococcus pyogenes M1 GAS]	14964	1577	1371	53	53	0	88.5	88.5	0	64.919	0	323.31	139410000	1280
AAK34694.1	AAK34694.1 M protein type 1 [Streptococcus pyogenes M1 GAS]	496	22219	3759	55	55	50	65.5	65.5	57.9	54.22	0	323.31	378110000	825
AAK33444.1	AAK33444.1 putative cell envelope proteinase [Streptococcus pyogenes M1 GAS]	6657	49227	5215	85	7	7	70.2	8.3	8.3	181.29	0	247.21	2667600	47
ACI60672.1	ACI60672.1 Putative cell envelope proteinase [Streptococcus pyogenes NZ131]	8127.5	8599.7	1215	86	86	4	71.7	71.7	4.8	177.9	0	323.31	70632000	1362
AAK34691.1	AAK34691.1 C5A peptidase precursor [Streptococcus pyogenes M1 GAS]	119	17138	18449	97	13	8	81.9	16.6	10	129.49	0	323.31	24913000	135
AAX72810.1	AAX72810.1 C5A peptidase precursor [Streptococcus pyogenes MGAS6180]	66516	8169	95723	101	101	12	78.1	78.1	12.6	131.34	0	323.31	180200000	2111

## Sheet: Dataset 1F
Cell wall_AP1
Protein IDs	Fasta headers	LFQ intensity CW-1	LFQ intensity CW-2	LFQ intensity CW-3	Peptides	Razor + unique peptides	Unique peptides	Sequence coverage [%]	Unique + razor sequence coverage [%]	Unique sequence coverage [%]	Mol. weight [kDa]	Q-value	Score	Intensity	MS/MS count
ACI61263.1;AAX72016.1;AAK34076.1	ACI61263.1 Glycine cleavage system H protein [Streptococcus pyogenes NZ131];AAX72016.1 glycine cleavage system H protein [Streptococcus pyogenes MGAS6180];AAK34076.1 putative glycine cleavage system H protein [Streptococcus pyogenes M1 GAS]		517.4	5952.5	2	2	2	21.8	21.8	21.8	12.087	0	41.766	260260	7
sp|Q48TD0.1|COAA_STRPM;sp|B5XLR5.1|COAA_STRPZ;ACI61277.1;AAX72030.1;AAK34090.1	sp|Q48TD0.1|COAA_STRPM RecName: Full=Pantothenate kinase;AltName: Full=Pantothenic acid kinase;sp|B5XLR5.1|COAA_STRPZ RecName: Full=Pantothenate kinase;AltName: Full=Pantothenic acid kinase;ACI61277.1 Pantothenate kinase [Streptococcus pyogenes NZ131];AA		13595	152	2	2	2	2.6	2.6	2.6	35.609	0.0011834	1.9389	10357000	19
WP_010921770.1;AAK33162.1;WP_002993445.1;WP_002987699.1;ACI60382.1;AAX71135.1	WP_010921770.1 phosphopantetheine-binding protein [Streptococcus pyogenes];AAK33162.1 putative acyl carrier protein [Streptococcus pyogenes M1 GAS];WP_002993445.1 phosphopantetheine-binding protein [Streptococcus pyogenes];WP_002987699.1 phosphopantetheine	1892	15291	1574	2	2	2	20	20	20	9.5238	0	4.0006	308620	12
ACI60932.1;AAX71694.1;AAK33723.1	ACI60932.1 probably aromatic ring hydroxylating enzyme [Streptococcus pyogenes NZ131];AAX71694.1 putative cytosolic protein [Streptococcus pyogenes MGAS6180];AAK33723.1 conserved hypothetical protein [Streptococcus pyogenes M1 GAS]	2549.1	1554	15272	2	2	2	18.8	18.8	18.8	12.764	0	3.7189	256500	6
ACI60582.1;AAX71351.1;AAK33355.1	ACI60582.1 Iron-sulfur cluster assembly ATPase protein SufC [Streptococcus pyogenes NZ131];AAX71351.1 ABC transporter ATP-binding protein [Streptococcus pyogenes MGAS6180];AAK33355.1 putative ABC transporter (ATP-binding protein) [Streptococcus pyogenes M1		364.5	2723.1	3	3	3	16	16	16	28.11	0	6.9524	181220	5
ACI61314.1;AAX72070.1;AAK34127.1	ACI61314.1 PhnA protein [Streptococcus pyogenes NZ131];AAX72070.1 alkylphosphonate utilization operon functionally uncharacterized protein PhnA [Streptococcus pyogenes MGAS6180];AAK34127.1 conserved hypothetical protein [Streptococcus pyogenes M1 GAS]		2683	36437	3	3	3	27	27	27	12.277	0	6.7388	905120	26
WP_011054910.1;ACI61589.1;AAX72535.1;AAK34441.1	WP_011054910.1 PepSY domain-containing protein [Streptococcus pyogenes];ACI61589.1 hypothetical protein Spy49_1308c [Streptococcus pyogenes NZ131];AAX72535.1 putative membrane associated protein [Streptococcus pyogenes MGAS6180];AAK34441.1 hypothetical pro		17719	2268	3	3	3	38.5	38.5	38.5	14.544	0	323.31	4436600	94
ACI61710.1;AAX72661.1;AAK34561.1	ACI61710.1 Conserved hypothetical protein [Streptococcus pyogenes NZ131];AAX72661.1 putative cytosolic protein [Streptococcus pyogenes MGAS6180];AAK34561.1 hypothetical protei [Streptococcus pyogenes M1 GAS]		1674	4235	3	3	3	34.3	34.3	34.3	11.758	0	11.41	329470	8
ACI61882.1;WP_010922685.1;AAX72776.1;AAK34660.1	ACI61882.1 Putative bacterocin transport accessory protein, Bta [Streptococcus pyogenes NZ131];WP_010922685.1 thioredoxin domain-containing protein [Streptococcus pyogenes];AAX72776.1 thioredoxin [Streptococcus pyogenes MGAS6180];AAK34660.1 conserved hypot		332.1	3876.1	3	3	3	43.5	43.5	43.5	12.671	0	37.511	165520	11
AAK33318.1;ACI60544.1;AAX71310.1	AAK33318.1 conserved hypothetical protein [Streptococcus pyogenes M1 GAS];ACI60544.1 Conserved hypothetical protein [Streptococcus pyogenes NZ131];AAX71310.1 hypothetical protein M28_Spy0196 [Streptococcus pyogenes MGAS6180]	9967.6	16742	13759	3	3	3	23.8	23.8	23.8	24.89	0	242.66	1385300	44
ACI61817.1;AAX72705.1;AAK34598.1	ACI61817.1 Putative alkaline-shock protein [Streptococcus pyogenes NZ131];AAX72705.1 putative alkaline-shock protein [Streptococcus pyogenes MGAS6180];AAK34598.1 putative alkaline-shock protein [Streptococcus pyogenes M1 GAS]	4769.8	4326.7	12742	3	3	3	10.7	10.7	10.7	13.063	0	42.318	649600	18
sp|Q48U18.1|RPIA_STRPM;sp|B5XL07.1|RPIA_STRPZ;ACI61019.1;AAX71788.1;AAK33809.1	sp|Q48U18.1|RPIA_STRPM RecName: Full=Ribose-5-phosphate isomerase A;AltName: Full=Phosphoriboisomerase A;Short=PRI;sp|B5XL07.1|RPIA_STRPZ RecName: Full=Ribose-5-phosphate isomerase A;AltName: Full=Phosphoriboisomerase A;Short=PRI;ACI61019.1 Ribose 5-ph		3477	3389.1	4	4	4	22.5	22.5	22.5	24.363	0	19.491	253400	6
ACI61163.1;AAX71914.1;AAK33978.1	ACI61163.1 2-amino-4-hydroxy-6- hydroxymethyldihydropteridine pyrophosphokinase [Streptococcus pyogenes NZ131];AAX71914.1 2-amino-4-hydroxy-6-hydroxymethyldihydropteridine pyrophosphokinase [Streptococcus pyogenes MGAS6180];AAK33978.1 hydroxymethylpterin p		1291	1118	4	4	3	37.3	37.3	22.9	18.813	0	55.756	638990	23
sp|Q48SZ5.1|DLTC_STRPM;sp|B5XLX3.1|DLTC_STRPZ;ACI61335.1;AAX72165.1;AAK34154.1	sp|Q48SZ5.1|DLTC_STRPM RecName: Full=D-alanyl carrier protein;Short=DCP;AltName: Full=D-alanine--poly(phosphoribitol) ligase subunit 2;sp|B5XLX3.1|DLTC_STRPZ RecName: Full=D-alanyl carrier protein;Short=DCP;AltName: Full=D-alanine--poly(phosphoribitol)		6282	55435	4	4	4	50.6	50.6	50.6	9.01	0	292.99	3469400	52
ACI61693.1;AAK34544.1	ACI61693.1 Conserved hypothetical protein [Streptococcus pyogenes NZ131];AAK34544.1 conserved hypothetical protein [Streptococcus pyogenes M1 GAS]		14894	9333.2	4	4	1	54.3	54.3	10.1	14.136	0	105.48	1025400	23
AAK33240.1	AAK33240.1 hypothetical protein SPy_0130 [Streptococcus pyogenes M1 GAS]	16856	42132	481	4	4	4	22.8	22.8	22.8	24.203	0	174.33	1558400	36
AAK33862.1;AAX72135.1	AAK33862.1 hypothetical protein SPy_0949 [Streptococcus phage 370.2];AAX72135.1 phage protein [Streptococcus phage 6180.1]	26382	2816	29637	4	4	4	80.8	80.8	80.8	8.695	0	323.31	2250500	58
AAK34731.1;ACI61970.1;AAX72861.1	AAK34731.1 putative cold shock protein [Streptococcus pyogenes M1 GAS];ACI61970.1 Major cold-shock protein [Streptococcus pyogenes NZ131];AAX72861.1 cold shock protein [Streptococcus pyogenes MGAS6180]	7741	9857	1828	4	4	4	38.8	38.8	38.8	7.3221	0	45.294	5289500	43
ACI60762.1;AAX71523.1;AAK33510.1	ACI60762.1 Lactoylglutathione lyase [Streptococcus pyogenes NZ131];AAX71523.1 lactoylglutathione lyase [Streptococcus pyogenes MGAS6180];AAK33510.1 putative lactoylglutathione lyase [Streptococcus pyogenes M1 GAS]		15838	739	5	5	5	37.6	37.6	37.6	14.441	0	70.493	655130	24
AAK33849.1;AAX71828.1;ACI61058.1	AAK33849.1 putative dTDP-4-keto-6-deoxyglucose-3,5-epimerase [Streptococcus pyogenes M1 GAS];AAX71828.1 dTDP-4-dehydrorhamnose 3,5-epimerase [Streptococcus pyogenes MGAS6180];ACI61058.1 dTDP-4-dehydrorhamnose 3,5-epimerase [Streptococcus pyogenes NZ131]		662.9	7333.8	5	5	5	30.5	30.5	30.5	22.437	0	50.735	796490	20
ACI61451.1;AAX72288.1;AAK34305.1	ACI61451.1 Conserved hypothetical protein [Streptococcus pyogenes NZ131];AAX72288.1 putative cytosolic protein [Streptococcus pyogenes MGAS6180];AAK34305.1 hypothetical protein SPy_1508 [Streptococcus pyogenes M1 GAS]	328	5785.9		5	5	5	57.9	57.9	57.9	8.7097	0	162.83	379030	14
ACI61641.1;AAK34491.1	ACI61641.1 Biotin carboxyl carrier protein of acetyl-CoA carboxylase [Streptococcus pyogenes NZ131];AAK34491.1 putative biotoin carboxyl carrier protein [Streptococcus pyogenes M1 GAS]		46793	5733	5	5	1	41	41	23.5	17.901	0	115.92	4676000	74
AAK34308.1	AAK34308.1 hypothetical protein SPy_1511 [Streptococcus pyogenes M1 GAS]	6583.2	7876.6	5413.1	5	5	1	65	65	13	11.561	0	30.774	1083000	29
sp|Q48RX4.1|Y1426_STRPM;sp|B5XMM8.1|Y1309_STRPZ;ACI61590.1;AAX72536.1;AAK34442.1	sp|Q48RX4.1|Y1426_STRPM RecName: Full=UPF0291 protein M28_Spy1426;sp|B5XMM8.1|Y1309_STRPZ RecName: Full=UPF0291 protein Spy49_1309c;ACI61590.1 hypothetical protein Spy49_1309c [Streptococcus pyogenes NZ131];AAX72536.1 putative cytosolic protein [Streptococ	9557.8	13113	12674	5	5	5	44.7	44.7	44.7	9.8011	0	120.08	1431200	41
ACI61624.1;AAK34475.1	ACI61624.1 Putative cell-cycle regulation histidine triad (HIT) protein [Streptococcus pyogenes NZ131];AAK34475.1 putative cell-cycle regulation histidine triad (HIT) protein [Streptococcus pyogenes M1 GAS]	14881	1857	8184.5	5	5	1	59.7	59.7	16.5	15.481	0	209.24	1633900	59
ACI61389.1;AAX72228.1	ACI61389.1 Putative glutaredoxin [Streptococcus pyogenes NZ131];AAX72228.1 glutaredoxin [Streptococcus pyogenes MGAS6180]	54348	11157	729	5	5	4	60.2	60.2	31.3	9.4478	0	300.52	3425300	50
sp|Q48RH2.1|DEOC_STRPM;sp|B5XID8.1|DEOC_STRPZ;ACI61800.1;AAX72688.1;AAK34581.1	sp|Q48RH2.1|DEOC_STRPM RecName: Full=Deoxyribose-phosphate aldolase;Short=DERA;AltName: Full=2-deoxy-D-ribose 5-phosphate aldolase;AltName: Full=Phosphodeoxyriboaldolase;Short=Deoxyriboaldolase;sp|B5XID8.1|DEOC_STRPZ RecName: Full=Deoxyribose-phosphate		9986.1	1131	6	6	6	33.6	33.6	33.6	23.95	0	90.4	1229600	42
ACI61214.1	ACI61214.1 hypothetical protein Spy49_0908 [Streptococcus pyogenes NZ131]	4671.3	1377		6	1	0	57.5	16.4	0	14.422	0	61.934	617290	16
AAK33782.1;ACI60991.1;AAX71756.1	AAK33782.1 putative fructose-1-phosphate kinase [Streptococcus pyogenes M1 GAS];ACI60991.1 Tagatose-6-phosphate kinase / 1- phosphofructokinase [Streptococcus pyogenes NZ131];AAX71756.1 1-phosphofructokinase [Streptococcus pyogenes MGAS6180]	9626.8	12119	12218	6	6	6	30.4	30.4	30.4	32.721	0	51.094	741240	32
AAK34418.1;AAX72508.2;ACI61564.1;pdb|5HUJ|B;pdb|5HUJ|A;pdb|5HUH|B;pdb|5HUH|A	AAK34418.1 putative NAD+ synthase [Streptococcus pyogenes M1 GAS];AAX72508.2 NH(3)-dependent NAD(+) synthetase [Streptococcus pyogenes MGAS6180];ACI61564.1 NAD synthetase [Streptococcus pyogenes NZ131];pdb|5HUJ|B Chain B, NH(3)-dependent NAD(+) synthetase;	411.8	8283.4	5235.7	6	6	6	33.2	33.2	33.2	30.074	0	66.317	461330	15
AAK34458.1	AAK34458.1 putative PTS system, enzyme IIB component [Streptococcus pyogenes M1 GAS]	8986.4	28373	28555	6	6	1	80.2	80.2	19.8	11.288	0	25.45	1265400	26
sp|Q48RU9.2|RBFA_STRPM;sp|B5XHV2.1|RBFA_STRPZ;ACI61614.1;AAX72561.1;AAK34465.1	sp|Q48RU9.2|RBFA_STRPM RecName: Full=Ribosome-binding factor A;sp|B5XHV2.1|RBFA_STRPZ RecName: Full=Ribosome-binding factor A;ACI61614.1 Ribosome-binding factor A [Streptococcus pyogenes NZ131];AAX72561.1 ribosome-binding factor A [Streptococcus pyogenes M	27432	39851	32755	6	6	6	50.9	50.9	50.9	13.268	0	174.47	4232900	112
sp|Q48RI2.1|Y1568_STRPM;AAX72678.1;AAK34576.1;ACI61793.1	sp|Q48RI2.1|Y1568_STRPM RecName: Full=Nucleoid-associated protein M28_Spy1568;AAX72678.1 putative cytosolic protein [Streptococcus pyogenes MGAS6180];AAK34576.1 conserved hypothetical protein [Streptococcus pyogenes M1 GAS];ACI61793.1 Conserved hypothetica	21323	2696	21228	6	6	6	45.5	45.5	45.5	10.945	0	220.74	8305300	145
sp|Q48QW9.1|Y1781_STRPM;sp|B5XJ02.1|Y1751_STRPZ;ACI62001.1;AAX72891.1;AAK34759.1	sp|Q48QW9.1|Y1781_STRPM RecName: Full=UPF0297 protein M28_Spy1781;sp|B5XJ02.1|Y1751_STRPZ RecName: Full=UPF0297 protein Spy49_1751c;ACI62001.1 UPF0297 protein SPy2114 [Streptococcus pyogenes NZ131];AAX72891.1 putative cytosolic protein [Streptococcus pyoge	8168.4	6952.3	1148	6	6	6	62.9	62.9	62.9	10.363	0	72.931	2422900	64
ACI61961.1;AAX72851.1	ACI61961.1 hypothetical protein Spy49_1708 [Streptococcus pyogenes NZ131];AAX72851.1 putative cytosolic protein [Streptococcus pyogenes MGAS6180]	11113	56422	5745	6	6	6	87.3	87.3	87.3	7.2389	0	87.115	1423900	32
WP_002985548.1;AAX71586.1;AAK33573.1;ACI60829.1	WP_002985548.1 PC4/YdbC family ssDNA-binding protein [Streptococcus pyogenes];AAX71586.1 putative cytosolic protein [Streptococcus pyogenes MGAS6180];AAK33573.1 conserved hypothetical protein [Streptococcus pyogenes M1 GAS];ACI60829.1 Conserved hypothetica	14133	11199		7	7	7	82.9	82.9	82.9	8.1891	0	47.15	2663900	60
sp|Q48VT8.1|RL24_STRPM;sp|B5XJ47.1|RL24_STRPZ;ACI60415.1;AAX71168.1;AAK33193.1	sp|Q48VT8.1|RL24_STRPM RecName: Full=Large ribosomal subunit protein uL24;AltName: Full=50S ribosomal protein L24;sp|B5XJ47.1|RL24_STRPZ RecName: Full=Large ribosomal subunit protein uL24;AltName: Full=50S ribosomal protein L24;ACI60415.1 LSU ribosomal p	1522.6	1816.3	2748	7	7	7	50.5	50.5	50.5	10.917	0	295.15	38816000	144
sp|Q48VT1.1|RL30_STRPM;sp|B5XJ54.1|RL30_STRPZ;ACI60422.1;AAX71175.1;AAK33200.1	sp|Q48VT1.1|RL30_STRPM RecName: Full=Large ribosomal subunit protein uL30;AltName: Full=50S ribosomal protein L30;sp|B5XJ54.1|RL30_STRPZ RecName: Full=Large ribosomal subunit protein uL30;AltName: Full=50S ribosomal protein L30;ACI60422.1 LSU ribosomal p	84553	76951	76889	7	7	7	66.7	66.7	66.7	6.4416	0	323.31	48620000	262
ACI61038.1;AAX71807.2;AAK33828.1	ACI61038.1 hypothetical protein Spy49_0723 [Streptococcus pyogenes NZ131];AAX71807.2 putative cytosolic protein [Streptococcus pyogenes MGAS6180];AAK33828.1 hypothetical protein SPy_0912 [Streptococcus pyogenes M1 GAS]	4783	54937	39769	7	7	7	76.3	76.3	76.3	8.793	0	217.98	6117700	142
ACI61471.1;AAX72308.1;AAK34325.1	ACI61471.1 Putative peroxide resistance protein [Streptococcus pyogenes NZ131];AAX72308.1 non-specific DNA-binding protein Dps [Streptococcus pyogenes MGAS6180];AAK34325.1 putative peroxide resistance protein [Streptococcus pyogenes M1 GAS]	94929	34791	29299	7	7	7	58.3	58.3	58.3	19.347	0	323.31	10135000	96
AAK34401.1;sp|Q48S19.1|RPOZ_STRPM;sp|B5XMI5.1|RPOZ_STRPZ;ACI61547.1;AAX72491.1	AAK34401.1 conserved hypothetical protein [Streptococcus pyogenes M1 GAS];sp|Q48S19.1|RPOZ_STRPM RecName: Full=DNA-directed RNA polymerase subunit omega;Short=RNAP omega subunit;AltName: Full=RNA polymerase omega subunit;AltName: Full=Transcriptase subu	15314	848.3	8666.3	7	7	7	62.5	62.5	62.5	11.705	0	235.99	3611200	65
sp|Q48S07.1|GPSB_STRPM;sp|B5XMJ7.1|GPSB_STRPZ;ACI61559.1;AAX72503.1;AAK34413.1	sp|Q48S07.1|GPSB_STRPM RecName: Full=Cell cycle protein GpsB;AltName: Full=Guiding PBP1-shuttling protein;sp|B5XMJ7.1|GPSB_STRPZ RecName: Full=Cell cycle protein GpsB;AltName: Full=Guiding PBP1-shuttling protein;ACI61559.1 Conserved hypothetical protein	19655	19388	25541	7	7	7	63.9	63.9	63.9	12.445	0	323.31	2739000	71
ACI61706.1;AAX72657.2;AAK34557.1	ACI61706.1 Thioredoxin reductase [Streptococcus pyogenes NZ131];AAX72657.2 thioredoxin [Streptococcus pyogenes MGAS6180];AAK34557.1 putative thioredoxin [Streptococcus pyogenes M1 GAS]	41565	11667	83612	7	7	7	72.1	72.1	72.1	11.71	0	296.68	7723600	71
AAX71965.2	AAX71965.2 hypothetical protein M28_Spy0852 [Streptococcus pyogenes MGAS6180]	21634	3658	2446	7	7	1	61.8	61.8	15.3	15.632	0	323.31	2920900	39
AAX72249.1;ACI61413.1	AAX72249.1 superoxide dismutase [Streptococcus pyogenes MGAS6180];ACI61413.1 Superoxide dismutase (Mn) [Streptococcus pyogenes NZ131]		1463	4731	8	8	1	61.7	61.7	4.5	22.667	0	207.01	1508600	60
sp|Q48UG8.1|RL31B_STRPM;sp|B5XKL7.1|RL31B_STRPZ;ACI60879.1;AAX71638.1;AAK33670.1	sp|Q48UG8.1|RL31B_STRPM RecName: Full=Large ribosomal subunit protein bL31B;AltName: Full=50S ribosomal protein L31 type B;sp|B5XKL7.1|RL31B_STRPZ RecName: Full=Large ribosomal subunit protein bL31B;AltName: Full=50S ribosomal protein L31 type B;ACI60879	67835	89329	6851	8	8	8	77.9	77.9	77.9	9.8539	0	323.31	27506000	189
AAK33748.1	AAK33748.1 conserved hypothetical protein [Streptococcus pyogenes M1 GAS]	7233.7	8384.1	6543.6	8	1	1	92	19.5	19.5	12.928	0	50.378	240790	13
ACI60982.1;AAX71747.1;AAK33773.1	ACI60982.1 hypothetical protein Spy49_0662 [Streptococcus pyogenes NZ131];AAX71747.1 putative cytosolic protein [Streptococcus pyogenes MGAS6180];AAK33773.1 conserved hypothetical protein [Streptococcus pyogenes M1 GAS]	327.4	5996.4	7284.4	8	8	8	60.2	60.2	60.2	14.935	0	210.82	1263900	44
AAK33920.1;ACI61117.1;AAX71843.1	AAK33920.1 putative acetoin dehydrogenase (TPP-dependent) alpha chain [Streptococcus pyogenes M1 GAS];ACI61117.1 Pyruvate dehydrogenase E1 component alpha subunit [Streptococcus pyogenes NZ131];AAX71843.1 pyruvate dehydrogenase E1 component alpha subunit [	4292	649.2	8457.3	8	8	8	31.4	31.4	31.4	35.444	0	323.31	1545800	45
WP_002989923.1;ACI61151.1;AAX71879.1;AAK33956.1	WP_002989923.1 nitroreductase family protein [Streptococcus pyogenes];ACI61151.1 NADH dehydrogenase [Streptococcus pyogenes NZ131];AAX71879.1 NAD(P)H-dependent quinone reductase [Streptococcus pyogenes MGAS6180];AAK33956.1 putative NADH dehydrogenase [Stre	5887.4	4333.8	959	8	8	8	54.5	54.5	54.5	22.592	0	235.98	1530800	42
AAK34200.1;AAX72227.1;ACI61388.1	AAK34200.1 putative phosphotransferase system phosphohistidine-containing protein [Streptococcus pyogenes M1 GAS];AAX72227.1 phosphocarrier protein HPr [Streptococcus pyogenes MGAS6180];ACI61388.1 Phosphocarrier protein of PTS system [Streptococcus pyogene	4335	16311	11255	8	8	8	89.7	89.7	89.7	8.9511	0	323.31	59621000	167
ACI61814.1;AAX72702.1;AAK34595.1	ACI61814.1 Putative acid phosphatase [Streptococcus pyogenes NZ131];AAX72702.1 acid phosphatase [Streptococcus pyogenes MGAS6180];AAK34595.1 putative acid phosphatase [Streptococcus pyogenes M1 GAS]	3395.8	5677.3	3487.5	8	8	8	38.7	38.7	38.7	32.618	0	228.87	977510	47
sp|Q48U87.1|Y605_STRPM;sp|B5XKU5.1|Y636_STRPZ;ACI60957.1;AAX71719.1	sp|Q48U87.1|Y605_STRPM RecName: Full=UPF0342 protein M28_Spy0605;sp|B5XKU5.1|Y636_STRPZ RecName: Full=UPF0342 protein Spy49_0636;ACI60957.1 hypothetical protein Spy49_0636 [Streptococcus pyogenes NZ131];AAX71719.1 putative cytosolic protein [Streptococcus	57977	5382	5711	8	8	1	92	92	19.5	12.899	0	323.31	8400500	137
AAK33238.1	AAK33238.1 hypothetical protein SPy_0128 [Streptococcus pyogenes M1 GAS]		1794	2856.8	9	9	9	37.9	37.9	37.9	37.187	0	149.16	1453800	41
AAK33377.1;AAX71376.1;ACI60605.1	AAK33377.1 conserved hypothetical protein [Streptococcus pyogenes M1 GAS];AAX71376.1 ABC transporter substrate-binding protein [Streptococcus pyogenes MGAS6180];ACI60605.1 ABC transporter, substrate-binding protein [Streptococcus pyogenes NZ131]		1773	16669	9	9	8	48.6	48.6	44.3	30.622	0	141.68	2371000	56
ACI60714.1;AAX71468.1;AAK33465.1	ACI60714.1 5-methylthioadenosine nucleosidase / S-adenosylhomocysteine nucleosidase [Streptococcus pyogenes NZ131];AAX71468.1 5-methylthioadenosine nucleosidase [Streptococcus pyogenes MGAS6180];AAK33465.1 putative MTA/SAH nucleosidase (5-methylthioadeno	6477.8	3518.7		9	9	9	52.8	52.8	52.8	24.772	0	155.93	796350	22
sp|Q48VV0.1|RS10_STRPM;sp|B5XJ35.1|RS10_STRPZ;ACI60403.1;AAX71156.1;AAK33181.1	sp|Q48VV0.1|RS10_STRPM RecName: Full=Small ribosomal subunit protein uS10;AltName: Full=30S ribosomal protein S10;sp|B5XJ35.1|RS10_STRPZ RecName: Full=Small ribosomal subunit protein uS10;AltName: Full=30S ribosomal protein S10;ACI60403.1 SSU ribosomal p	2125	19345	3924	9	9	9	66.7	66.7	66.7	11.613	0	295.91	23550000	172
sp|Q48VT4.1|RL6_STRPM;sp|B5XJ51.1|RL6_STRPZ;ACI60419.1;AAX71172.1;AAK33197.1	sp|Q48VT4.1|RL6_STRPM RecName: Full=Large ribosomal subunit protein uL6;AltName: Full=50S ribosomal protein L6;sp|B5XJ51.1|RL6_STRPZ RecName: Full=Large ribosomal subunit protein uL6;AltName: Full=50S ribosomal protein L6;ACI60419.1 LSU ribosomal protein	55718	71198	81562	9	9	9	59	59	59	19.432	0	323.31	72847000	459
AAK33264.1;ACI60492.1;AAX71250.1	AAK33264.1 putative transcription antitermination factor [Streptococcus pyogenes M1 GAS];ACI60492.1 Transcription antitermination protein NusG [Streptococcus pyogenes NZ131];AAX71250.1 transcription antitermination protein [Streptococcus pyogenes MGAS6180]	26147	16833	15234	9	9	9	69.3	69.3	69.3	20.385	0	323.31	4154900	107
ACI61302.1;AAX72057.1;AAK34115.1	ACI61302.1 hypothetical protein Spy49_1002c [Streptococcus pyogenes NZ131];AAX72057.1 hypothetical protein M28_Spy0944 [Streptococcus pyogenes MGAS6180];AAK34115.1 hypothetical protein SPy_1261 [Streptococcus pyogenes M1 GAS]	258	31315	46588	9	9	9	71.2	71.2	71.2	7.0259	0	55.448	2795600	33
ACI61653.1;AAX72598.1;AAK34502.1	ACI61653.1 putative Hsp-70 cofactor GrpE protein [Streptococcus pyogenes NZ131];AAX72598.1 grpE [Streptococcus pyogenes MGAS6180];AAK34502.1 putative Hsp-70 cofactor [Streptococcus pyogenes M1 GAS]	4153.3	4139.9	5172.7	9	9	9	41.1	41.1	41.1	22.01	0	233.3	3110800	59
sp|Q48RK8.1|RS6_STRPM;sp|B5XI40.1|RS6_STRPZ;ACI61702.1;AAX72652.1;AAK34553.1	sp|Q48RK8.1|RS6_STRPM RecName: Full=Small ribosomal subunit protein bS6;AltName: Full=30S ribosomal protein S6;sp|B5XI40.1|RS6_STRPZ RecName: Full=Small ribosomal subunit protein bS6;AltName: Full=30S ribosomal protein S6;ACI61702.1 SSU ribosomal protein	13112	25382	31517	9	9	9	75	75	75	11.081	0	323.31	32477000	246
sp|B5XIW8.1|CH10_STRPZ;ACI61967.1;AAX72858.2;AAK34728.1	sp|B5XIW8.1|CH10_STRPZ RecName: Full=Co-chaperonin GroES;AltName: Full=10 kDa chaperonin;AltName: Full=Chaperonin-10;Short=Cpn10;ACI61967.1 Heat shock protein 60 family co-chaperone GroES [Streptococcus pyogenes NZ131];AAX72858.2 10 kDa chaperonin [Stre	958.1	12186	1413	9	9	9	95.8	95.8	95.8	10.332	0	323.31	14015000	143
AAK33481.1	AAK33481.1 putative 42 kDa protein [Streptococcus pyogenes M1 GAS]	4417	41643	52461	10	10	2	47	47	11.6	41.084	0	323.31	12300000	139
ACI60804.1;AAK33550.1	ACI60804.1 hypothetical protein Spy49_0474 [Streptococcus pyogenes NZ131];AAK33550.1 conserved hypothetical protein [Streptococcus pyogenes M1 GAS]	1538.5	1745.5	176.3	10	10	9	30.8	30.8	27	47.629	0	85.477	11015000	19
AAK33827.1;AAX71806.2;ACI61037.1	AAK33827.1 putative branched-chain-amino-acid aminotransferase [Streptococcus pyogenes M1 GAS];AAX71806.2 branched-chain amino acid aminotransferase [Streptococcus pyogenes MGAS6180];ACI61037.1 Branched-chain amino acid aminotransferase [Streptococcus pyog	124	16921	15731	10	10	10	47.4	47.4	47.4	37.063	0	200.86	3656400	90
ACI61143.1;AAX71871.1;AAK33945.1	ACI61143.1 PTS system, IIB component [Streptococcus pyogenes NZ131];AAX71871.1 PTS system, mannose/fructose family IIB component [Streptococcus pyogenes MGAS6180];AAK33945.1 putative phosphotransferase system (PTS), enzyme II component B [Streptococcus pyo	47754	44661	4972	10	10	10	60.1	60.1	60.1	17.934	0	323.31	8231500	122
sp|B5XI32.1|EFP_STRPZ;ACI61694.1;AAK34545.1	sp|B5XI32.1|EFP_STRPZ RecName: Full=Elongation factor P;Short=EF-P;ACI61694.1 Translation elongation factor P [Streptococcus pyogenes NZ131];AAK34545.1 putative translation elongation factor EF-P [Streptococcus pyogenes M1 GAS]	49862	741	8478	10	10	1	70.3	70.3	5.4	20.466	0	323.31	18072000	216
ACI61543.1;AAX72487.1;AAK34397.1	ACI61543.1 Putative phosphoprotein phosphatase (pppL protein) [Streptococcus pyogenes NZ131];AAX72487.1 protein phosphatase 2C [Streptococcus pyogenes MGAS6180];AAK34397.1 putative phosphoprotein phosphatase [Streptococcus pyogenes M1 GAS]		8469.3	1149	11	11	11	60.2	60.2	60.2	27.02	0	323.31	2296100	67
sp|Q48VU1.1|RL29_STRPM;sp|B5XJ44.1|RL29_STRPZ;ACI60412.1;AAX71165.1;AAK33190.1	sp|Q48VU1.1|RL29_STRPM RecName: Full=Large ribosomal subunit protein uL29;AltName: Full=50S ribosomal protein L29;sp|B5XJ44.1|RL29_STRPZ RecName: Full=Large ribosomal subunit protein uL29;AltName: Full=50S ribosomal protein L29;ACI60412.1 LSU ribosomal p	61812	46741	66866	11	11	11	88.2	88.2	88.2	7.9622	0	75.319	91078000	178
sp|Q48V81.1|Y261_STRPM;sp|B5XJU2.1|Y265_STRPZ;ACI60604.1;AAX71375.1;AAK33376.1	sp|Q48V81.1|Y261_STRPM RecName: Full=Probable transcriptional regulatory protein M28_Spy0261;sp|B5XJU2.1|Y265_STRPZ RecName: Full=Probable transcriptional regulatory protein Spy49_0265;ACI60604.1 hypothetical protein Spy49_0265 [Streptococcus pyogenes NZ13	26897	48958	49226	11	11	11	56.7	56.7	56.7	25.887	0	323.31	6431900	101
sp|Q48UX9.2|RL11_STRPM;sp|B5XK61.1|RL11_STRPZ;ACI60723.1;AAK33474.1;AAX71477.1	sp|Q48UX9.2|RL11_STRPM RecName: Full=Large ribosomal subunit protein uL11;AltName: Full=50S ribosomal protein L11;sp|B5XK61.1|RL11_STRPZ RecName: Full=Large ribosomal subunit protein uL11;AltName: Full=50S ribosomal protein L11;ACI60723.1 LSU ribosomal p	38716	3459	34533	11	11	11	67.4	67.4	67.4	14.801	0	323.31	106950000	446
sp|Q48UX8.1|RL1_STRPM;sp|B5XK62.1|RL1_STRPZ;ACI60724.1;AAX71478.1;AAK33475.1	sp|Q48UX8.1|RL1_STRPM RecName: Full=Large ribosomal subunit protein uL1;AltName: Full=50S ribosomal protein L1;sp|B5XK62.1|RL1_STRPZ RecName: Full=Large ribosomal subunit protein uL1;AltName: Full=50S ribosomal protein L1;ACI60724.1 LSU ribosomal protein	2898	29619	28938	11	11	10	45.4	45.4	45.4	24.424	0	323.31	30977000	266
sp|Q48UT7.1|PCP_STRPM;sp|B5XK96.1|PCP_STRPZ;ACI60758.1;AAX71519.1;AAK33506.1	sp|Q48UT7.1|PCP_STRPM RecName: Full=Pyrrolidone-carboxylate peptidase;AltName: Full=5-oxoprolyl-peptidase;AltName: Full=Pyroglutamyl-peptidase I;Short=PGP-I;Short=Pyrase;sp|B5XK96.1|PCP_STRPZ RecName: Full=Pyrrolidone-carboxylate peptidase;AltName: Fu	2797	2113	344	11	11	11	53.5	53.5	53.5	23.131	0	150.12	4709500	104
ACI61435.1;AAX72272.1;AAK34289.1	ACI61435.1 DNA-binding protein HU [Streptococcus pyogenes NZ131];AAX72272.1 DNA-binding protein HU [Streptococcus pyogenes MGAS6180];AAK34289.1 histone-like DNA-binding protein [Streptococcus pyogenes M1 GAS]	23777	15881	27282	11	11	11	90.1	90.1	90.1	9.6469	0	323.31	36480000	244
ACI61919.1;AAX72804.1;AAK34687.1	ACI61919.1 Conserved hypothetical protein [Streptococcus pyogenes NZ131];AAX72804.1 hypothetical protein M28_Spy1694 [Streptococcus pyogenes MGAS6180];AAK34687.1 hypothetical protein SPy_2005 [Streptococcus pyogenes M1 GAS]	3864	3188	39721	11	11	11	86.4	86.4	86.4	6.9609	0	323.31	34613000	154
sp|Q48QN2.1|RL9_STRPM;sp|B5XJA2.1|RL9_STRPZ;ACI62036.1;AAX72978.1;AAK34813.1	sp|Q48QN2.1|RL9_STRPM RecName: Full=Large ribosomal subunit protein bL9;AltName: Full=50S ribosomal protein L9;sp|B5XJA2.1|RL9_STRPZ RecName: Full=Large ribosomal subunit protein bL9;AltName: Full=50S ribosomal protein L9;ACI62036.1 LSU ribosomal protein	781.6	1169	12287	11	11	11	64	64	64	16.542	0	215.36	7599100	120
ACI61469.1;AAX72306.1;AAK34323.1	ACI61469.1 Glucokinase [Streptococcus pyogenes NZ131];AAX72306.1 glucokinase [Streptococcus pyogenes MGAS6180];AAK34323.1 glucose kinase [Streptococcus pyogenes M1 GAS]		593.44	694.72	12	12	11	55.4	55.4	48	33.396	0	323.31	3456300	94
ACI61667.1;AAK34515.1;AAX72613.1	ACI61667.1 Conserved hypothetical protein [Streptococcus pyogenes NZ131];AAK34515.1 conserved hypothetical protein [Streptococcus pyogenes M1 GAS];AAX72613.1 universal stress protein family [Streptococcus pyogenes MGAS6180]	4453.8	2227	14463	12	12	12	89.3	89.3	89.3	16.825	0	185.36	4038600	108
ACI61972.1;AAX72862.1;AAK34732.1	ACI61972.1 Alkyl hydroperoxide reductase protein C [Streptococcus pyogenes NZ131];AAX72862.1 peroxiredoxin reductase (NAD(P)H) [Streptococcus pyogenes MGAS6180];AAK34732.1 putative alkyl hydroperoxidase [Streptococcus pyogenes M1 GAS]	13868	248	19178	12	12	12	74.2	74.2	74.2	20.483	0	323.31	16393000	248
WP_011285340.1;WP_002994926.1;AAX73008.1;AAK34840.1	WP_011285340.1 trypsin-like peptidase domain-containing protein [Streptococcus pyogenes];WP_002994926.1 trypsin-like peptidase domain-containing protein [Streptococcus pyogenes];AAX73008.1 protease Do [Streptococcus pyogenes MGAS6180];AAK34840.1 putative s	22267	28929	33786	12	12	1	51.8	51.8	6.4	42.786	0	323.31	12772000	259
ACI60491.1;AAK33263.1;AAX71249.1	ACI60491.1 Putative ABC transporter [Streptococcus pyogenes NZ131];AAK33263.1 putative ABC transporter (lipoprotein) [Streptococcus pyogenes M1 GAS];AAX71249.1 nucleoside-binding protein [Streptococcus pyogenes MGAS6180]	7523.9	18678	1332	12	11	11	54.2	51.9	51.9	36.804	0	323.31	3701000	117
WP_010922548.1;AAK34411.1;WP_012560860.1;WP_011285055.1;ACI61557.1;AAX72501.1	WP_010922548.1 cell division site-positioning protein MapZ family protein [Streptococcus pyogenes];AAK34411.1 hypothetical protein SPy_1643 [Streptococcus pyogenes M1 GAS];WP_012560860.1 cell division site-positioning protein MapZ family protein [Streptoco	2593.7		235.2	13	13	13	35	35	35	52.996	0	197.07	1614500	45
WP_002986123.1;sp|B5XJM4.1|GPDA_STRPZ;ACI60536.1;AAK33309.1;WP_011284483.1;sp|Q48VF4.1|GPDA_STRPM;AAX71302.1	WP_002986123.1 NAD(P)H-dependent glycerol-3-phosphate dehydrogenase [Streptococcus pyogenes];sp|B5XJM4.1|GPDA_STRPZ RecName: Full=Glycerol-3-phosphate dehydrogenase [NAD(P)+];AltName: Full=NAD(P)H-dependent glycerol-3-phosphate dehydrogenase;ACI60536.1 Gl	537.9	7937.4	6116.4	13	13	13	61.5	61.5	61.5	36.68	0	323.31	2589200	83
sp|B5XJ70.1|SYY_STRPZ;ACI60438.1;AAK33214.1	sp|B5XJ70.1|SYY_STRPZ RecName: Full=Tyrosine--tRNA ligase;AltName: Full=Tyrosyl-tRNA synthetase;Short=TyrRS;ACI60438.1 Tyrosyl-tRNA synthetase [Streptococcus pyogenes NZ131];AAK33214.1 putative tyrosine-tRNA ligase [Streptococcus pyogenes M1 GAS]	1395.6	1197		14	14	1	49.3	49.3	6.5	47.371	0	323.31	3759500	95
WP_021340804.1;WP_010922382.1;AAX72152.2;AAK34142.1	WP_021340804.1 extracellular solute-binding protein [Streptococcus pyogenes];WP_010922382.1 extracellular solute-binding protein [Streptococcus pyogenes];AAX72152.2 maltose/maltodextrin-binding protein [Streptococcus pyogenes MGAS6180];AAK34142.1 putative		8225.6	9115.3	14	14	1	49.2	49.2	4.1	44.572	0	323.31	4651600	120
WP_010922390.1;AAK34151.1;WP_021340805.1;AAX72161.2	WP_010922390.1 extracellular solute-binding protein [Streptococcus pyogenes];AAK34151.1 maltose/maltodextrin-binding protein [Streptococcus pyogenes M1 GAS];WP_021340805.1 extracellular solute-binding protein [Streptococcus pyogenes];AAX72161.2 maltose/mal		7944.2	746.7	14	14	14	42.7	42.7	42.7	45.552	0	279.77	1721400	42
sp|Q48R93.1|DEF_STRPM;AAX72767.1;AAK34651.1;sp|B5XIL1.1|DEF_STRPZ;ACI61873.1;pdb|2OS3|A	sp|Q48R93.1|DEF_STRPM RecName: Full=Peptide deformylase;Short=PDF;AltName: Full=Polypeptide deformylase;AAX72767.1 peptide deformylase [Streptococcus pyogenes MGAS6180];AAK34651.1 putative polypeptide deformylase [Streptococcus pyogenes M1 GAS];sp|B5XIL1		4361.6	556.1	14	14	13	66.7	66.7	61.8	22.862	0	86.033	1729600	54
AAK33147.1	AAK33147.1 beta subunit of DNA polymerase III [Streptococcus pyogenes M1 GAS]	12453	19214	22416	14	14	1	54	54	2.9	41.884	0	323.31	5215600	101
AAX71399.2;ACI60628.1;AAK33399.1	AAX71399.2 transcription elongation factor [Streptococcus pyogenes MGAS6180];ACI60628.1 Transcription elongation factor GreA [Streptococcus pyogenes NZ131];AAK33399.1 putative transcription elongation factor [Streptococcus pyogenes M1 GAS]	77127	79327	71348	14	14	14	87.5	87.5	87.5	17.653	0	323.31	14253000	171
AAK33810.1	AAK33810.1 putative phosphopentomutase [Streptococcus pyogenes M1 GAS]	3814.7	655.8	6629.5	14	14	1	48.4	48.4	2.7	44.223	0	27.088	1890400	45
ACI61301.1;AAK34114.1	ACI61301.1 hypothetical protein Spy49_1001c [Streptococcus pyogenes NZ131];AAK34114.1 conserved hypothetical protein [Streptococcus pyogenes M1 GAS]	45769	5466	61794	14	14	2	87	87	21	17.322	0	323.31	46071000	407
ACI61456.1;AAX72293.1;AAK34310.1	ACI61456.1 Cell-division initiation protein [Streptococcus pyogenes NZ131];AAX72293.1 cell division initiation protein DivIVA [Streptococcus pyogenes MGAS6180];AAK34310.1 cell-division initiation protein (septum placement) [Streptococcus pyogenes M1 GAS]	6718.7	1956	11352	14	14	14	54	54	54	28.934	0	323.31	8546000	158
AAK34387.1;AAX72476.1;ACI61532.1	AAK34387.1 conserved protein - function unknown [Streptococcus pyogenes M1 GAS];AAX72476.1 ribosome-associated factor Y [Streptococcus pyogenes MGAS6180];ACI61532.1 Ribosomal subunit interface protein [Streptococcus pyogenes NZ131]	3224	53913	3967	14	14	14	79.1	79.1	79.1	21.1	0	323.31	22444000	292
AAK34602.1;sp|Q48RF1.1|PYRG_STRPM;ACI61821.1;AAX72709.1	AAK34602.1 putative CTP synthetase [Streptococcus pyogenes M1 GAS];sp|Q48RF1.1|PYRG_STRPM RecName: Full=CTP synthase;AltName: Full=Cytidine 5-triphosphate synthase;AltName: Full=Cytidine triphosphate synthetase;Short=CTP synthetase;Short=CTPS;AltName	2539.1	583.3	6751.9	14	14	11	41.4	41.4	31.8	59.506	0	132.73	826820	26
AAK34690.1	AAK34690.1 hypothetical protein SPy_2009 [Streptococcus pyogenes M1 GAS]	2799	5762	5575	14	9	8	28.5	16.6	16.6	40.352	0	111.64	4866300	53
AAX71827.1;ACI61057.1	AAX71827.1 glucose-1-phosphate thymidylyltransferase [Streptococcus pyogenes MGAS6180];ACI61057.1 Glucose-1-phosphate thymidylyltransferase [Streptococcus pyogenes NZ131]	298	34257	22414	14	14	3	65.4	65.4	10.4	32.137	0	323.31	2969100	88
AAX72809.1	AAX72809.1 cell surface protein [Streptococcus pyogenes MGAS6180]	1588	1849	13239	14	14	7	33	33	20.3	44.54	0	323.31	23441000	192
sp|Q48VT5.1|RS8_STRPM;AAX71171.1;AAK33196.1;sp|B5XJ50.1|RS8_STRPZ;ACI60418.1	sp|Q48VT5.1|RS8_STRPM RecName: Full=Small ribosomal subunit protein uS8;AltName: Full=30S ribosomal protein S8;AAX71171.1 SSU ribosomal protein S8P [Streptococcus pyogenes MGAS6180];AAK33196.1 30S ribosomal protein S8 [Streptococcus pyogenes M1 GAS];sp|B5	16783	23587	24121	15	15	15	76.5	76.5	76.5	14.802	0	323.31	41468000	415
AAK33959.1	AAK33959.1 50S ribosomal protein L10 [Streptococcus pyogenes M1 GAS]	2441.4	6196.8	4247.4	16	16	1	78.3	78.3	6.6	17.565	0	323.31	50557000	301
AAX71754.1;AAK33780.1	AAX71754.1 2-dehydropantoate 2-reductase [Streptococcus pyogenes MGAS6180];AAK33780.1 putative 2-dehydropantoate 2-reductase [Streptococcus pyogenes M1 GAS]	823.93	2924.1	44.7	16	16	2	84.4	84.4	15	33.84	0	323.31	10413000	212
AAK33203.1	AAK33203.1 adenylate kinase [Streptococcus pyogenes M1 GAS]	9629.1	12528		17	2	2	75.5	14.2	14.2	23.7	0	35.533	345240	11
ACI61462.1;AAX72299.1;AAK34316.1	ACI61462.1 Cell division protein ftsA [Streptococcus pyogenes NZ131];AAX72299.1 cell division protein [Streptococcus pyogenes MGAS6180];AAK34316.1 cell division protein [Streptococcus pyogenes M1 GAS]		392.8	35.5	17	17	17	58.8	58.8	58.8	49.336	0	323.31	3129500	99
sp|Q48VT7.1|RL5_STRPM;AAX71169.1;AAK33194.1;sp|B5XJ48.1|RL5_STRPZ;ACI60416.1	sp|Q48VT7.1|RL5_STRPM RecName: Full=Large ribosomal subunit protein uL5;AltName: Full=50S ribosomal protein L5;AAX71169.1 LSU ribosomal protein L5P [Streptococcus pyogenes MGAS6180];AAK33194.1 50S ribosomal protein L5 [Streptococcus pyogenes M1 GAS];sp|B5	23965	26629	35843	17	17	17	81.1	81.1	81.1	19.815	0	323.31	861210000	422
sp|B5XK64.1|RRF_STRPZ;ACI60726.1;AAK33477.1	sp|B5XK64.1|RRF_STRPZ RecName: Full=Ribosome-recycling factor;Short=RRF;AltName: Full=Ribosome-releasing factor;ACI60726.1 Ribosome recycling factor [Streptococcus pyogenes NZ131];AAK33477.1 putative ribosome recycling factor [Streptococcus pyogenes M1 G	1594	42252	3819	17	1	1	80	5.9	5.9	20.572	0	24.512	1145700	21
AAX71883.2;AAK33960.1;sp|Q48TS3.1|RL7_STRPM;ACI61156.1;ACI61155.1	AAX71883.2 LSU ribosomal protein L7/L12P [Streptococcus pyogenes MGAS6180];AAK33960.1 50S ribosomal protein L7/L12 [Streptococcus pyogenes M1 GAS];sp|Q48TS3.1|RL7_STRPM RecName: Full=Large ribosomal subunit protein bL12;AltName: Full=50S ribosomal protein	56216	84213	9565	17	17	17	92.6	92.6	92.6	12.256	0	323.31	277840000	712
AAK34334.1	AAK34334.1 putative carbamate kinase [Streptococcus pyogenes M1 GAS]	2674	39451	42969	17	17	1	69	69	3.5	33.217	0	323.31	19022000	277
AAK34335.1;ACI61481.1;AAX72319.1	AAK34335.1 putative Xaa-His dipeptidase [Streptococcus pyogenes M1 GAS];ACI61481.1 Xaa-His dipeptidase [Streptococcus pyogenes NZ131];AAX72319.1 Xaa-His dipeptidase [Streptococcus pyogenes MGAS6180]		186.3	1943.9	18	18	17	55.8	55.8	53.3	49.08	0	322.31	1667700	70
ACI61644.1;AAK34494.1;AAX72590.1	ACI61644.1 Malonyl CoA-acyl carrier protein transacylase [Streptococcus pyogenes NZ131];AAK34494.1 putative malonyl CoA-acyl carrier protein transacylase [Streptococcus pyogenes M1 GAS];AAX72590.1 malonyl-CoA-[acyl-carrier-protein] transacylase [Streptococ		8958.7	5284.5	18	18	18	68.3	68.3	68.3	34.161	0	323.31	6853900	160
AAX71567.1;AAK33554.1;ACI60812.1	AAX71567.1 cell division protein [Streptococcus pyogenes MGAS6180];AAK33554.1 putative signal recognition particle (docking protein) [Streptococcus pyogenes M1 GAS];ACI60812.1 Signal recognition particle receptor protein FtsY alpha subunit [Streptococcus p		2977.1	2748.6	18	18	17	46.1	46.1	43.4	56.811	0	323.31	2554400	74
AAK34003.1	AAK34003.1 putative phosphotransacetylase [Streptococcus pyogenes M1 GAS]	764.5	16667	261	18	18	2	81.3	81.3	12.1	35.824	0	323.31	11091000	183
ACI61973.1;AAK34733.1	ACI61973.1 Alkyl hydroperoxide reductase protein F [Streptococcus pyogenes NZ131];AAK34733.1 putative NADH oxidase/alkyl hydroperoxidase reductase [Streptococcus pyogenes M1 GAS]	12195	27337	25556	18	18	1	47.1	47.1	3.1	54.751	0	323.31	3707100	93
sp|Q48VS8.1|KAD_STRPM;sp|B5XJ57.1|KAD_STRPZ;ACI60425.1;AAX71178.1	sp|Q48VS8.1|KAD_STRPM RecName: Full=Adenylate kinase;Short=AK;AltName: Full=ATP-AMP transphosphorylase;AltName: Full=ATP:AMP phosphotransferase;AltName: Full=Adenylate monophosphate kinase;sp|B5XJ57.1|KAD_STRPZ RecName: Full=Adenylate kinase;Short=AK;	21548	31249	21616	18	18	3	75.5	75.5	14.2	23.668	0	323.31	10857000	231
sp|Q48UX6.1|RRF_STRPM;AAX71480.1	sp|Q48UX6.1|RRF_STRPM RecName: Full=Ribosome-recycling factor;Short=RRF;AltName: Full=Ribosome-releasing factor;AAX71480.1 ribosome recycling factor [Streptococcus pyogenes MGAS6180]	546	13556	13674	18	18	2	80	80	5.9	20.6	0	323.31	24767000	251
AAX71829.1	AAX71829.1 dTDP-glucose 4,6-dehydratase [Streptococcus pyogenes MGAS6180]	3424.8	16174	19837	18	18	1	68.2	68.2	3.5	38.882	0	192.98	4398700	125
WP_010922587.1;ACI61632.1;AAX72578.1;AAK34482.1	WP_010922587.1 PTS sugar transporter subunit IIB [Streptococcus pyogenes];ACI61632.1 Putative mannose-specific phosphotransferase system component IIAB [Streptococcus pyogenes NZ131];AAX72578.1 PTS system, mannose-specific IIAB component [Streptococcus pyo		3641.4	4383.5	19	19	19	69.4	69.4	69.4	35.567	0	323.31	29294000	321
AAK34623.1;ACI61845.1;ACI61601.1;AAX72548.1;AAK34454.1	AAK34623.1 putative tagatose 1,6-diphosphate aldolase [Streptococcus pyogenes M1 GAS];ACI61845.1 Tagatose 1,6-diphosphate aldolase [Streptococcus pyogenes NZ131]		1717.1	563.67	19	19	2	63.3	63.3	8.9	36.576	0	117.52	1833700	49
AAK33724.1;ACI60933.1	AAK33724.1 putative dTDP-4-keto-L-rhamnose reductase [Streptococcus pyogenes M1 GAS];ACI60933.1 dTDP-4-dehydrorhamnose reductase [Streptococcus pyogenes NZ131]	11535	2649	23581	19	19	2	74.3	74.3	16.9	31.989	0	291.79	3988700	118
AAK33957.1	AAK33957.1 putative dipeptidase [Streptococcus pyogenes M1 GAS]	1377	24327	19838	19	19	1	61.8	61.8	2.3	51.345	0	323.31	7728400	171
sp|Q48UK4.1|TPIS_STRPM;sp|B5XKI2.1|TPIS_STRPZ;ACI60844.1;AAX71602.1;AAK33587.1	sp|Q48UK4.1|TPIS_STRPM RecName: Full=Triosephosphate isomerase;Short=TIM;Short=TPI;AltName: Full=Triose-phosphate isomerase;sp|B5XKI2.1|TPIS_STRPZ RecName: Full=Triosephosphate isomerase;Short=TIM;Short=TPI;AltName: Full=Triose-phosphate isomerase;AC	26431	22654	25881	20	20	20	82.9	82.9	82.9	26.618	0	323.31	76180000	601
ACI61122.1;AAX71850.1;AAK33925.1	ACI61122.1 Lipoate-protein ligase A [Streptococcus pyogenes NZ131];AAX71850.1 lipoate-protein ligase A [Streptococcus pyogenes MGAS6180];AAK33925.1 putative lipoate-protein ligase [Streptococcus pyogenes M1 GAS]	7434.4	15422	16223	20	20	20	65.3	65.3	65.3	37.506	0	164.87	3945300	128
WP_002989788.1;AAK34022.1	WP_002989788.1 FAD-dependent oxidoreductase [Streptococcus pyogenes];AAK34022.1 NADH Oxidase [Streptococcus pyogenes M1 GAS]	1166	17282	16249	20	20	0	55.9	55.9	0	49.603	0	323.31	11485000	285
sp|Q48T86.1|PFKA_STRPM;sp|B5XLV6.1|PFKA_STRPZ;ACI61318.1;AAX72074.1;AAK34131.1	sp|Q48T86.1|PFKA_STRPM RecName: Full=ATP-dependent 6-phosphofructokinase;Short=ATP-PFK;Short=Phosphofructokinase;AltName: Full=Phosphohexokinase;sp|B5XLV6.1|PFKA_STRPZ RecName: Full=ATP-dependent 6-phosphofructokinase;Short=ATP-PFK;Short=Phosphofructo	341.2	3665.7	2165.4	20	20	20	84.6	84.6	84.6	35.762	0	323.31	24643000	307
ACI61819.1;AAX72707.1;AAK34600.1	ACI61819.1 Fructose-bisphosphate aldolase class II [Streptococcus pyogenes NZ131];AAX72707.1 fructose-bisphosphate aldolase [Streptococcus pyogenes MGAS6180];AAK34600.1 putative fructose-bisphosphate aldolase [Streptococcus pyogenes M1 GAS]	27818	29367	27617	20	20	20	71	71	71	31.208	0	323.31	140010000	638
ACI60401.1;AAX71154.1	ACI60401.1 Alcohol dehydrogenase [Streptococcus pyogenes NZ131];AAX71154.1 alcohol dehydrogenase [Streptococcus pyogenes MGAS6180]	2511.3	14231	1285	20	20	2	85.8	85.8	9.2	35.352	0	323.31	15021000	262
sp|Q48TK0.1|LDH_STRPM;sp|B5XLJ8.1|LDH_STRPZ;ACI61210.1;AAX71960.1;AAK34023.1	sp|Q48TK0.1|LDH_STRPM RecName: Full=L-lactate dehydrogenase;Short=L-LDH;sp|B5XLJ8.1|LDH_STRPZ RecName: Full=L-lactate dehydrogenase;Short=L-LDH;ACI61210.1 L-lactate dehydrogenase [Streptococcus pyogenes NZ131];AAX71960.1 L-lactate dehydrogenase [Streptoc	1357	8983	97962	21	21	21	63.3	63.3	63.3	35.272	0	323.31	66251000	624
AAK34391.1	AAK34391.1 putative O-acetylserine lyase [Streptococcus pyogenes M1 GAS]	1252	14935	28737	21	21	2	78	78	8.9	33.24	0	323.31	23315000	330
sp|Q48SP2.1|GPMA_STRPM;sp|B5XM69.1|GPMA_STRPZ;ACI61431.1;AAX72268.1;AAK34238.2	sp|Q48SP2.1|GPMA_STRPM RecName: Full=2,3-bisphosphoglycerate-dependent phosphoglycerate mutase;Short=BPG-dependent PGAM;Short=PGAM;Short=Phosphoglyceromutase;Short=dPGM;sp|B5XM69.1|GPMA_STRPZ RecName: Full=2,3-bisphosphoglycerate-dependent phosphoglyce	1884	12917	13985	22	22	22	84.8	84.8	84.8	26.036	0	323.31	49283000	429
AAK34665.1	AAK34665.1 streptokinase A precursor [Streptococcus pyogenes M1 GAS]		1255.2	943.56	24	24	21	62	62	55	49.924	0	323.31	18981000	254
AAK33262.1;sp|Q48VK8.1|PURA_STRPM;AAX71248.1;sp|B5XJH8.1|PURA_STRPZ;ACI60490.1	AAK33262.1 putative adenylosuccinate synthetase [Streptococcus pyogenes M1 GAS];sp|Q48VK8.1|PURA_STRPM RecName: Full=Adenylosuccinate synthetase;Short=AMPSase;Short=AdSS;AltName: Full=IMP--aspartate ligase;AAX71248.1 adenylosuccinate synthetase [Strepto	255.4	13521	813.6	24	24	23	60	60	57.9	47.461	0	233.04	4819500	113
AAK34315.1;AAX72298.1;ACI61461.1	AAK34315.1 putative cell division protein [Streptococcus pyogenes M1 GAS];AAX72298.1 cell division protein [Streptococcus pyogenes MGAS6180];ACI61461.1 Cell division protein ftsZ [Streptococcus pyogenes NZ131]	298.4	572.6	796.8	24	24	24	78.6	78.6	78.6	46.431	0	323.31	14332000	229
sp|Q48TA2.1|GLS24_STRPM;AAX72058.1;AAK34116.1;ACI61303.1	sp|Q48TA2.1|GLS24_STRPM RecName: Full=Stress response regulator gls24 homolog;AAX72058.1 general stress protein, Gls24 family [Streptococcus pyogenes MGAS6180];AAK34116.1 conserved hypothetical protein [Streptococcus pyogenes M1 GAS];ACI61303.1 hypothetica	24679	27322	36845	25	25	25	92.2	92.2	92.2	19.943	0	323.31	82489000	603
ACI61387.1;AAX72226.1;AAK34199.1	ACI61387.1 Phosphoenolpyruvate-protein phosphotransferase of PTS system [Streptococcus pyogenes NZ131];AAX72226.1 phosphoenolpyruvate-protein phosphotransferase [Streptococcus pyogenes MGAS6180];AAK34199.1 putative phosphoenolpyruvate:sugar phosphotransfer		1377.1	1421	26	26	25	68.1	68.1	62.6	63.135	0	323.31	14946000	261
AAK34745.1	AAK34745.1 putative elongation factor TS [Streptococcus pyogenes M1 GAS]	153.6		6286.9	26	1	1	82.7	4.3	4.3	37.227	0	31.036	553060	10
AAK33808.1;ACI61018.1;AAX71787.1	AAK33808.1 putative ATP-dependent Clp proteinase (ATP-binding subunit) [Streptococcus pyogenes M1 GAS];ACI61018.1 Putative ATP-dependent Clp proteinase [Streptococcus pyogenes NZ131];AAX71787.1 ATP-dependent protease ATP-binding subunit [Streptococcus pyog	1223.5	3184.2	138.4	26	26	25	49.4	49.4	47.5	77.346	0	323.31	2335400	64
AAK34417.1;AAX72507.1;ACI61563.1	AAK34417.1 putative cysteine aminopeptidase C [Streptococcus pyogenes M1 GAS];AAX72507.1 aminopeptidase C [Streptococcus pyogenes MGAS6180];ACI61563.1 Aminopeptidase C [Streptococcus pyogenes NZ131]	15142	27615	1857	26	26	26	73.5	73.5	73.5	50.864	0	323.31	27973000	244
sp|Q48QY5.2|EFTS_STRPM;sp|B5XIY6.1|EFTS_STRPZ;ACI61985.1;AAX72875.2	sp|Q48QY5.2|EFTS_STRPM RecName: Full=Elongation factor Ts;Short=EF-Ts;sp|B5XIY6.1|EFTS_STRPZ RecName: Full=Elongation factor Ts;Short=EF-Ts;ACI61985.1 Translation elongation factor Ts [Streptococcus pyogenes NZ131];AAX72875.2 protein translation elongati	91998	12659	98384	26	26	1	82.7	82.7	4.3	37.257	0	323.31	65288000	614
AAX71358.1	AAX71358.1 oligopeptide-binding protein [Streptococcus pyogenes MGAS6180]	4168.8	6575.7	3235.4	27	27	2	52.8	52.8	5	72.426	0	323.31	10200000	260
AAX72225.1	AAX72225.1 NADP-dependent glyceraldehyde-3-phosphate dehydrogenase [Streptococcus pyogenes MGAS6180]	7976.5	62494	33446	27	27	2	71.8	71.8	6.3	50.439	0	323.31	21875000	407
ACI60376.1;AAK33156.1	ACI60376.1 Cell division protein ftsH [Streptococcus pyogenes NZ131];AAK33156.1 putative cell division protein [Streptococcus pyogenes M1 GAS]	432.3	7382.5	8687.4	28	28	1	54.2	54.2	2.3	71.794	0	323.31	7220200	176
sp|B5XMC1.1|OTC_STRPZ;ACI61483.1;AAK34337.2	sp|B5XMC1.1|OTC_STRPZ RecName: Full=Ornithine carbamoyltransferase;Short=OTCase;ACI61483.1 Ornithine carbamoyltransferase [Streptococcus pyogenes NZ131];AAK34337.2 putative ornithine transcarbamylase [Streptococcus pyogenes M1 GAS]	21.17	2961	13125	28	28	2	84.3	84.3	5.3	37.897	0	323.31	65797000	463
AAK34668.1	AAK34668.1 collagen-like surface protei [Streptococcus pyogenes M1 GAS]	3812	3294	46989	29	23	23	56.9	46	46	36.259	0	323.31	17188000	161
CAY08373.1;AAK34083.1	CAY08373.1 unnamed protein product [Streptococcus pyogenes M1 GAS];AAK34083.1 putative phosphoglucomutase [Streptococcus pyogenes M1 GAS]		545.7	523.64	30	30	2	71.3	71.3	5.8	63.332	0	323.31	5639400	163
AAK34604.2;sp|Q48RE9.1|TIG_STRPM;AAX72711.1;sp|B5XIG1.1|TIG_STRPZ;ACI61823.1	AAK34604.2 transcription regulator - (trigger factor (prolyl isomerase)) [Streptococcus pyogenes M1 GAS];sp|Q48RE9.1|TIG_STRPM RecName: Full=Trigger factor;Short=TF;AltName: Full=PPIase;AAX72711.1 trigger factor, ppiase [Streptococcus pyogenes MGAS6180];	187.8	2868.6		30	30	30	79.4	79.4	79.4	47.095	0	323.31	30340000	406
AAK34434.1	AAK34434.1 putative transketolase [Streptococcus pyogenes M1 GAS]	439.29	338.56		31	31	3	59.5	59.5	4.4	77.453	0	323.31	13357000	222
AAK33348.1;ACI60574.1;AAX71341.1	AAK33348.1 glyceraldehyde-3-phosphate dehydrogenase, plasmin receptor [Streptococcus pyogenes M1 GAS];ACI60574.1 NAD-dependent glyceraldehyde-3-phosphate dehydrogenase [Streptococcus pyogenes NZ131];AAX71341.1 glyceraldehyde 3-phosphate dehydrogenase [Stre	3778.5	26387	1278	31	31	28	93.5	93.5	91.7	35.942	0	323.31	271170000	1128
AAX72876.1;AAK34746.1	AAX72876.1 neutral endopeptidase [Streptococcus pyogenes MGAS6180];AAK34746.1 putative endopeptidase O [Streptococcus pyogenes M1 GAS]	2657	41532	37134	34	34	1	53.9	53.9	2.1	71.3	0	323.31	20359000	410
AAX72857.2;AAK34727.1;sp|Q48R03.1|CH60_STRPM;sp|B5XIW7.1|CH60_STRPZ;ACI61966.1	AAX72857.2 60 kDa chaperonin [Streptococcus pyogenes MGAS6180];AAK34727.1 heat shock protein (chaperonin) [Streptococcus pyogenes M1 GAS];sp|Q48R03.1|CH60_STRPM RecName: Full=Chaperonin GroEL;AltName: Full=60 kDa chaperonin;AltName: Full=Chaperonin-60;S	285.8		44771	35	35	35	78.6	78.6	78.6	57.065	0	323.31	104940000	1108
AAK33586.1	AAK33586.1 putative translation elongation factor EF-Tu [Streptococcus pyogenes M1 GAS]	2672	3659	42732	35	35	2	79.4	79.4	3.8	43.855	0	323.31	218330000	1159
sp|Q48UF7.1|ENO_STRPM;sp|B5XKM7.1|ENO_STRPZ;ACI60889.1;AAX71649.1;AAK33680.1	sp|Q48UF7.1|ENO_STRPM RecName: Full=Enolase;AltName: Full=2-phospho-D-glycerate hydro-lyase;AltName: Full=2-phosphoglycerate dehydratase;sp|B5XKM7.1|ENO_STRPZ RecName: Full=Enolase;AltName: Full=2-phospho-D-glycerate hydro-lyase;AltName: Full=2-phospho	36163	3781	44518	36	36	36	89.7	89.7	89.7	47.356	0	323.31	327300000	1368
AAK34788.1	AAK34788.1 putative arginyl-tRNA synthetase [Streptococcus pyogenes M1 GAS]	6894.3	1373	537.1	36	36	0	74.8	74.8	0	63.12	0	323.31	11955000	281
sp|Q48SI7.1|ARCA_STRPM;AAX72323.1;AAK34339.1;sp|B5XMC3.1|ARCA_STRPZ;ACI61485.1	sp|Q48SI7.1|ARCA_STRPM RecName: Full=Arginine deiminase;Short=ADI;AltName: Full=Arginine dihydrolase;Short=AD;AAX72323.1 arginine deiminase [Streptococcus pyogenes MGAS6180];AAK34339.1 streptococcal antitumor protein [Streptococcus pyogenes M1 GAS];sp|B	34564	4539	46444	37	37	37	89.5	89.5	89.5	46.296	0	323.31	83705000	845
AAK34567.1;AAX72667.2;ACI61716.1	AAK34567.1 putative pyruvate formate-lyase [Streptococcus pyogenes M1 GAS];AAX72667.2 formate acetyltransferase [Streptococcus pyogenes MGAS6180];ACI61716.1 Putative pyruvate formate-lyase [Streptococcus pyogenes NZ131]	7393.9	5964.5	4288.3	39	39	38	68.4	68.4	67.5	87.527	0	323.31	17882000	399
sp|Q48RF9.1|PGK_STRPM;AAX72701.1	sp|Q48RF9.1|PGK_STRPM RecName: Full=Phosphoglycerate kinase;AAX72701.1 phosphoglycerate kinase [Streptococcus pyogenes MGAS6180]	1465	17361	16335	39	39	2	90.5	90.5	3.3	42.129	0	323.31	126200000	907
ACI61317.1;AAK34130.1	ACI61317.1 Putatove pyruvate kinase [Streptococcus pyogenes NZ131];AAK34130.1 putative pyruvate kinase [Streptococcus pyogenes M1 GAS]	43553	4765	59688	41	41	1	83.4	83.4	2.4	54.534	0	323.31	73219000	993
sp|P16947.1|M49_STRP9;ACI61925.1;pdb|5HZP|C;pdb|5HZP|A	sp|P16947.1|M49_STRP9 RecName: Full=M protein, serotype 49;Flags: Precursor;ACI61925.1 Antiphagocytic M protein [Streptococcus pyogenes NZ131]	4496	41928	6253	41	38	19	68.4	64.5	30.1	43.915	0	323.31	184120000	770
AAK33344.1	AAK33344.1 putative surface exclusion protein [Streptococcus pyogenes M1 GAS]	15424	15797	21292	45	45	1	66	66	2.1	94.696	0	323.31	36254000	477
sp|Q48VB6.1|EFG_STRPM;AAX71340.1;AAK33347.1;sp|B5XJR1.1|EFG_STRPZ;ACI60573.1	sp|Q48VB6.1|EFG_STRPM RecName: Full=Elongation factor G;Short=EF-G;AAX71340.1 protein translation elongation factor G [Streptococcus pyogenes MGAS6180];AAK33347.1 translation elongation factor G, EF-G [Streptococcus pyogenes M1 GAS];sp|B5XJR1.1|EFG_STRPZ	635.45	5943.6	5899.4	52	52	50	87.9	87.9	83.2	76.528	0	323.31	113810000	1226
AAK34501.1	AAK34501.1 heat shock protein 70 [Streptococcus pyogenes M1 GAS]	16859	23588	2484	53	53	0	88.5	88.5	0	64.919	0	323.31	139410000	1280
AAK34694.1	AAK34694.1 M protein type 1 [Streptococcus pyogenes M1 GAS]	12587	12721	1441	55	55	50	65.5	65.5	57.9	54.22	0	323.31	378110000	825
AAK33444.1	AAK33444.1 putative cell envelope proteinase [Streptococcus pyogenes M1 GAS]	16352	18871	12111	85	7	7	70.2	8.3	8.3	181.29	0	247.21	2667600	47
ACI60672.1	ACI60672.1 Putative cell envelope proteinase [Streptococcus pyogenes NZ131]	941.72	2144	18587	86	86	4	71.7	71.7	4.8	177.9	0	323.31	70632000	1362
AAK34691.1	AAK34691.1 C5A peptidase precursor [Streptococcus pyogenes M1 GAS]	11432	33993	24292	97	13	8	81.9	16.6	10	129.49	0	323.31	24913000	135
AAX72810.1	AAX72810.1 C5A peptidase precursor [Streptococcus pyogenes MGAS6180]	7794	1724	17379	101	101	12	78.1	78.1	12.6	131.34	0	323.31	180200000	2111

## Sheet: Dataset 1G
Membrane_AP1
Protein IDs	Fasta headers	LFQ intensity M-1	LFQ intensity M-2	LFQ intensity M-3	Peptides	Razor + unique peptides	Unique peptides	Sequence coverage [%]	Unique + razor sequence coverage [%]	Unique sequence coverage [%]	Mol. weight [kDa]	Q-value	Score	Intensity	MS/MS count
AAK33237.1	AAK33237.1 putative signal peptidase I [Streptococcus pyogenes M1 GAS]		999.19	178.3	2	2	2	34.4	34.4	34.4	14.891	0	17.959	62002	3
ACI60591.1;AAX71360.1;AAK33362.1	ACI60591.1 Oligopeptide transport system permease protein oppC [Streptococcus pyogenes NZ131];AAX71360.1 oligopeptide transport system permease protein [Streptococcus pyogenes MGAS6180];AAK33362.1 oligopeptidepermease [Streptococcus pyogenes M1 GAS]		1795.2	714.7	2	2	2	11	11	11	34.862	0	5.6944	42037	2
ACI60707.1;AAX71461.2;AAK33458.1	ACI60707.1 hypothetical protein Spy49_0371 [Streptococcus pyogenes NZ131];AAX71461.2 hypothetical protein M28_Spy0347 [Streptococcus pyogenes MGAS6180];AAK33458.1 hypothetical protein SPy_0439 [Streptococcus pyogenes M1 GAS]		32.6	489.8	2	2	2	41	41	41	8.7088	0	19.093	422700	15
ACI60780.1;AAX71541.1;AAK33527.1	ACI60780.1 Putative chromosome segregation SMC [Streptococcus pyogenes NZ131];AAX71541.1 chromosome partition protein smc [Streptococcus pyogenes MGAS6180];AAK33527.1 putative chromosome segregation SMC protein [Streptococcus pyogenes M1 GAS]		443.91	176.9	2	2	2	2.8	2.8	2.8	134	0	15.715	29866	3
AAK33553.1	AAK33553.1 conserved hypothetical protein [Streptococcus pyogenes M1 GAS]		151.3	1854.6	2	2	1	13.5	13.5	7.7	29.744	0	64.76	72387	4
ACI60819.1;AAX71575.1;AAK33563.1	ACI60819.1 hypothetical protein Spy49_0490 [Streptococcus pyogenes NZ131];AAX71575.1 transcription accessory protein [Streptococcus pyogenes MGAS6180];AAK33563.1 conserved hypothetical protein [Streptococcus pyogenes M1 GAS]		136.5	1698.6	2	2	2	4.8	4.8	4.8	78.863	0	2.1407	53460	3
ACI60821.1;AAX71578.1;AAK33565.1	ACI60821.1 hypothetical protein Spy49_0493 [Streptococcus pyogenes NZ131];AAX71578.1 stress-responsive transcriptional regulator PspC [Streptococcus pyogenes MGAS6180];AAK33565.1 hypothetical protein SPy_0583 [Streptococcus pyogenes M1 GAS]		1465.8	6296.5	2	2	2	16.7	16.7	16.7	10.44	0	3.514	110750	3
ACI60824.1;AAX71581.1;AAK33568.1	ACI60824.1 hypothetical protein Spy49_0496 [Streptococcus pyogenes NZ131];AAX71581.1 hypothetical protein M28_Spy0467 [Streptococcus pyogenes MGAS6180];AAK33568.1 conserved hypothetical protein [Streptococcus pyogenes M1 GAS]		2219.1	187.1	2	2	2	24.4	24.4	24.4	14.297	0	4.7901	94066	4
ACI60834.1;AAX71591.1;AAK33577.1	ACI60834.1 Putative transcription regulator [Streptococcus pyogenes NZ131];AAX71591.1 transcriptional regulator [Streptococcus pyogenes MGAS6180];AAK33577.1 putative transcription regulator [Streptococcus pyogenes M1 GAS]		3731	5859.3	2	2	2	17.6	17.6	17.6	17.272	0	3.0794	154320	3
ACI60980.1;AAX71744.1;AAK33771.1	ACI60980.1 KH domain protein [Streptococcus pyogenes NZ131];AAX71744.1 RNA binding protein [Streptococcus pyogenes MGAS6180];AAK33771.1 conserved hypothetical protein [Streptococcus pyogenes M1 GAS]	656.6		9364.2	2	2	2	40.5	40.5	40.5	8.8723	0	35.75	419940	10
WP_002985011.1;ACI60997.1;AAX71764.1;AAK33787.1	WP_002985011.1 DUF1149 family protein [Streptococcus pyogenes];ACI60997.1 Protein of unknown function [Streptococcus pyogenes NZ131];AAX71764.1 transposase [Streptococcus pyogenes MGAS6180];AAK33787.1 hypothetical protein SPy_0864 [Streptococcus pyogenes M		562.6	289.4	2	2	2	30.2	30.2	30.2	14.817	0	32.954	264750	10
AAX71819.1;AAK33840.1	AAX71819.1 short chain dehydrogenase [Streptococcus pyogenes MGAS6180];AAK33840.1 putative oxidoreductase [Streptococcus pyogenes M1 GAS]		764.88	57.28	2	2	2	10.2	10.2	10.2	28.12	0.0057471	1.6185	21361	2
sp|Q48TP4.1|POTA_STRPM;ACI61165.1;AAX71916.1;AAK33980.1	sp|Q48TP4.1|POTA_STRPM RecName: Full=Spermidine/putrescine import ATP-binding protein PotA;ACI61165.1 Spermidine Putrescine transport ATP-binding protein potA [Streptococcus pyogenes NZ131];AAX71916.1 spermidine/putrescine transport ATP-binding protein [St		2189.4	232.1	2	2	2	6.5	6.5	6.5	43.823	0	3.5505	74486	3
WP_012560701.1;WP_010922294.1;WP_002989824.1;ACI61184.1;AAX71935.1;AAK33999.1	WP_012560701.1 CYTH domain-containing protein [Streptococcus pyogenes];WP_010922294.1 CYTH domain-containing protein [Streptococcus pyogenes];WP_002989824.1 CYTH domain-containing protein [Streptococcus pyogenes];ACI61184.1 hypothetical protein Spy49_0876c		745.71	837.17	2	2	2	14.1	14.1	14.1	21.997	0	3.0077	41426	3
ACI61263.1;AAX72016.1;AAK34076.1	ACI61263.1 Glycine cleavage system H protein [Streptococcus pyogenes NZ131];AAX72016.1 glycine cleavage system H protein [Streptococcus pyogenes MGAS6180];AAK34076.1 putative glycine cleavage system H protein [Streptococcus pyogenes M1 GAS]		3127.4	155	2	2	2	21.8	21.8	21.8	12.087	0	41.766	260260	7
ACI61312.1;AAX72068.2;AAK34125.2	ACI61312.1 Amino acid ABC transporter, ATP-binding protein [Streptococcus pyogenes NZ131];AAX72068.2 histidine transport ATP-binding protein P [Streptococcus pyogenes MGAS6180];AAK34125.2 putative amino acid ABC transporter (ATP-binding protein) [Streptoco		951.68	2891.1	2	2	2	24.4	24.4	24.4	23.081	0	33.414	70886	2
sp|Q48SK8.1|MURD_STRPM;sp|B5XMA3.1|MURD_STRPZ;ACI61465.1;AAX72302.1;AAK34319.1	sp|Q48SK8.1|MURD_STRPM RecName: Full=UDP-N-acetylmuramoylalanine--D-glutamate ligase;AltName: Full=D-glutamic acid-adding enzyme;AltName: Full=UDP-N-acetylmuramoyl-L-alanyl-D-glutamate synthetase;sp|B5XMA3.1|MURD_STRPZ RecName: Full=UDP-N-acetylmuramoyla		1433	2465.4	2	2	2	12.6	12.6	12.6	48.727	0	17.1	78299	3
sp|Q48SK0.1|RLMN_STRPM;sp|B5XMB1.1|RLMN_STRPZ;ACI61473.1;AAX72310.1;AAK34327.1	sp|Q48SK0.1|RLMN_STRPM RecName: Full=Probable dual-specificity RNA methyltransferase RlmN;AltName: Full=23S rRNA (adenine(2503)-C(2))-methyltransferase;AltName: Full=23S rRNA m2A2503 methyltransferase;AltName: Full=Ribosomal RNA large subunit methyltran		78.71	51.8	2	2	2	7.8	7.8	7.8	41.053	0	2.9599	20806	3
ACI61668.1;AAX72614.1;AAK34516.1	ACI61668.1 hypothetical protein Spy49_1390c [Streptococcus pyogenes NZ131];AAX72614.1 hydrolase (HAD superfamily) [Streptococcus pyogenes MGAS6180];AAK34516.1 conserved hypothetical protein [Streptococcus pyogenes M1 GAS]		158.3	1865	2	2	2	8	8	8	52.01	0	6.5777	63467	3
AAK34637.1;ACI61860.1	AAK34637.1 hypothetical protein SPy_1939 [Streptococcus pyogenes M1 GAS];ACI61860.1 hypothetical protein Spy49_1602c [Streptococcus pyogenes NZ131]		1529.2	1786.9	2	2	2	11.3	11.3	11.3	29.026	0	4.8696	250440	6
ACI61933.1;AAX72821.1;AAK34701.1	ACI61933.1 ABC transporter ATP-binding protein [Streptococcus pyogenes NZ131];AAX72821.1 ABC transporter ATP-binding protein [Streptococcus pyogenes MGAS6180];AAK34701.1 putative ABC transporter (ATP-binding protein) [Streptococcus pyogenes M1 GAS]		114.1	1991.7	2	2	2	15.6	15.6	15.6	24.826	0	73.751	55000	3
ACI61724.1;AAX72676.1	ACI61724.1 Conserved hypothetical protein [Streptococcus pyogenes NZ131];AAX72676.1 transcriptional regulator, Cro/CI family [Streptococcus pyogenes MGAS6180]		5689.7	8261.7	2	2	2	21.9	21.9	21.9	8.3757	0	4.4392	826460	19
sp|Q48VS7.2|IF1_STRPM;ACI60426.1;AAK33204.1;AAX71179.1	sp|Q48VS7.2|IF1_STRPM RecName: Full=Translation initiation factor IF-1;ACI60426.1 Translation initiation factor 1 [Streptococcus pyogenes NZ131];AAK33204.1 putative translation initiation factor IF-1 [Streptococcus pyogenes M1 GAS];AAX71179.1 bacterial pro	12713	1435	14912	2	2	2	31.9	31.9	31.9	8.2726	0	25.914	1605100	31
sp|Q48VS6.1|RL36_STRPM;sp|B5XJ59.1|RL36_STRPZ;ACI60427.1;AAX71180.1;AAK33205.1	sp|Q48VS6.1|RL36_STRPM RecName: Full=Large ribosomal subunit protein bL36;AltName: Full=50S ribosomal protein L36;sp|B5XJ59.1|RL36_STRPZ RecName: Full=Large ribosomal subunit protein bL36;AltName: Full=50S ribosomal protein L36;ACI60427.1 LSU ribosomal p	57487	47171	18273	2	2	2	60.5	60.5	60.5	4.4514	0	49.907	13487000	86
ACI60434.1;AAX71189.1;AAK33210.1	ACI60434.1 Putative repressor protein [Streptococcus pyogenes NZ131];AAX71189.1 transcriptional regulator, MarR family [Streptococcus pyogenes MGAS6180];AAK33210.1 putative repressor protein [Streptococcus pyogenes M1 GAS]	1661.6	1978.3	1644.3	2	2	2	15	15	15	16.532	0.0011751	1.8547	118350	5
ACI60948.1;AAX71710.1;AAK33739.1	ACI60948.1 Conserved hypothetical protein [Streptococcus pyogenes NZ131];AAX71710.1 putative membrane associated protein [Streptococcus pyogenes MGAS6180];AAK33739.1 hypothetical protein SPy_0802 [Streptococcus pyogenes M1 GAS]	462.7	4611.2	15127	2	2	2	25.9	25.9	25.9	17.063	0	48.898	477060	11
ACI61011.1;AAX71780.2;AAK33801.1	ACI61011.1 Hydroxymethylglutaryl-CoA synthase [Streptococcus pyogenes NZ131];AAX71780.2 hydroxymethylglutaryl-CoA synthase [Streptococcus pyogenes MGAS6180];AAK33801.1 putative 3-hydroxy-3-methylglutaryl-coenzyme A synthase (HMG-CoA synthase) [Streptococcu	1546.9	185.8	225.3	2	2	2	5.9	5.9	5.9	43.434	0	32.119	123700	3
sp|Q48SM9.1|EX7S_STRPM;sp|B5XM82.1|EX7S_STRPZ;ACI61444.1;AAX72281.1;AAK34298.1	sp|Q48SM9.1|EX7S_STRPM RecName: Full=Exodeoxyribonuclease 7 small subunit;AltName: Full=Exodeoxyribonuclease VII small subunit;Short=Exonuclease VII small subunit;sp|B5XM82.1|EX7S_STRPZ RecName: Full=Exodeoxyribonuclease 7 small subunit;AltName: Full=Ex	255.7	3657.8	5327.9	2	2	2	45.1	45.1	45.1	7.988	0	55.088	322850	13
pdb|1Z0P|A;ACI61506.1;AAK34359.1;AAX72410.1	pdb|1Z0P|A Chain A, Crystal structure of the Protein of Unknown Function SPY1572 from Streptococcus pyogenes;ACI61506.1 hypothetical protein Spy49_1219c [Streptococcus pyogenes NZ131];AAK34359.1 hypothetical protein SPy_1572 [Streptococcus pyogenes M1 GAS]	132.1	1951.2	2833.2	2	2	2	27.4	27.4	27.4	9.9349	0	5.4865	153070	9
ACI61609.1;AAX72555.1;AAK34460.1	ACI61609.1 Lactose phosphotransferase system repressor [Streptococcus pyogenes NZ131];AAX72555.1 lactose phosphotransferase system repressor [Streptococcus pyogenes MGAS6180];AAK34460.1 putative lactose phosphotransferase system repressor protein [Streptoc	986.27	1178.1	98.91	2	2	2	13.3	13.3	13.3	29.055	0	17.552	43071	3
AAK34695.1	AAK34695.1 M protein trans-acting positive regulator [Streptococcus pyogenes M1 GAS]	154.6	1978.4	1359.2	2	2	2	5.9	5.9	5.9	61.859	0	61.29	76154	5
AAX72823.1;ACI61935.1;AAK34703.1	AAX72823.1 hypothetical protein M28_Spy1713 [Streptococcus pyogenes MGAS6180];ACI61935.1 hypothetical protein Spy49_1681c [Streptococcus pyogenes NZ131];AAK34703.1 hypothetical protein SPy_2033 [Streptococcus pyogenes M1 GAS]	5718.3	11374	15716	2	2	2	33	33	33	9.9914	0	201.93	2320900	48
ACI60582.1;AAX71351.1;AAK33355.1	ACI60582.1 Iron-sulfur cluster assembly ATPase protein SufC [Streptococcus pyogenes NZ131];AAX71351.1 ABC transporter ATP-binding protein [Streptococcus pyogenes MGAS6180];AAK33355.1 putative ABC transporter (ATP-binding protein) [Streptococcus pyogenes M1		1783.7	2394.8	3	3	3	16	16	16	28.11	0	6.9524	181220	5
ACI60763.1;AAX71524.1;AAK33511.1	ACI60763.1 Putative NAD(P)H-flavin oxidoreductase [Streptococcus pyogenes NZ131];AAX71524.1 NAD(P)H-dependent quinone reductase [Streptococcus pyogenes MGAS6180];AAK33511.1 putative NAD(P)H-flavin oxidoreductase [Streptococcus pyogenes M1 GAS]		2441.8	2529.1	3	3	3	12.7	12.7	12.7	25.285	0	4.7855	103230	4
AAK33514.1;ACI60766.1;AAX71527.1	AAK33514.1 putative sugar transferase [Streptococcus pyogenes M1 GAS];ACI60766.1 Putative sugar transferase [Streptococcus pyogenes NZ131];AAX71527.1 glycosyltransferase [Streptococcus pyogenes MGAS6180]		873.8	1657.5	3	3	3	16	16	16	37.553	0	5.4717	47836	4
ACI60828.1;AAX71585.1;AAK33572.1	ACI60828.1 Putative protease [Streptococcus pyogenes NZ131];AAX71585.1 peptidase family U32 [Streptococcus pyogenes MGAS6180];AAK33572.1 putative protease [Streptococcus pyogenes M1 GAS]		1523	25.5	3	3	3	9.1	9.1	9.1	47.912	0	34.334	91808	5
AAK33781.1;AAX71755.1;ACI60990.1	AAK33781.1 putative transcriptional repressor [Streptococcus pyogenes M1 GAS];AAX71755.1 fructose repressor [Streptococcus pyogenes MGAS6180];ACI60990.1 Putative transcriptional repressor [Streptococcus pyogenes NZ131]		815.92	134.4	3	3	3	23.6	23.6	23.6	26.109	0	6.627	68939	5
[truncated: 469 more rows]

## Sheet: Dataset 1H
Secreted_M49
[truncated: 30 more rows]

## Sheet: Dataset 1I
Cell wall_M49
[truncated: 112 more rows]

## Sheet: Dataset 1J
Membrane_M49
[truncated: 312 more rows]

[truncated: 3 more sheets: Dataset 1K, Dataset 1L, Dataset 1M]
