# Supplementary material for: Dissecting the properties of circulating IgG against streptococcal pathogens through a combined systems antigenomics-serology workflow
Source: Nat Commun. 2025 Feb 24;16:1942. doi: 10.1038/s41467-025-57170-5 (PMC11850916; doi:10.1038/s41467-025-57170-5)
Supplement: Supplementary file 5 — Supplementary data 2 [file 41467_2025_57170_MOESM5_ESM.xlsx]

## Sheet: Dataset S2A
Summary
Uniprot accesssion	Protein name (Abbreviation used in this study)	Gene name	Functional category	Virulence factor*	Localization	Sample	Serotype	Protective
P58099	C5a peptidase (C5AP)	scpA	Enzyme/Protease	Yes	S/CW/M	IVIG/HP	SF370/AP1/M49	Yes
Q99XV0	M protein type 1 (M1)	emm1	Adhesion/anti-phagocytic	Yes	S/CW/M	IVIG/HP	SF370/AP1	Yes
Q9A1H3	Putative surface exclusion protein (PRGA)	prgA	Other	Unk	S/CW/M	IVIG/HP	SF370/AP1/M49	Yes
P0C0I3	Streptolysin O (SLO)	slo	Pore-forming toxin	Yes	S/M	IVIG/HP	SF370/AP1	Yes
Q9A1Z8	Putative secreted protein	SPy_0019	Other	Unk	S/M	IVIG/HP	SF370/AP1	Yes
P0C0J1	Streptopain (SPEB)	speB	Enzyme/Protease	Yes	S	IVIG/HP	SF370	Yes
P0C0I5	Exotoxin type C (SPEC)	speC	Superantigen	Yes	S	IVIG	SF370	Yes
P60811	Foldase protein PrsA 1 (PRSA1)	prsA1	Chaperone	Unk	M	IVIG/HP	SF370/AP1	Yes
Q9A180	Putative cell envelope proteinase (PRTS)	prtS	Enzyme/Protease	Unk	CW/M	IVIG/HP	SF370/AP1/M49	Yes
Q9A0C0	GRAM_POS_ANCHORING domain-containing protein	SPy_0843	Other	Unk	*	IVIG/HP	SF370/AP1/M49	Yes
A0A0H3C0N6	Serum opacity factor (SOF)	sof	Other	Yes	S/CW/M	IVIG/HP	M49	Yes
P66063	50S ribosomal protein L7/L12 (RPIL)	rplL	Ribosomal	Unk	S/CW/M	IVIG/HP	SF370
P66634	30S ribosomal protein S8 (RPSH)	rpsH	Ribosomal	Unk	S/CW/M	IVIG/HP	SF370
P69949	Enolase (ENO)	eno	Metabolic	Unk	S/CW/M	HP	SF370
P69952	Elongation factor Tu (TUF)	tuf	Ribosomal	Unk	S/CW/M	HP	SF370
Q99Y99	Immunogenic secreted-like protein (ISP2)	isp2	Other	Unk	S/M	IVIG/HP	SF370/AP1
P68901	30S ribosomal protein S2 (RPSB)	rpsB	Ribosomal	Unk	S/M	IVIG/HP	SF370/AP1
P69883	60 kDa chaperonin (CH60)	groEL	Chaperone	Unk	S/M	IVIG/HP	SF370/AP1
P66583	30S ribosomal protein S5 (RPSE)	rpsE	Ribosomal	Unk	S/M	IVIG/HP	SF370/AP1
Q9A0J7	Endo/exonuclease/phosphatase domain-containing protein	SPy_0747	Enzyme/Nuclease	Unk	S/M	IVIG/HP	SF370/AP1
Q99ZN4	Sortase	SPy_1154	Enzyme/Sortase	Unk	S/M	IVIG/HP	SF370/AP1
P66555	30S ribosomal protein S3 (RPSC)	rpsC	Ribosomal	Unk	S/M	IVIG	SF370
P10520	Streptokinase A (SKA)	ska	Plasminogen activation	Yes	S	IVIG/HP	SF370/AP1
Q7DAN2	Nicotine adenine dinucleotide glycohydrolase (NGA)	nga	Enzyme/Hydrolase	Yes	S	IVIG/HP	SF370/AP1
Q7DAK9	Mitogenic factor (MF)	mf	Enzyme/Nuclease	Unk	S	IVIG/HP	SF370/AP1
Q9A0M1	Putative DNase (MF2)	mf2	Enzyme/Nuclease	Unk	S	IVIG/HP	SF370
Q9A0A8	Putative peptidoglycan hydrolase (MUR1.2)	mur1.2	Enzyme/Hydrolase	Unk	S	IVIG/HP	SF370/AP1/M49
Q99XU7	Immunogenic secreted protein (ISP)	isp	Other	Unk	S	IVIG/HP	SF370/AP1
Q99ZD8	cAMP factor (CFA)	cfa	Other	Unk	S	IVIG	SF370
Q9A202	Beta-lactamase	SPy_0012	Enzyme/Lactamase	Unk	S	IVIG/HP	SF370/AP1
Q99YF1	Putative transcription regulator	SPy_1733	Other	Unk	S	IVIG/HP	SF370/AP1
Q9A147	Putative 42 kDa protein	SPy_0469	Other	Unk	CW	IVIG/HP	SF370/AP1/M49
Q9A1W2	50S Ribosomal protein L5 (RPLE)	rplE	Ribosomal	Unk	M	IVIG/HP	SF370
P0C0H3	DNA-binding protein HU (HUP)	hup	Other	Unk	M	IVIG	SF370
P66097	50S ribosomal protein L1 (RPLA)	rplA	Ribosomal	Unk	M	IVIG	SF370
Q99ZX4	Extracellular hyaluronate lyase (HYLA)	hylA	Enzyme/Lyase	Yes	*	IVIG/HP	SF370/AP1
Q99Z26	Putative deoxyribonuclease (MF3)	mf3	Enzyme/Nuclease	Unk	S	IVIG/HP	SF370/AP1
Q9A159	Staphylococcal complement inhibitor	SPy_0448	Other	Unk	*	IVIG/HP	SF370
Q99XW1	Mitogenic exotoxin Z (MEZ)	meZ	Superantigen	Yes	*	IVIG/HP	SF370/AP1
Q9A1R6	Exported protein	SPy_0136	Other	Unk	*	IVIG/HP	SF370/AP1
Q48UT7	Pyrrolidone-carboxylate peptidase	pcp	Enzyme/Protease	Unk	S/CW/M	IVIG	AP1
Q9A0L9	Zinc-binding protein AdCA	adcA	Other	Unk	S/M	IVIG/HP	AP1/M49
Q7DAM2	Ig protease IdeS domain-containing protein	SPy_0861	Enzyme/Protease	Yes	S	IVIG/HP	AP1
Q99ZB3	Cyclomaltodextrin glucanotransferase (AMYA)	amyA	Enzyme	Unk	S	IVIG/HP	AP1
Q48QM5	Transglycosylase SLT domain family protein	M28_SPy1875	Other	Unk	*	IVIG	AP1
P65243	Ribose-phosphate pyrophosphokinase 1	prs1	Enzyme	Unk	M	HP	AP1
P66376	Small ribosomal subunit protein uS12	rpsL	Ribosomal	Unk	M	HP	AP1
Q9A173	Hypothetical protein	SPy_0430	Other	Unk	S/M	HP	AP1
Q9A170	Hypothetical protein	SPy_0433	Other	Unk	S	HP	AP1
Q9A168	Hypothetical protein	SPy_0437	Other	Unk	*	HP	AP1
Q9A0W2	Gas vesicle protein	SPy_0588	Other	Unk	M	HP	AP1
Q9A033	Phage protein	SPy_0949	Other	Unk	CW/M	HP	AP1
Q99ZR9	Class B acid phosphatase	SPy_1113	Enzyme	Unk	*	IVIG/HP	AP1/M49
Q48T08	Maltose/maltodextrin-binding protein	malE	Other	Unk	S/CW/M	HP	AP1
Q99ZA4	ABC transmembrane type-1 domain-containing protein	SPy_1315	Other	Unk	S/M	HP	AP1
Q99ZA3	ABC transporter (ATP-binding protein)	SPy_1316	Transporter	Unk	M	HP	AP1
A0A0H3BY88	PepSY domain-containing protein	SPy49_1308c	Other	Unk	S/CW/M	HP	AP1
Q99YG3	Esterase	SPy_1718	Enzyme	Unk	S	HP	AP1
Q99YE2	Serine-tRNA ligase	serS	Enzyme	Unk	M	HP	AP1
Q99YD5	Malonyl CoA-acyl carrier protein transacylase	fabD	Enzyme	Unk	S/CW/M	HP	AP1
Q99XV4	Histidine triad protein	SPy_2006	Other	Unk	*	HP	AP1
Q7DAL1	Inhibitor of complement mediated lysis	sic	Other	Yes	S	HP	AP1
Q99XS1	Probable dipeptidase B	pepDB	Enzyme	Unk	*	HP	AP1
A0A0H3BX35	Hypothetical protein	SPy49_0379	Other	Unk	*	HP	AP1
A0A0H3C0J7	Phosphocarrier protein HPr	ptsH	Metabolic	Unk	S/CW/M	IVIG	M49
A0A0H3BYF4	Hypothetical protein	SPy49_0120c	Other	Unk	*	IVIG/HP	M49
A0A0H3BYH2	Streptococcal NAD glycohydrolase inhibitor	SPy49_0145	Other	Unk	*	IVIG	M49
A0A0H3C1S6	EnnX protein	SPy49_1670c	Other	Unk	CW/M	IVIG/HP	M49
References
C5a peptidase
1. Bensi, G. et al. Multi high-throughput approach for highly selective identification of vaccine candidates: The group a streptococcus case. Mol. Cell. Proteom. 11, 1–12 (2012).
2. Gao, N. J. et al. Site-Specific Conjugation of Cell Wall Polyrhamnose to Protein SpyAD Envisioning a Safe Universal Group A Streptococcal Vaccine. Infect. Microbes Dis. 3, 87–100 (2021).
3. Reglinski, M. et al. Development of a multicomponent vaccine for Streptococcus pyogenes based on the antigenic targets of IVIG. J. Infect. 72(4), 450-459 (2016)
4. Fritzer, A. et.al. Novel conserved group A streptococcal proteins identified by the antigenome technology as vaccine candidates for a non-M protein-based vaccine. Infect Immun. 78(9) (2010)
M protein
1. Pastural, É. et al. Safety and immunogenicity of a 30-valent M protein-based group a streptococcal vaccine in healthy adult volunteers: A randomized, controlled phase I study. Vaccine 38, 1384–1392
2. Pandey, M. et al. Physicochemical characterisation, immunogenicity and protective efficacy of a lead streptococcal vaccine: Progress towards Phase i trial. Sci. Rep. 7, 1–11 (2017).
3. Ozberk, V. et.al. A glycolipidated-liposomal peptide vaccine confers long-term mucosal protection against Streptococcus pyogenes via IL-17, macrophages and neutrophils. Nat Commun. 14(1) (2023).
4. Nordström, T. et al. Enhancing Vaccine Efficacy by Engineering a Complex Synthetic Peptide To Become a Super Immunogen. J. Immunol. 199, 2794 (2017).
5. Postol, E. et al. StreptInCor: A Candidate Vaccine Epitope against S. pyogenes Infections Induces Protection in Outbred Mice. PLOS ONE 8, e60969–e60969 (2013).
6. Davies, R.M. et al. Atlas of group A streptococcal vaccine candidates compiled using large-scale comparative genomics. Nat Genet. 51(8) 1295 (2019)
Putative surface exclusion protein
1. Bensi, G. et al. Multi high-throughput approach for highly selective identification of vaccine candidates: The group a streptococcus case. Mol. Cell. Proteom. 11, 1–12 (2012).
2. Gao, N. J. et al. Site-Specific Conjugation of Cell Wall Polyrhamnose to Protein SpyAD Envisioning a Safe Universal Group A Streptococcal Vaccine. Infect. Microbes Dis. 3, 87–100 (2021).
3. Reglinski, M. et al. Development of a multicomponent vaccine for Streptococcus pyogenes based on the antigenic targets of IVIG. J. Infect. 72(4), 450-459 (2016)
Streptolysin O
1. Bensi, G. et al. Multi high-throughput approach for highly selective identification of vaccine candidates: The group a streptococcus case. Mol. Cell. Proteom. 11, 1–12 (2012).
2. Gao, N. J. et al. Site-Specific Conjugation of Cell Wall Polyrhamnose to Protein SpyAD Envisioning a Safe Universal Group A Streptococcal Vaccine. Infect. Microbes Dis. 3, 87–100 (2021).
Putative secreted protein
1. Bensi, G. et al. Multi high-throughput approach for highly selective identification of vaccine candidates: The group a streptococcus case. Mol. Cell. Proteom. 11, 1–12 (2012).
Streptopain
1. Kapur, V. et al. Vaccination with streptococcal extracellular cysteine protease (interleukin-1 beta convertase) protects mice against challenge with heterologous group A streptococci. Microb Pathog 16, 443-50 (1994).
2. Ulrich, G.R. Vaccine based on a uniquitous cysteinyl protease and streptococcal pyrogenic exototoxin A protects against Streptococcus pyogenes sepsis and toxic shock. J Immune Based Ther Vaccines. 6, (2008)
Extotoxin type C
1. McCormick, J.K. et al. Development of streptococcal pyrogenic exotoxin C vaccine toxoids that are protective in the rabbit model of toxic shock syndrome. J Immunol 165, 2306-12 (2000).
Foldase protein PrsA 1
1. Lei, B et.al. Identification of new candidate vaccine antigens made by Streptococcus pyogenes: purification and characterization of 16 putative extracellular lipoproteins. J Infect Dis. 189(1), 79-89 (2004)
Putative cell envelope proteinase
1. Henningham, A. et.al. Group A streptococcal vaccine candidates: potential for the development of a human vaccine. Curr. Top. Microbiol. Immunol. 368, 207-242 (2013)
GRAM_POS_ANCHORING domain-containing protein
1. Reglinski, M. et al. Development of a multicomponent vaccine for Streptococcus pyogenes based on the antigenic targets of IVIG. J. Infect. 72(4), 450-459 (2016)
Serum opacity factor
1. Courtney, H.S. et.al. Serum opacity factor (SOF) of Streptococcus pyogenes evokes antibodies that opsonize homologous and heterologous SOF-positive serotypes of group A streptococci. Infect Immun. 71(9), 5097-103 (2003).

## Sheet: Dataset S2B
SF370
Fasta headers	Protein IDs	IVIG	Pooled Human Plasma
sp|P0C0I3|TACY_STRP1 Streptolysin O OS=Streptococcus pyogenes serotype M1 OX=301447 GN=slo PE=3 SV=1	sp|P0C0I3|TACY_STRP1	242070	349327
sp|P58099|C5AP_STRP1 C5a peptidase OS=Streptococcus pyogenes serotype M1 OX=301447 GN=scpA PE=3 SV=1	sp|P58099|C5AP_STRP1	152663	191485
tr|Q99XV0|Q99XV0_STRP1 M protein type 1 OS=Streptococcus pyogenes serotype M1 OX=301447 GN=emm1 PE=4 SV=1	tr|Q99XV0|Q99XV0_STRP1	136733	160197
sp|Q9A1W2|RL5_STRP1 50S ribosomal protein L5 OS=Streptococcus pyogenes serotype M1 OX=301447 GN=rplE PE=3 SV=1	sp|Q9A1W2|RL5_STRP1	134587	143053
tr|Q7DAK9|Q7DAK9_STRP1 Mitogenic factor OS=Streptococcus pyogenes serotype M1 OX=301447 GN=mf PE=4 SV=1	tr|Q7DAK9|Q7DAK9_STRP1	104913	5954.03
tr|Q9A0C0|Q9A0C0_STRP1 Uncharacterized protein OS=Streptococcus pyogenes serotype M1 OX=301447 GN=SPy_0843 PE=4 SV=1	tr|Q9A0C0|Q9A0C0_STRP1	69317.3
tr|Q99Y99|Q99Y99_STRP1 Immunogenic secreted-like protein OS=Streptococcus pyogenes serotype M1 OX=301447 GN=isp2 PE=4 SV=1	tr|Q99Y99|Q99Y99_STRP1	57732.7	29519.3
tr|Q7DAN2|Q7DAN2_STRP1 Nicotine adenine dinucleotide glycohydrolase OS=Streptococcus pyogenes serotype M1 OX=301447 GN=nga PE=4 SV=1	tr|Q7DAN2|Q7DAN2_STRP1	56585.7	160197
sp|P0C0I5|SPEC_STRP1 Exotoxin type C OS=Streptococcus pyogenes serotype M1 OX=301447 GN=speC PE=3 SV=1	sp|P0C0I5|SPEC_STRP1	49150
tr|Q9A0M1|Q9A0M1_STRP1 Putative DNase OS=Streptococcus pyogenes serotype M1 OX=301447 GN=mf2 PE=1 SV=1	tr|Q9A0M1|Q9A0M1_STRP1	48241	43877.7
sp|P10520|STRP_STRP1 Streptokinase A OS=Streptococcus pyogenes serotype M1 OX=301447 GN=ska PE=4 SV=2	sp|P10520|STRP_STRP1	47185	98503
tr|Q9A1H3|Q9A1H3_STRP1 Putative surface exclusion protein OS=Streptococcus pyogenes serotype M1 OX=301447 GN=prgA PE=4 SV=1	tr|Q9A1H3|Q9A1H3_STRP1	45031	6990
tr|Q9A0A8|Q9A0A8_STRP1 Putative peptidoglycan hydrolase OS=Streptococcus pyogenes serotype M1 OX=301447 GN=mur1.2 PE=4 SV=1	tr|Q9A0A8|Q9A0A8_STRP1	42271	14425.3
tr|Q9A1R6|Q9A1R6_STRP1 Uncharacterized protein OS=Streptococcus pyogenes serotype M1 OX=301447 GN=SPy_0136 PE=4 SV=1	tr|Q9A1R6|Q9A1R6_STRP1	36673.3
sp|P66063|RL7_STRP1 50S ribosomal protein L7/L12 OS=Streptococcus pyogenes serotype M1 OX=301447 GN=rplL PE=3 SV=1	sp|P66063|RL7_STRP1	34941	33073.3
tr|Q99XU7|Q99XU7_STRP1 Immunogenic secreted protein OS=Streptococcus pyogenes serotype M1 OX=301447 GN=isp PE=4 SV=1	tr|Q99XU7|Q99XU7_STRP1	34771
tr|Q99ZX4|Q99ZX4_STRP1 Extracellular hyaluronate lyase OS=Streptococcus pyogenes serotype M1 OX=301447 GN=hylA PE=4 SV=1	tr|Q99ZX4|Q99ZX4_STRP1	32178	30228.7
tr|Q9A147|Q9A147_STRP1 Putative 42 kDa protein OS=Streptococcus pyogenes serotype M1 OX=301447 GN=SPy_0469 PE=4 SV=1	tr|Q9A147|Q9A147_STRP1	23066.7	94273
sp|P68901|RS2_STRP1 30S ribosomal protein S2 OS=Streptococcus pyogenes serotype M1 OX=301447 GN=rpsB PE=3 SV=2	sp|P68901|RS2_STRP1	21473.3	27895.3
tr|Q9A1Z8|Q9A1Z8_STRP1 Putative secreted protein OS=Streptococcus pyogenes serotype M1 OX=301447 GN=SPy_0019 PE=4 SV=1	tr|Q9A1Z8|Q9A1Z8_STRP1	19856.7	78280.7
sp|P69883|CH60_STRP1 60 kDa chaperonin OS=Streptococcus pyogenes serotype M1 OX=301447 GN=groL PE=3 SV=2	sp|P69883|CH60_STRP1	15680.3	12234
tr|Q9A180|Q9A180_STRP1 Putative cell envelope proteinase OS=Streptococcus pyogenes serotype M1 OX=301447 GN=prtS PE=3 SV=1	tr|Q9A180|Q9A180_STRP1	15265.3	72054.7
tr|Q99Z26|Q99Z26_STRP1 Putative deoxyribonuclease OS=Streptococcus pyogenes serotype M1 OX=301447 GN=mf3 PE=4 SV=1	tr|Q99Z26|Q99Z26_STRP1	13881.7	28291.7
tr|Q99ZD8|Q99ZD8_STRP1 cAMP factor OS=Streptococcus pyogenes serotype M1 OX=301447 GN=cfa PE=4 SV=2	tr|Q99ZD8|Q99ZD8_STRP1	13370.7
sp|P0C0J1|SPEB_STRP1 Streptopain OS=Streptococcus pyogenes serotype M1 OX=301447 GN=speB PE=1 SV=1	sp|P0C0J1|SPEB_STRP1	12666.9	50861.3
sp|P66634|RS8_STRP1 30S ribosomal protein S8 OS=Streptococcus pyogenes serotype M1 OX=301447 GN=rpsH PE=3 SV=1	sp|P66634|RS8_STRP1	11061.7	22402.3
tr|Q9A0J7|Q9A0J7_STRP1 Uncharacterized protein OS=Streptococcus pyogenes serotype M1 OX=301447 GN=SPy_0747 PE=4 SV=1	tr|Q9A0J7|Q9A0J7_STRP1	7365.7	7449.67
sp|P0C0H3|DBH_STRP1 DNA-binding protein HU OS=Streptococcus pyogenes serotype M1 OX=301447 GN=hup PE=3 SV=1	sp|P0C0H3|DBH_STRP1	7345.87
tr|Q99YF1|Q99YF1_STRP1 Putative transcription regulator OS=Streptococcus pyogenes serotype M1 OX=301447 GN=SPy_1733 PE=4 SV=1	tr|Q99YF1|Q99YF1_STRP1	6875.83
tr|Q9A202|Q9A202_STRP1 Uncharacterized protein OS=Streptococcus pyogenes serotype M1 OX=301447 GN=SPy_0012 PE=4 SV=1	tr|Q9A202|Q9A202_STRP1	6536.57
sp|P66583|RS5_STRP1 30S ribosomal protein S5 OS=Streptococcus pyogenes serotype M1 OX=301447 GN=rpsE PE=3 SV=1	sp|P66583|RS5_STRP1	6533.53	16500.3
sp|P66097|RL1_STRP1 50S ribosomal protein L1 OS=Streptococcus pyogenes serotype M1 OX=301447 GN=rplA PE=3 SV=1	sp|P66097|RL1_STRP1	5982.3
sp|P66555|RS3_STRP1 30S ribosomal protein S3 OS=Streptococcus pyogenes serotype M1 OX=301447 GN=rpsC PE=3 SV=1	sp|P66555|RS3_STRP1	5965.27
tr|Q99ZN4|Q99ZN4_STRP1 Uncharacterized protein OS=Streptococcus pyogenes serotype M1 OX=301447 GN=SPy_1154 PE=1 SV=1	tr|Q99ZN4|Q99ZN4_STRP1	5668.87
sp|P60811|PRSA1_STRP1 Foldase protein PrsA 1 OS=Streptococcus pyogenes serotype M1 OX=301447 GN=prsA1 PE=3 SV=1	sp|P60811|PRSA1_STRP1	4843.27
tr|Q99XW1|Q99XW1_STRP1 Mitogenic exotoxin Z OS=Streptococcus pyogenes serotype M1 OX=301447 GN=smeZ PE=1 SV=1	tr|Q99XW1|Q99XW1_STRP1	4397.53
tr|Q9A159|Q9A159_STRP1 Uncharacterized protein OS=Streptococcus pyogenes serotype M1 OX=301447 GN=SPy_0448 PE=4 SV=1	tr|Q9A159|Q9A159_STRP1	3675.53	16761
sp|P69952|EFTU_STRP1 Elongation factor Tu OS=Streptococcus pyogenes serotype M1 OX=301447 GN=tuf PE=3 SV=1	sp|P69952|EFTU_STRP1		8971.63
sp|P69949|ENO_STRP1 Enolase OS=Streptococcus pyogenes serotype M1 OX=301447 GN=eno PE=3 SV=2	sp|P69949|ENO_STRP1		44966.3

## Sheet: Dataset S2C
AP1
Fasta headers	Protein IDs	IVIG	Pooled Human plasma
WP_010921766.1 serine hydrolase [Streptococcus pyogenes];AAK33154.1 hypothetical protein SPy_0012 [Streptococcus pyogenes M1 GAS];WP_012560359.1 serine hydrolase [Streptococcus pyogenes];ACI60373.1 hypothetical protein Spy49_0010 [Streptococcus pyogenes NZ	WP_010921766.1;AAK33154.1;WP_012560359.1;ACI60373.1	11493.7	46777
AAX71131.1 secreted protein [Streptococcus pyogenes MGAS6180];AAK33158.1 putative secreted protein [Streptococcus pyogenes M1 GAS]	AAX71131.1;AAK33158.1	178027	382127
ACI60379.1 Ribose-phosphate pyrophosphokinase [Streptococcus pyogenes NZ131];AAK33159.1 putative ribose-phosphate pyrophosphokinase [Streptococcus pyogenes M1 GAS];AAX71132.1 ribose-phosphate pyrophosphokinase [Streptococcus pyogenes MGAS6180]	ACI60379.1;AAK33159.1;AAX71132.1	4919.63	10081
sp|Q48VT2.1|RS5_STRPM RecName: Full=Small ribosomal subunit protein uS5;AltName: Full=30S ribosomal protein S5;AAX71174.1 SSU ribosomal protein S5P [Streptococcus pyogenes MGAS6180];AAK33199.1 30S ribosomal protein S5 [Streptococcus pyogenes M1 GAS];ACI60	sp|Q48VT2.1|RS5_STRPM;AAX71174.1;AAK33199.1;ACI60421.1	46189	59737.7
AAK33244.1 hypothetical protein SPy_0136 [Streptococcus pyogenes M1 GAS]	AAK33244.1;AAX71228.1	140177	353463
AAK33265.1 nicotine adenine dinucleotide glycohydrolase precursor [Streptococcus pyogenes M1 GAS]	AAK33265.1	23895.3	57978
AAK33267.1 streptolysin O precursor [Streptococcus pyogenes M1 GAS]	AAK33267.1	42213	116034
AAK33344.1 putative surface exclusion protein [Streptococcus pyogenes M1 GAS]	AAK33344.1	150563	381093
sp|Q48VB8.1|RS12_STRPM RecName: Full=Small ribosomal subunit protein uS12;AltName: Full=30S ribosomal protein S12;AAX71338.1 SSU ribosomal protein S12P [Streptococcus pyogenes MGAS6180];AAK33345.1 30S ribosomal protein S12 [Streptococcus pyogenes M1 GAS];	sp|Q48VB8.1|RS12_STRPM;AAX71338.1;AAK33345.1;ACI60571.1		15594.7
AAK33444.1 putative cell envelope proteinase [Streptococcus pyogenes M1 GAS]	AAK33444.1	21653.3	57126
AAK33451.1 hypothetical protein SPy_0430 [Streptococcus pyogenes M1 GAS]	AAK33451.1	63690.3	98394.3
AAK33454.1 hypothetical protein SPy_0433 [Streptococcus pyogenes M1 GAS]	AAK33454.1	6260.2	23747.7
AAK33457.1 hypothetical protein SPy_0437 [Streptococcus pyogenes M1 GAS]	AAK33457.1	3915.27	8609.03
AAK33481.1 putative 42 kDa protein [Streptococcus pyogenes M1 GAS]	AAK33481.1	116199	285453
sp|Q48UT7.1|PCP_STRPM RecName: Full=Pyrrolidone-carboxylate peptidase;AltName: Full=5-oxoprolyl-peptidase;AltName: Full=Pyroglutamyl-peptidase I;Short=PGP-I;Short=Pyrase;sp|B5XK96.1|PCP_STRPZ RecName: Full=Pyrrolidone-carboxylate peptidase;AltName: Fu	sp|Q48UT7.1|PCP_STRPM;sp|B5XK96.1|PCP_STRPZ;ACI60758.1;AAX71519.1;AAK33506.1	14023.7	6520.73
ACI60825.1 hypothetical protein Spy49_0497 [Streptococcus pyogenes NZ131];AAX71582.2 putative exported protein [Streptococcus pyogenes MGAS6180];AAK33569.1 conserved hypothetical protein [Streptococcus pyogenes M1 GAS]	ACI60825.1;AAX71582.2;AAK33569.1	1931.5	6351.73
AAK33667.2 putative adhesion protein [Streptococcus pyogenes M1 GAS];AAX71635.1 high-affinity zinc uptake system protein ZnuA precursor [Streptococcus pyogenes MGAS6180];ACI60876.1 Zinc-binding protein adcA precursor [Streptococcus pyogenes NZ131]	AAK33667.2;AAX71635.1;ACI60876.1	9910.2	20334.7
DAC76742.1 TPA_exp: nuclease A [Streptococcus pyogenes M1 GAS];ACI60903.1 Endonuclease/Exonuclease/phosphatase family protein [Streptococcus pyogenes NZ131];AAX71663.1 endonuclease/exonuclease/phosphatase family protein [Streptococcus pyogenes MGAS6180];AA	DAC76742.1;ACI60903.1;AAX71663.1;AAK33693.1	8815	24052
ACI60981.1 Cell wall surface anchor family protein [Streptococcus pyogenes NZ131];AAX71746.1 cell surface protein [Streptococcus pyogenes MGAS6180];AAK33772.1 hypothetical protein SPy_0843 [Streptococcus pyogenes M1 GAS]	ACI60981.1;AAX71746.1;AAK33772.1	12651	30027.3
AAK33785.1 putative peptidoglycan hydrolase [Streptococcus pyogenes M1 GAS];AAX71759.1 autolysin [Streptococcus pyogenes MGAS6180];ACI60994.1 Putative peptidoglycan hydrolase [Streptococcus pyogenes NZ131]	AAK33785.1;AAX71759.1;ACI60994.1	104449	224993
AAK33786.1 hypothetical protein SPy_0861 [Streptococcus pyogenes M1 GAS];ACI60996.1 Immunoglobulin G-endopeptidase (IdeS) / Mac [Streptococcus pyogenes NZ131]	AAK33786.1;ACI60996.1	28262	76117.7
AAK33862.1 hypothetical protein SPy_0949 [Streptococcus phage 370.2];AAX72135.1 phage protein [Streptococcus phage 6180.1]	AAK33862.1;AAX72135.1		31460.3
AAK33924.1 extracellular hyaluronate lyase [Streptococcus pyogenes M1 GAS]	AAK33924.1	30915.7	91774
ACI61174.1 Class B acid phosphatase precursor [Streptococcus pyogenes NZ131];AAX71925.1 class B acid phosphatase [Streptococcus pyogenes MGAS6180];AAK33989.1 putative acid phosphatase (class B) [Streptococcus pyogenes M1 GAS]	ACI61174.1;AAX71925.1;AAK33989.1	9190.27	28767
WP_002984641.1 sortase [Streptococcus pyogenes];AAX71962.1 sortase [Streptococcus pyogenes MGAS6180];AAK34025.1 hypothetical protein SPy_1154 [Streptococcus pyogenes M1 GAS];ACI61212.1 Sortase [Streptococcus pyogenes NZ131]	WP_002984641.1;AAX71962.1;AAK34025.1;ACI61212.1	16324.3	20490.7
WP_021340804.1 extracellular solute-binding protein [Streptococcus pyogenes];WP_010922382.1 extracellular solute-binding protein [Streptococcus pyogenes];AAX72152.2 maltose/maltodextrin-binding protein [Streptococcus pyogenes MGAS6180];AAK34142.1 putative	WP_021340804.1;WP_010922382.1;AAX72152.2;AAK34142.1	13866	22990.7
AAK34149.1 putative cyclomaltodextrin glucanotransferase [Streptococcus pyogenes M1 GAS];AAX72159.1 alpha-amylase [Streptococcus pyogenes MGAS6180]	AAK34149.1;AAX72159.1	13091.7	22105.3
AAK34158.1 hypothetical protein SPy_1315 [Streptococcus pyogenes M1 GAS];AAX72170.1 transporter [Streptococcus pyogenes MGAS6180];ACI61340.1 Glutamine ABC transporter, glutamine-binding protein/permease protein [Streptococcus pyogenes NZ131]	AAK34158.1;AAX72170.1;ACI61340.1	8780.6	13254.1
AAK34159.1 putative ABC transporter (ATP-binding protein) [Streptococcus pyogenes M1 GAS];ACI61341.1 Glutamine transport ATP-binding protein glnQ [Streptococcus pyogenes NZ131];AAX72171.1 glutamine transport ATP-binding protein [Streptococcus pyogenes MGAS	AAK34159.1;ACI61341.1;AAX72171.1	1085.83	10684.9
ACI61727.1 Streptodornase [Streptococcus phage NZ131.3];AAK34241.1 putative deoxyribonuclease [Streptococcus phage 370.3]	ACI61727.1;AAK34241.1	15608.7	42873.3
WP_011054910.1 PepSY domain-containing protein [Streptococcus pyogenes];ACI61589.1 hypothetical protein Spy49_1308c [Streptococcus pyogenes NZ131];AAX72535.1 putative membrane associated protein [Streptococcus pyogenes MGAS6180];AAK34441.1 hypothetical pro	WP_011054910.1;ACI61589.1;AAX72535.1;AAK34441.1	9822	19122.7
AAK34464.1 putative esterase [Streptococcus pyogenes M1 GAS]	AAK34464.1	10592.1	31365.3
AAK34477.1 putative transcription regulator [Streptococcus pyogenes M1 GAS];ACI61626.1 Putative transcription regulator [Streptococcus pyogenes NZ131];AAX72573.1 transcriptional regulator, LytR family [Streptococcus pyogenes MGAS6180]	AAK34477.1;ACI61626.1;AAX72573.1	12618	20993
AAK34486.1 putative seryl-tRNA synthetase [Streptococcus pyogenes M1 GAS]	AAK34486.1	4158.1	6025.57
ACI61644.1 Malonyl CoA-acyl carrier protein transacylase [Streptococcus pyogenes NZ131];AAK34494.1 putative malonyl CoA-acyl carrier protein transacylase [Streptococcus pyogenes M1 GAS];AAX72590.1 malonyl-CoA-[acyl-carrier-protein] transacylase [Streptococ	ACI61644.1;AAK34494.1;AAX72590.1	5824.07	11216.7
WP_010922618.1 CHAP domain-containing protein [Streptococcus pyogenes];AAK34531.1 immunogenic secreted precursor-like protein [Streptococcus pyogenes M1 GAS]	WP_010922618.1;AAK34531.1	237843	626757
AAK34665.1 streptokinase A precursor [Streptococcus pyogenes M1 GAS]	AAK34665.1	99888.3	157007
AAK34680.1 mitogenic exotoxin Z [Streptococcus pyogenes M1 GAS];WP_011285209.1 exotoxin beta-grasp domain-containing protein [Streptococcus pyogenes];AAX72797.2 mitogenic exotoxin Z [Streptococcus pyogenes MGAS6180]	AAK34680.1;WP_011285209.1;AAX72797.2	8544.93	12974
AAK34688.1 hypothetical protein SPy_2006 [Streptococcus pyogenes M1 GAS];AAX72805.1 histidine triad protein [Streptococcus pyogenes MGAS6180];ACI61920.1 hypothetical protein Spy49_1666c [Streptococcus pyogenes NZ131]	AAK34688.1;AAX72805.1;ACI61920.1	1547.83	19292.7
AAK34691.1 C5A peptidase precursor [Streptococcus pyogenes M1 GAS]	AAK34691.1	305823	534413
AAK34693.1 inhibitor of complement-mediated lysis [Streptococcus pyogenes M1 GAS]	AAK34693.1	3649.67	40534.3
AAK34694.1 M protein type 1 [Streptococcus pyogenes M1 GAS]	AAK34694.1	883970	1.90863e+06
WP_010922716.1 CHAP domain-containing protein [Streptococcus pyogenes];AAK34697.1 immunogenic secreted protein precursor [Streptococcus pyogenes M1 GAS];WP_012561047.1 CHAP domain-containing protein [Streptococcus pyogenes];ACI61929.1 Immunogenic secreted	WP_010922716.1;AAK34697.1;WP_012561047.1;ACI61929.1	99190	252520
AAX72823.1 hypothetical protein M28_Spy1713 [Streptococcus pyogenes MGAS6180];ACI61935.1 hypothetical protein Spy49_1681c [Streptococcus pyogenes NZ131];AAK34703.1 hypothetical protein SPy_2033 [Streptococcus pyogenes M1 GAS]	AAX72823.1;ACI61935.1;AAK34703.1	9254.33	21969
AAK34705.1 conserved hypothetical [Streptococcus pyogenes M1 GAS];ACI61940.1 Peptidylproline cis-trans-isomerase [Streptococcus pyogenes NZ131];AAX72828.1 protein export protein prsA precursor [Streptococcus pyogenes MGAS6180]	AAK34705.1;ACI61940.1;AAX72828.1	7157.33	10553.1
AAK34710.1 mitogenic factor [Streptococcus pyogenes M1 GAS];AAX72835.2 mitogenic factor [Streptococcus pyogenes MGAS6180];ACI61945.1 Streptodornase B / Mitogenic factor 1 [Streptococcus pyogenes NZ131]	AAK34710.1;AAX72835.2;ACI61945.1	169183	290920
AAK34726.1 putative dipeptidase [Streptococcus pyogenes M1 GAS];AAX72854.1 putative dipeptidase B [Streptococcus pyogenes MGAS6180];ACI61964.1 Probable dipeptidase [Streptococcus pyogenes NZ131]	AAK34726.1;AAX72854.1;ACI61964.1	3831.2	12001.8
AAX72857.2 60 kDa chaperonin [Streptococcus pyogenes MGAS6180];AAK34727.1 heat shock protein (chaperonin) [Streptococcus pyogenes M1 GAS];sp|Q48R03.1|CH60_STRPM RecName: Full=Chaperonin GroEL;AltName: Full=60 kDa chaperonin;AltName: Full=Chaperonin-60;S	AAX72857.2;AAK34727.1;sp|Q48R03.1|CH60_STRPM;sp|B5XIW7.1|CH60_STRPZ;ACI61966.1	109487	74996
sp|Q48QY6.1|RS2_STRPM RecName: Full=Small ribosomal subunit protein uS2;AltName: Full=30S ribosomal protein S2;AAX72874.1 SSU ribosomal protein S2P [Streptococcus pyogenes MGAS6180];AAK34744.1 30S ribosomal protein S2 [Streptococcus pyogenes M1 GAS];sp|B5	sp|Q48QY6.1|RS2_STRPM;AAX72874.1;AAK34744.1;sp|B5XIY5.1|RS2_STRPZ;ACI61984.1	65485.7	84148
WP_011285330.1 transglycosylase SLT domain-containing protein [Streptococcus pyogenes];WP_010922794.1 transglycosylase SLT domain-containing protein [Streptococcus pyogenes];WP_002991425.1 transglycosylase SLT domain-containing protein [Streptococcus pyoge	WP_011285330.1;WP_010922794.1;WP_002991425.1;ACI62043.1;AAX72985.1;AAK34820.1	20150	24040.3
AAX71251.1 NAD glycohydrolase [Streptococcus pyogenes MGAS6180]	AAX71251.1	72551.7	154203
ACI60495.1 Thiol-activated cytolysin [Streptococcus pyogenes NZ131];AAX71253.1 streptolysin O [Streptococcus pyogenes MGAS6180]	ACI60495.1;AAX71253.1	16919.3	18117
AAX71443.1 lactocepin [Streptococcus pyogenes MGAS6180]	AAX71443.1	14648.3	20137.7
AAX72810.1 C5A peptidase precursor [Streptococcus pyogenes MGAS6180]	AAX72810.1	238170	357363
ACI60491.1 Putative ABC transporter [Streptococcus pyogenes NZ131];AAK33263.1 putative ABC transporter (lipoprotein) [Streptococcus pyogenes M1 GAS];AAX71249.1 nucleoside-binding protein [Streptococcus pyogenes MGAS6180]	ACI60491.1;AAK33263.1;AAX71249.1	7348.23	10709.9
ACI60493.1 Nicotine adenine dinucleotide glycohydrolase (NADGH) [Streptococcus pyogenes NZ131];AAF86979.1 NAD-glycohydrolase [Streptococcus pyogenes NZ131]	ACI60493.1;AAF86979.1	18091.7	50773
ACI60672.1 Putative cell envelope proteinase [Streptococcus pyogenes NZ131]	ACI60672.1	44174.7	94988.3
ACI60715.1 hypothetical protein Spy49_0379 [Streptococcus pyogenes NZ131]	ACI60715.1	21451.3	29661

## Sheet: Dataset S2D
M49
Fasta headers	Protein IDs	IVIG	Pooled Human Plasma
AAK33481.1 putative 42 kDa protein [Streptococcus pyogenes M1 GAS]	AAK33481.1	75789.3	52342
AAK33667.2 putative adhesion protein [Streptococcus pyogenes M1 GAS];AAX71635.1 high-affinity zinc uptake system protein ZnuA precursor [Streptococcus pyogenes MGAS6180];ACI60876.1 Zinc-binding protein adcA precursor [Streptococcus pyogenes NZ131]	AAK33667.2;AAX71635.1;ACI60876.1	9671.23	9019
ACI60981.1 Cell wall surface anchor family protein [Streptococcus pyogenes NZ131];AAX71746.1 cell surface protein [Streptococcus pyogenes MGAS6180];AAK33772.1 hypothetical protein SPy_0843 [Streptococcus pyogenes M1 GAS]	ACI60981.1;AAX71746.1;AAK33772.1	48755	21626.5
AAK33785.1 putative peptidoglycan hydrolase [Streptococcus pyogenes M1 GAS];AAX71759.1 autolysin [Streptococcus pyogenes MGAS6180];ACI60994.1 Putative peptidoglycan hydrolase [Streptococcus pyogenes NZ131]	AAK33785.1;AAX71759.1;ACI60994.1	35559.7	65767.5
ACI61174.1 Class B acid phosphatase precursor [Streptococcus pyogenes NZ131];AAX71925.1 class B acid phosphatase [Streptococcus pyogenes MGAS6180];AAK33989.1 putative acid phosphatase (class B) [Streptococcus pyogenes M1 GAS]	ACI61174.1;AAX71925.1;AAK33989.1	15961.3	16475.9
AAK34200.1 putative phosphotransferase system phosphohistidine-containing protein [Streptococcus pyogenes M1 GAS];AAX72227.1 phosphocarrier protein HPr [Streptococcus pyogenes MGAS6180];ACI61388.1 Phosphocarrier protein of PTS system [Streptococcus pyogene	AAK34200.1;AAX72227.1;ACI61388.1	16027.7	21474
AAX72810.1 C5A peptidase precursor [Streptococcus pyogenes MGAS6180]	AAX72810.1	132223	125486
ACI60470.1 hypothetical protein Spy49_0120c [Streptococcus pyogenes NZ131]	ACI60470.1	60119.7	34193
ACI60494.1 hypothetical protein Spy49_0145 [Streptococcus pyogenes NZ131];AAX71252.1 immunity factor for SPN/NAD glycohydrolase protein Ifs [Streptococcus pyogenes MGAS6180]	ACI60494.1;AAX71252.1;AAK33266.1	44352.3	12345
ACI60672.1 Putative cell envelope proteinase [Streptococcus pyogenes NZ131]	ACI60672.1	78584	125832
ACI61923.1 C5a peptidase precursor [Streptococcus pyogenes NZ131]	ACI61923.1	188927	200950
ACI61924.1 EnnX protein [Streptococcus pyogenes NZ131];sp|P16946.1|MX_STRP9 RecName: Full=Virulence factor-related M protein;Flags: Precursor	ACI61924.1;sp|P16946.1|MX_STRP9	49076.7	172692
ACI61938.1 Serum opacity factor [Streptococcus pyogenes NZ131]	ACI61938.1	126642	48955
