# Supplementary material for: Dissecting the properties of circulating IgG against streptococcal pathogens through a combined systems antigenomics-serology workflow
Source: Nat Commun. 2025 Feb 24;16:1942. doi: 10.1038/s41467-025-57170-5 (PMC11850916; doi:10.1038/s41467-025-57170-5)
Supplement: Supplementary file 6 — Supplementary data 3 [file 41467_2025_57170_MOESM6_ESM.xlsx]

## Sheet: Dataset S3
Fasta headers	Protein IDs	Protective	H1*	H2	H3	H4	H5	H6	H7	H8	H9	H10	S1A	S1C	S2A	S2C	S3A	S3C	S4A	S4C
sp|P0C0I3|TACY_STRP1 Streptolysin O OS=Streptococcus pyogenes serotype M1 OX=301447 GN=slo PE=3 SV=1	sp|P0C0I3|TACY_STRP1	Yes	217553	141103	105637	233260	36270	203010	103084	182880	125553	172953	135335	118407	452425	605927	483577	101301	97459.5	90390
sp|P58099|C5AP_STRP1 C5a peptidase OS=Streptococcus pyogenes serotype M1 OX=301447 GN=scpA PE=3 SV=1	sp|P58099|C5AP_STRP1	Yes	50536.3	86910.3	123753	32986	186683	83171.3	40906.3	41238.7	99079	135017	251897	225618	34773.5	64890	115558	285702	156809	489457
tr|Q99XV0|Q99XV0_STRP1 M protein type 1 OS=Streptococcus pyogenes serotype M1 OX=301447 GN=emm1 PE=4 SV=1	tr|Q99XV0|Q99XV0_STRP1	Yes	261467	312880	163517	169467	329770	496043	149970	215873	218473	253273	417547	237723	316140	327875	323807	407353	75514	94900.7
tr|Q9A0C0|Q9A0C0_STRP1 Uncharacterized protein OS=Streptococcus pyogenes serotype M1 OX=301447 GN=SPy_0843 PE=4 SV=1	tr|Q9A0C0|Q9A0C0_STRP1	Yes	71421.3	77533.3	49417.3	17761	94499	81649.3	82579	60189.3	121843	51857				77933
sp|P0C0I5|SPEC_STRP1 Exotoxin type C OS=Streptococcus pyogenes serotype M1 OX=301447 GN=speC PE=3 SV=1	sp|P0C0I5|SPEC_STRP1	Yes	11098	13138.3	10143.7	26279	35567	22675.7	8471.63	15864.3	25351.7	18687.7					7811.65	18575.5		3565.3
tr|Q9A1H3|Q9A1H3_STRP1 Putative surface exclusion protein OS=Streptococcus pyogenes serotype M1 OX=301447 GN=prgA PE=4 SV=1	tr|Q9A1H3|Q9A1H3_STRP1	Yes	52790	40892	43499.7	25307	45926.7	33009.7		36307.3	69605.3	46587	2855.3		29379.6	16615.4	2998.97
tr|Q9A1Z8|Q9A1Z8_STRP1 Putative secreted protein OS=Streptococcus pyogenes serotype M1 OX=301447 GN=SPy_0019 PE=4 SV=1	tr|Q9A1Z8|Q9A1Z8_STRP1	Yes	6136.67	11712	15177.7	22294	17107	6345.1	5032.7	16317.3	18442	13843.3	48413	62085	19287.5	19455.9	66949.7	40304.3	19912	35708
tr|Q9A180|Q9A180_STRP1 Putative cell envelope proteinase OS=Streptococcus pyogenes serotype M1 OX=301447 GN=prtS PE=3 SV=1	tr|Q9A180|Q9A180_STRP1	Yes					21593.3	29218		46677	18213.3	17528.3	41778	25823.7	57435.7	64887.3	103587	60586	106427	136796
sp|P0C0J1|SPEB_STRP1 Streptopain OS=Streptococcus pyogenes serotype M1 OX=301447 GN=speB PE=1 SV=1	sp|P0C0J1|SPEB_STRP1	Yes	291.37	4211.43		25695	19080.3	3009.83	398.46		232.67		6137.8	9872.7	5461.45	96851.3	43800	156395	86102.3	93696.7
sp|P60811|PRSA1_STRP1 Foldase protein PrsA 1 OS=Streptococcus pyogenes serotype M1 OX=301447 GN=prsA1 PE=3 SV=1	sp|P60811|PRSA1_STRP1	Yes			4448.2		5978.15		6323.7	4380.7		4197.6
tr|Q99ZH4|Q99ZH4_STRP1 Putative lipoprotein OS=Streptococcus pyogenes serotype M1 OX=301447 GN=SPy_1228 PE=4 SV=1	tr|Q99ZH4|Q99ZH4_STRP1	Yes					1939.77		3598.73	1650.7		1936.35
tr|Q99ZW9|Q99ZW9_STRP1 Uncharacterized protein OS=Streptococcus pyogenes serotype M1 OX=301447 GN=SPy_1037 PE=4 SV=1	tr|Q99ZW9|Q99ZW9_STRP1	Yes					4339.95	2539.7				3123.05
sp|Q9A1W2|RL5_STRP1 50S ribosomal protein L5 OS=Streptococcus pyogenes serotype M1 OX=301447 GN=rplE PE=3 SV=1	sp|Q9A1W2|RL5_STRP1						185750		391983			147400			450585	418207	473673	447245
tr|Q7DAK9|Q7DAK9_STRP1 Mitogenic factor OS=Streptococcus pyogenes serotype M1 OX=301447 GN=mf PE=4 SV=1	tr|Q7DAK9|Q7DAK9_STRP1		3035.5	77253	70063.3	76117.7	63483.3	21893	11527.7	21173.3	157320	41933.7
tr|Q99Y99|Q99Y99_STRP1 Immunogenic secreted-like protein OS=Streptococcus pyogenes serotype M1 OX=301447 GN=isp2 PE=4 SV=1	tr|Q99Y99|Q99Y99_STRP1		43037.3	66309.3	92422.7	96021.3	39751.7	134157	117877	89692.7	30506	91164	24701.5	9700.2	82250	35218.7	68182.3	10614.9	11164.5	9072.67
tr|Q7DAN2|Q7DAN2_STRP1 Nicotine adenine dinucleotide glycohydrolase OS=Streptococcus pyogenes serotype M1 OX=301447 GN=nga PE=4 SV=1	tr|Q7DAN2|Q7DAN2_STRP1		54781	59622.7	68334	8358	73198	40587	5544.7	30315	109210	41446	34770.7	31416.5	8273.95	25117.7	51208	10546.7	3391.4	3774.95
tr|Q9A0M1|Q9A0M1_STRP1 Putative DNase OS=Streptococcus pyogenes serotype M1 OX=301447 GN=mf2 PE=1 SV=1	tr|Q9A0M1|Q9A0M1_STRP1		4584.5	5370	4598.9	83543	46556.7	10293.3	10081.2	14385.3	24119	18103.7		36919.7			41997	28365.3	125965	190197
sp|P10520|STRP_STRP1 Streptokinase A OS=Streptococcus pyogenes serotype M1 OX=301447 GN=ska PE=4 SV=2	sp|P10520|STRP_STRP1		19197.3	49036	48154.7		67996.3	52643	1101.83	23211	37301.7	88178.3	112010	60772.7	1382.6	854.38	99686.3	69676.7	65078.7	151430
tr|Q9A0A8|Q9A0A8_STRP1 Putative peptidoglycan hydrolase OS=Streptococcus pyogenes serotype M1 OX=301447 GN=mur1.2 PE=4 SV=1	tr|Q9A0A8|Q9A0A8_STRP1		27290	35622.3	26374	25686	21792	12509	7222.55	54832.7	41728.3	22172	6120.2		27263.3	15257.8	9852.17
tr|Q9A1R6|Q9A1R6_STRP1 Uncharacterized protein OS=Streptococcus pyogenes serotype M1 OX=301447 GN=SPy_0136 PE=4 SV=1	tr|Q9A1R6|Q9A1R6_STRP1		15060	35472.3	8897	21527	22500.7	11129.5		46387.3	5138.27	42635
sp|P66063|RL7_STRP1 50S ribosomal protein L7/L12 OS=Streptococcus pyogenes serotype M1 OX=301447 GN=rplL PE=3 SV=1	sp|P66063|RL7_STRP1			18498		44084.7	11854.9	2271.03	65306		1953.2				65905.3	69427.7			19554.3	71796
tr|Q99XU7|Q99XU7_STRP1 Immunogenic secreted protein OS=Streptococcus pyogenes serotype M1 OX=301447 GN=isp PE=4 SV=1	tr|Q99XU7|Q99XU7_STRP1		42980.7	30175.7	48735	24215.7	12493.3	59601	26941	41420.7	30657	15735.3	5670.6		10217.5	5856.17	7087.95	4625.8	3929.6	6323.9
tr|Q99ZX4|Q99ZX4_STRP1 Extracellular hyaluronate lyase OS=Streptococcus pyogenes serotype M1 OX=301447 GN=hylA PE=4 SV=1	tr|Q99ZX4|Q99ZX4_STRP1		22648.3	14773.3	2911.6	38745.7	28863	24732.7		13109	31896.7	26693.3	12563		9870.3	17624.5	32644	18106	14151	13952.3
tr|Q9A147|Q9A147_STRP1 Putative 42 kDa protein OS=Streptococcus pyogenes serotype M1 OX=301447 GN=SPy_0469 PE=4 SV=1	tr|Q9A147|Q9A147_STRP1		24200	18510.3	20993.3	5108.5	29746.3			9411.9	36437	25023.3	77594				84352	51848.5		133694
sp|P68901|RS2_STRP1 30S ribosomal protein S2 OS=Streptococcus pyogenes serotype M1 OX=301447 GN=rpsB PE=3 SV=2	sp|P68901|RS2_STRP1				21715.3	8162	26567.3	18687	41031	24979.7		20025.3	12292.4	15477	41354.3	43636.7	59989	47226.3
sp|P69883|CH60_STRP1 60 kDa chaperonin OS=Streptococcus pyogenes serotype M1 OX=301447 GN=groL PE=3 SV=2	sp|P69883|CH60_STRP1		3024.93				19943.7	2153.3	314.76	8542.93	60948	1550.7	18705	6366.73	2472.72	4831.45	4424.07	7901.7	103614	371797
tr|Q99Z26|Q99Z26_STRP1 Putative deoxyribonuclease OS=Streptococcus pyogenes serotype M1 OX=301447 GN=mf3 PE=4 SV=1	tr|Q99Z26|Q99Z26_STRP1		16063.7	11935			56438.7	22956		22749	59369	19045.7				64773	24061.5	34200.5	72006	58910.7
tr|Q99ZD8|Q99ZD8_STRP1 cAMP factor OS=Streptococcus pyogenes serotype M1 OX=301447 GN=cfa PE=4 SV=2	tr|Q99ZD8|Q99ZD8_STRP1		11438.6	5003.2	15590	11127.4	16640	6711.95	31273.3	13802	4114.2	16397.3			5406.05	6755.2	4973.5
sp|P66634|RS8_STRP1 30S ribosomal protein S8 OS=Streptococcus pyogenes serotype M1 OX=301447 GN=rpsH PE=3 SV=1	sp|P66634|RS8_STRP1												14956.2	12397	56412.7	41545.3	62696.7	69668.7	5562.6	5246.05
tr|Q9A0J7|Q9A0J7_STRP1 Uncharacterized protein OS=Streptococcus pyogenes serotype M1 OX=301447 GN=SPy_0747 PE=4 SV=1	tr|Q9A0J7|Q9A0J7_STRP1		4332.25	8717.5	6108.53	9166.3	13361.1	16396.3			8181.47	2755.9	8332.5	3282.3	23614.7	20984	7010.13	7726.7	6930.9	7682.6
sp|P0C0H3|DBH_STRP1 DNA-binding protein HU OS=Streptococcus pyogenes serotype M1 OX=301447 GN=hup PE=3 SV=1	sp|P0C0H3|DBH_STRP1						2921.4	27837.7		12180.5	16302.3				7504	13164.5				9561.6
tr|Q99YF1|Q99YF1_STRP1 Putative transcription regulator OS=Streptococcus pyogenes serotype M1 OX=301447 GN=SPy_1733 PE=4 SV=1	tr|Q99YF1|Q99YF1_STRP1		4196.3		7532.13		9895.67			5738.2	17240	8737.63
tr|Q9A202|Q9A202_STRP1 Uncharacterized protein OS=Streptococcus pyogenes serotype M1 OX=301447 GN=SPy_0012 PE=4 SV=1	tr|Q9A202|Q9A202_STRP1		13883.3	5830.37	3888.9	9503.4	2273.15	3140.45			10138.7
sp|P66583|RS5_STRP1 30S ribosomal protein S5 OS=Streptococcus pyogenes serotype M1 OX=301447 GN=rpsE PE=3 SV=1	sp|P66583|RS5_STRP1				7120.3		10434.6	2605.5	15983.7	9571.7		9950.1	10658	9198.1	37245.3	40393.7	62759.3	31013.7
sp|P66097|RL1_STRP1 50S ribosomal protein L1 OS=Streptococcus pyogenes serotype M1 OX=301447 GN=rplA PE=3 SV=1	sp|P66097|RL1_STRP1				3655.5		6276.67	1654.3	12363.3	5117.9		3329.3			12147.4	12211.4	22486	15543.5
sp|P66555|RS3_STRP1 30S ribosomal protein S3 OS=Streptococcus pyogenes serotype M1 OX=301447 GN=rpsC PE=3 SV=1	sp|P66555|RS3_STRP1				3301.7		5379.07		7838.3	7158.17		5700.77			13759.5	14034	21036	12694.5
tr|Q99ZN4|Q99ZN4_STRP1 Uncharacterized protein OS=Streptococcus pyogenes serotype M1 OX=301447 GN=SPy_1154 PE=1 SV=1	tr|Q99ZN4|Q99ZN4_STRP1		6084.67	2888.5	12571		9223.3	12277.6		2286	10906.6	16019.3
tr|Q99XW1|Q99XW1_STRP1 Mitogenic exotoxin Z OS=Streptococcus pyogenes serotype M1 OX=301447 GN=smeZ PE=1 SV=1	tr|Q99XW1|Q99XW1_STRP1						13516	3627.65	2191.95			3157.1
tr|Q9A159|Q9A159_STRP1 Uncharacterized protein OS=Streptococcus pyogenes serotype M1 OX=301447 GN=SPy_0448 PE=4 SV=1	tr|Q9A159|Q9A159_STRP1						19198										49422.3	25880	37147	47607.7
tr|Q9A1S0|Q9A1S0_STRP1 Uncharacterized protein OS=Streptococcus pyogenes serotype M1 OX=301447 GN=SPy_0130 PE=4 SV=1	tr|Q9A1S0|Q9A1S0_STRP1			11782			14070.3	25619.7				9304.2
tr|Q99XV4|Q99XV4_STRP1 Uncharacterized protein OS=Streptococcus pyogenes serotype M1 OX=301447 GN=SPy_2006 PE=4 SV=1	tr|Q99XV4|Q99XV4_STRP1			2334	3292.7	11711.7			4734.65	5965.85	7950.1
sp|P68897|PGK_STRP1 Phosphoglycerate kinase OS=Streptococcus pyogenes serotype M1 OX=301447 GN=pgk PE=3 SV=2	sp|P68897|PGK_STRP1									24886.7
tr|Q99YD6|Q99YD6_STRP1 Putative beta-ketoacyl-ACP reductase OS=Streptococcus pyogenes serotype M1 OX=301447 GN=fabG PE=4 SV=2	tr|Q99YD6|Q99YD6_STRP1			20102
tr|Q99ZA4|Q99ZA4_STRP1 Uncharacterized protein OS=Streptococcus pyogenes serotype M1 OX=301447 GN=SPy_1315 PE=3 SV=1	tr|Q99ZA4|Q99ZA4_STRP1		3063.6			5764.37	4385.2			11025
tr|Q99YL1|Q99YL1_STRP1 Putative penicillin-binding protein 1a OS=Streptococcus pyogenes serotype M1 OX=301447 GN=pbp1A PE=4 SV=1	tr|Q99YL1|Q99YL1_STRP1								25298
sp|P66710|RPOA_STRP1 DNA-directed RNA polymerase subunit alpha OS=Streptococcus pyogenes serotype M1 OX=301447 GN=rpoA PE=3 SV=1	sp|P66710|RPOA_STRP1					2258.8				9160.7	6384.17
tr|Q99XG9|Q99XG9_STRP1 Putative serine protease OS=Streptococcus pyogenes serotype M1 OX=301447 GN=htrA PE=4 SV=1	tr|Q99XG9|Q99XG9_STRP1						5685.57		1619.5	8678.37
tr|Q9A1P7|Q9A1P7_STRP1 Putative ABC transporter (Lipoprotein) OS=Streptococcus pyogenes serotype M1 OX=301447 GN=SPy_0163 PE=4 SV=1	tr|Q9A1P7|Q9A1P7_STRP1			4142.4			4491.93		3610.03	3734.43		2759.3			4348.6	6620	3418.5	6530.6
tr|Q7DAM2|Q7DAM2_STRP1 Uncharacterized protein OS=Streptococcus pyogenes serotype M1 OX=301447 GN=SPy_0861 PE=1 SV=1	tr|Q7DAM2|Q7DAM2_STRP1					4642					5639.53	4973.4
tr|Q99YI6|Q99YI6_STRP1 Uncharacterized protein OS=Streptococcus pyogenes serotype M1 OX=301447 GN=SPy_1686 PE=4 SV=1	tr|Q99YI6|Q99YI6_STRP1						4829.7		8476.83			2481.95
sp|P60812|PRSA2_STRP1 Foldase protein PrsA 2 OS=Streptococcus pyogenes serotype M1 OX=301447 GN=prsA2 PE=3 SV=1	sp|P60812|PRSA2_STRP1						3312.47		7413.27
sp|Q9A1W4|RL14_STRP1 50S ribosomal protein L14 OS=Streptococcus pyogenes serotype M1 OX=301447 GN=rplN PE=3 SV=1	sp|Q9A1W4|RL14_STRP1					10080.9
tr|Q99ZC0|Q99ZC0_STRP1 Putative maltose/maltodextrin-binding protein OS=Streptococcus pyogenes serotype M1 OX=301447 GN=SPy_1294 PE=4 SV=1	tr|Q99ZC0|Q99ZC0_STRP1				4292.43		1124.9		4465						6455.7	7972	6818.5	8156.93		3879.1
tr|Q9A156|Q9A156_STRP1 Peptidyl-prolyl cis-trans isomerase OS=Streptococcus pyogenes serotype M1 OX=301447 GN=SPy_0457 PE=3 SV=1	tr|Q9A156|Q9A156_STRP1						6087.57		1226.27
sp|Q9A0L9|ADCA_STRP1 Zinc-binding protein AdcA OS=Streptococcus pyogenes serotype M1 OX=301447 GN=adcA PE=3 SV=2	sp|Q9A0L9|ADCA_STRP1			1050.33	4780.67						819.95
tr|Q9A168|Q9A168_STRP1 Uncharacterized protein OS=Streptococcus pyogenes serotype M1 OX=301447 GN=SPy_0437 PE=4 SV=1	tr|Q9A168|Q9A168_STRP1						2737.35	6066.95										26854		25848
sp|Q99XQ7|EFTS_STRP1 Elongation factor Ts OS=Streptococcus pyogenes serotype M1 OX=301447 GN=tsf PE=3 SV=1	sp|Q99XQ7|EFTS_STRP1									5741.43						8138.25
tr|Q99YA0|Q99YA0_STRP1 Uncharacterized protein OS=Streptococcus pyogenes serotype M1 OX=301447 GN=SPy_1798 PE=4 SV=1	tr|Q99YA0|Q99YA0_STRP1					4453.57					1994.1
sp|P69952|EFTU_STRP1 Elongation factor Tu OS=Streptococcus pyogenes serotype M1 OX=301447 GN=tuf PE=3 SV=1	sp|P69952|EFTU_STRP1						2109.5		3117.7
tr|Q99Y38|Q99Y38_STRP1 Putative acid phosphatase OS=Streptococcus pyogenes serotype M1 OX=301447 GN=lppC PE=4 SV=1	tr|Q99Y38|Q99Y38_STRP1						3639.63						8244.6				7274.77	16939.5
tr|Q99Y41|Q99Y41_STRP1 Putative glutamine synthetase OS=Streptococcus pyogenes serotype M1 OX=301447 GN=glnA PE=3 SV=1	tr|Q99Y41|Q99Y41_STRP1									5302
sp|Q99ZD0|PFKA_STRP1 ATP-dependent 6-phosphofructokinase OS=Streptococcus pyogenes serotype M1 OX=301447 GN=pfkA PE=3 SV=1	sp|Q99ZD0|PFKA_STRP1									3115.8
tr|Q9A146|Q9A146_STRP1 67 kDa Myosin-crossreactive streptococcal antigen OS=Streptococcus pyogenes serotype M1 OX=301447 GN=SPy_0470 PE=4 SV=1	tr|Q9A146|Q9A146_STRP1						3056.15								8105.4	8250.8	10342	13170.5
tr|Q9A169|Q9A169_STRP1 Uncharacterized protein OS=Streptococcus pyogenes serotype M1 OX=301447 GN=SPy_0435 PE=4 SV=1	tr|Q9A169|Q9A169_STRP1						2923.45
sp|P69949|ENO_STRP1 Enolase OS=Streptococcus pyogenes serotype M1 OX=301447 GN=eno PE=3 SV=2	sp|P69949|ENO_STRP1												151561	108592	59454.7	66552	79285	59958.3	14308	24115
sp|P0C0D0|OTCC_STRP1 Ornithine carbamoyltransferase, catabolic OS=Streptococcus pyogenes serotype M1 OX=301447 GN=arcB PE=3 SV=3	sp|P0C0D0|OTCC_STRP1												63060.3	54609
sp|P0C0G7|G3P_STRP1 Glyceraldehyde-3-phosphate dehydrogenase OS=Streptococcus pyogenes serotype M1 OX=301447 GN=gap PE=3 SV=2	sp|P0C0G7|G3P_STRP1												6036.9		24705.5	24233	28131.3	18556	43307	13807.7
sp|P65259|LDH_STRP1 L-lactate dehydrogenase OS=Streptococcus pyogenes serotype M1 OX=301447 GN=ldh PE=3 SV=2	sp|P65259|LDH_STRP1												3406.65	2373.5	17979.3	19717.5	23257.3	18230.5
sp|Q99XL5|SYR_STRP1 Arginine--tRNA ligase OS=Streptococcus pyogenes serotype M1 OX=301447 GN=argS PE=3 SV=1	sp|Q99XL5|SYR_STRP1														5236.4	6696.9
tr|Q99YD5|Q99YD5_STRP1 Malonyl CoA-acyl carrier protein transacylase OS=Streptococcus pyogenes serotype M1 OX=301447 GN=fabD PE=3 SV=1	tr|Q99YD5|Q99YD5_STRP1														3398.85	5466.7		5457.4
tr|Q99YE6|Q99YE6_STRP1 Mannose-specific phosphotransferase system component IIAB OS=Streptococcus pyogenes serotype M1 OX=301447 GN=manL PE=4 SV=1	tr|Q99YE6|Q99YE6_STRP1														17878	14524
tr|Q99Z67|Q99Z67_STRP1 Putative NADP-dependent glyceraldehyde-3-phosphate dehydrogenase OS=Streptococcus pyogenes serotype M1 OX=301447 GN=gapN PE=4 SV=1	tr|Q99Z67|Q99Z67_STRP1													3875.3	4898.65	11869.7	19233.5	9582.6
* Healthy (H), Sepsis (S), Acute (A) and Convalescent (C)
References
Streptolysin O
1. Bensi, G. et al. Multi high-throughput approach for highly selective identification of vaccine candidates: The group a streptococcus case. Mol. Cell. Proteom. 11, 1–12 (2012).
2. Gao, N. J. et al. Site-Specific Conjugation of Cell Wall Polyrhamnose to Protein SpyAD Envisioning a Safe Universal Group A Streptococcal Vaccine. Infect. Microbes Dis. 3, 87–100 (2021).
C5a peptidase
1. Bensi, G. et al. Multi high-throughput approach for highly selective identification of vaccine candidates: The group a streptococcus case. Mol. Cell. Proteom. 11, 1–12 (2012).
2. Gao, N. J. et al. Site-Specific Conjugation of Cell Wall Polyrhamnose to Protein SpyAD Envisioning a Safe Universal Group A Streptococcal Vaccine. Infect. Microbes Dis. 3, 87–100 (2021).
3. Reglinski, M. et al. Development of a multicomponent vaccine for Streptococcus pyogenes based on the antigenic targets of IVIG. J. Infect. 72(4), 450-459 (2016)
4. Fritzer, A. et.al. Novel conserved group A streptococcal proteins identified by the antigenome technology as vaccine candidates for a non-M protein-based vaccine. Infect Immun. 78(9) (2010)
M protein
1. Pastural, É. et al. Safety and immunogenicity of a 30-valent M protein-based group a streptococcal vaccine in healthy adult volunteers: A randomized, controlled phase I study. Vaccine 38, 1384–1392
2. Pandey, M. et al. Physicochemical characterisation, immunogenicity and protective efficacy of a lead streptococcal vaccine: Progress towards Phase i trial. Sci. Rep. 7, 1–11 (2017).
3. Ozberk, V. et.al. A glycolipidated-liposomal peptide vaccine confers long-term mucosal protection against Streptococcus pyogenes via IL-17, macrophages and neutrophils. Nat Commun. 14(1) (2023).
4. Nordström, T. et al. Enhancing Vaccine Efficacy by Engineering a Complex Synthetic Peptide To Become a Super Immunogen. J. Immunol. 199, 2794 (2017).
5. Postol, E. et al. StreptInCor: A Candidate Vaccine Epitope against S. pyogenes Infections Induces Protection in Outbred Mice. PLOS ONE 8, e60969–e60969 (2013).
6. Davies, R.M. et al. Atlas of group A streptococcal vaccine candidates compiled using large-scale comparative genomics. Nat Genet. 51(8) 1295 (2019)
Q9A0C0
1. Reglinski, M. et al. Development of a multicomponent vaccine for Streptococcus pyogenes based on the antigenic targets of IVIG. J. Infect. 72(4), 450-459 (2016)
Exotoxin type C
1. McCormick, J.K. et al. Development of streptococcal pyrogenic exotoxin C vaccine toxoids that are protective in the rabbit model of toxic shock syndrome. J Immunol 165, 2306-12 (2000).
Putative surface exclusion protein
1. Bensi, G. et al. Multi high-throughput approach for highly selective identification of vaccine candidates: The group a streptococcus case. Mol. Cell. Proteom. 11, 1–12 (2012).
2. Gao, N. J. et al. Site-Specific Conjugation of Cell Wall Polyrhamnose to Protein SpyAD Envisioning a Safe Universal Group A Streptococcal Vaccine. Infect. Microbes Dis. 3, 87–100 (2021).
3. Reglinski, M. et al. Development of a multicomponent vaccine for Streptococcus pyogenes based on the antigenic targets of IVIG. J. Infect. 72(4), 450-459 (2016)
Putative secreted protein
1. Bensi, G. et al. Multi high-throughput approach for highly selective identification of vaccine candidates: The group a streptococcus case. Mol. Cell. Proteom. 11, 1–12 (2012).
Putative cell envelope proteinase
1. Henningham, A. et.al. Group A streptococcal vaccine candidates: potential for the development of a human vaccine. Curr. Top. Microbiol. Immunol. 368, 207-242 (2013)
Streptopain
1. Kapur, V. et al. Vaccination with streptococcal extracellular cysteine protease (interleukin-1 beta convertase) protects mice against challenge with heterologous group A streptococci. Microb Pathog 16, 443-50 (1994).
2. Ulrich, G.R. Vaccine based on a uniquitous cysteinyl protease and streptococcal pyrogenic exototoxin A protects against Streptococcus pyogenes sepsis and toxic shock. J Immune Based Ther Vaccines. 6, (2008)
Foldase protein PrsA 1
1. Lei, B et.al. Identification of new candidate vaccine antigens made by Streptococcus pyogenes: purification and characterization of 16 putative extracellular lipoproteins. J Infect Dis. 189(1), 79-89 (2004)
Putative lipoprotein
1. Reglinski, M. et al. Development of a multicomponent vaccine for Streptococcus pyogenes based on the antigenic targets of IVIG. J. Infect. 72(4), 450-459 (2016)
Q99ZW9
1. Reglinski, M. et al. Development of a multicomponent vaccine for Streptococcus pyogenes based on the antigenic targets of IVIG. J. Infect. 72(4), 450-459 (2016)
