# Supplementary material for: Dissecting the properties of circulating IgG against streptococcal pathogens through a combined systems antigenomics-serology workflow
Source: Nat Commun. 2025 Feb 24;16:1942. doi: 10.1038/s41467-025-57170-5 (PMC11850916; doi:10.1038/s41467-025-57170-5)
Supplement: Supplementary file 7 — Supplementary data 4 [file 41467_2025_57170_MOESM7_ESM.xlsx]

## Sheet: Dataset S4A
IVIG
Protein names_1	LFQ intensity IVIG-GAS-1	LFQ intensity IVIG-GAS-2	LFQ intensity IVIG-GAS-3	LFQ intensity IVIG-SD-1	LFQ intensity IVIG-SD-2	LFQ intensity IVIG-SD-3	Presence in Organisms	Protein Ids (Abbreviation used in this study)	Name of homologus proteins	Protein IDs	Homology %	Significant in GGS	Significant in GAS
Maltodextrin ABC transporter, substrate-binding protein MdxE;tr|Q99ZC0|Q99ZC0	18502	0	0	56603	41240	96154	SD	sequid:PtV/lJz68Dt8eUppzYMN/4aeROY;tr|Q99ZC0|Q99ZC0_STRP1 (MDXE)	tr|Q99ZC0|Q99ZC0_STRP1 Putative maltose/maltodextrin-binding protein OS=Streptococcus pyogenes serotype M1 OX=301447 GN=SPy_1294 PE=4 SV=1	sequid:PtV/lJz68Dt8eUppzYMN/4aeROY;tr|Q99ZC0|Q99ZC0_STRP1	0.94
Chaperone protein DnaK;sp|P0C0C6|DNAK	40427	0	36979	39259	42706	34525	SD	sequid:yvO9ORoAbJGAdeS/jR8g0weitAQ;sp|P0C0C6|DNAK_STRP1 (DNAK)	sequid:yvO9ORoAbJGAdeS/jR8g0weitAQ 119602.72:fig|119602.72.peg.1000__Chaperone protein DnaK	sequid:yvO9ORoAbJGAdeS/jR8g0weitAQ;sp|P0C0C6|DNAK_STRP1	1
Glutamine ABC transporter, substrate-binding protein GlnH / Glutamine ABC transporter, substrate-binding protein GlnH / Glutamine ABC transporter, permease protein GlnP	0	0	0	18880	0	24992	SD	sequid:4TZmdK1raBq3H3/fGosy3Egai8w	tr|Q99ZA4|Q99ZA4_STRP1 Uncharacterized protein OS=Streptococcus pyogenes serotype M1 OX=301447 GN=SPy_1315 PE=3 SV=1	sequid:4TZmdK1raBq3H3/fGosy3Egai8w	0.9
STRP1 50S ribosomal protein L5 OS=Streptococcus pyogenes serotype M1 OX=301447 GN=rplE PE=3 SV=1;sequid:AsHk9+QQOBWwQThWNGOapfZbpWQ 1334.8:fig|1334.8.peg.1594	0	0	0	20876	0	19340	SD	sp|Q9A1W2|RL5_STRP1;sequid:AsHk9+QQOBWwQThWNGOapfZbpWQ	sp|Q9A1W2|RL5_STRP1 50S ribosomal protein L5 OS=Streptococcus pyogenes serotype M1 OX=301447 GN=rplE PE=3 SV=1	sp|Q9A1W2|RL5_STRP1;sequid:AsHk9+QQOBWwQThWNGOapfZbpWQ	1
Oligopeptide ABC transporter, substrate-binding protein OppA (TC 3.A.1.5.1)	0	0	0	34021	9307.2	32951	SD	sequid:ejRZWOeIVTtY2Yj1htntpk9YhPY	tr|Q99XV9|Q99XV9_STRP1 Surface lipoprotein OS=Streptococcus pyogenes serotype M1 OX=301447 GN=dppA PE=4 SV=1	sequid:ejRZWOeIVTtY2Yj1htntpk9YhPY	0.24
Manganese ABC transporter, periplasmic-binding protein SitA	0	0	0	19346	16287	18645	SD	sequid:K5JQDPCu0cd/cmq+GyjOhXOCoD0	sp|P0A4G4|MTSA_STRP1 Metal ABC transporter substrate-binding lipoprotein OS=Streptococcus pyogenes serotype M1 OX=301447 GN=mtsA PE=1 SV=1	sequid:K5JQDPCu0cd/cmq+GyjOhXOCoD0	0.9
5-nucleotidase (EC 3.1.3.5)	0	0	0	42295	30407	51041	SD	sequid:p9pN8yEI6AwNhNRiaUxOai3RXwg (5-NUC)	tr|Q9A0A2|Q9A0A2_STRP1 Putative secreted 5'-nucleotidase OS=Streptococcus pyogenes serotype M1 OX=301447 GN=SPy_0872 PE=3 SV=1	sequid:p9pN8yEI6AwNhNRiaUxOai3RXwg	0.76
STRP1 Putative serine protease OS=Streptococcus pyogenes serotype M1 OX=301447 GN=htrA PE=4 SV=1;sequid:QUeFBvtRaT3K/fPC4BReCxuxAsw 1334.262:fig|1334.262.peg.1715	0	0	0	40274	28612	46350	SD	tr|Q99XG9|Q99XG9_STRP1;sequid:QUeFBvtRaT3K/fPC4BReCxuxAsw (DEGP)	tr|Q99XG9|Q99XG9_STRP1 Putative serine protease OS=Streptococcus pyogenes serotype M1 OX=301447 GN=htrA PE=4 SV=1	tr|Q99XG9|Q99XG9_STRP1;sequid:QUeFBvtRaT3K/fPC4BReCxuxAsw	1
Multimodular transpeptidase-transglycosylase (EC 2.4.1.129) (EC 3.4.-.-) / Penicillin-binding protein 1A/1B (PBP1);tr|Q99YL1|Q99YL1	0	0	0	16337	0	24150	SD	sequid:rLC8PUDX0HW9LfPSgpfh+36fGTU;tr|Q99YL1|Q99YL1_STRP1	tr|Q99YL1|Q99YL1_STRP1 Putative penicillin-binding protein 1a OS=Streptococcus pyogenes serotype M1 OX=301447 GN=pbp1A PE=4 SV=1	sequid:rLC8PUDX0HW9LfPSgpfh+36fGTU;tr|Q99YL1|Q99YL1_STRP1	0.93
LSU ribosomal protein L13p (L13Ae)	0	0	0	38604	41932	37428	SD	sequid:s5Yt1QlnaOd8a+YSYFnT34aq+kE (RPLM)	tr|Q99Y07|Q99Y07_STRP1 50S ribosomal protein L13 OS=Streptococcus pyogenes serotype M1 OX=301447 GN=rplM PE=3 SV=1	sequid:s5Yt1QlnaOd8a+YSYFnT34aq+kE	0.99
STRP1 Glyceraldehyde-3-phosphate dehydrogenase OS=Streptococcus pyogenes serotype M1 OX=301447 GN=gap PE=3 SV=2;sequid:tYiFX34irsVniJxcBtCm49+8FiA 1334.8:fig|1334.8.peg.1414	0	0	0	59707	31382	48997	SD	sp|P0C0G7|G3P_STRP1;sequid:tYiFX34irsVniJxcBtCm49+8FiA (NAD-GPDH)	sp|P0C0G7|G3P_STRP1 Glyceraldehyde-3-phosphate dehydrogenase OS=Streptococcus pyogenes serotype M1 OX=301447 GN=gap PE=3 SV=2	sp|P0C0G7|G3P_STRP1;sequid:tYiFX34irsVniJxcBtCm49+8FiA	1
STRP1 Fructose-bisphosphate aldolase OS=Streptococcus pyogenes serotype M1 OX=301447 GN=fba PE=3 SV=2;sequid:uJtfJvu+nsbcni4+qcXIqpGSeYA 1334.8:fig|1334.8.peg.893	0	0	0	57116	0	53300	SD	sp|P68905|ALF_STRP1;sequid:uJtfJvu+nsbcni4+qcXIqpGSeYA	sp|P68905|ALF_STRP1 Fructose-bisphosphate aldolase OS=Streptococcus pyogenes serotype M1 OX=301447 GN=fba PE=3 SV=2	sp|P68905|ALF_STRP1;sequid:uJtfJvu+nsbcni4+qcXIqpGSeYA	0.99
STRP1 50S ribosomal protein L10 OS=Streptococcus pyogenes serotype M1 OX=301447 GN=rplJ PE=3 SV=2;sequid:XGn8mpbWELUzaPRP3PA/Jjybp14 1247189.3:fig|1247189.3.peg.904	0	0	82838	147820	121490	184380	SD	sp|P68900|RL10_STRP1;sequid:XGn8mpbWELUzaPRP3PA/Jjybp14 (RPLJ)	sp|P68900|RL10_STRP1 50S ribosomal protein L10 OS=Streptococcus pyogenes serotype M1 OX=301447 GN=rplJ PE=3 SV=2	sp|P68900|RL10_STRP1;sequid:XGn8mpbWELUzaPRP3PA/Jjybp14	0.98
STRP1 Putative lipoprotein OS=Streptococcus pyogenes serotype M1 OX=301447 GN=SPy	0	0	0	42254	33187	50590	SD	tr|Q99ZH4|Q99ZH4_STRP1;sequid:YlgDah27tLHa6s6XGWTtAqP5V0Y (PN-ABCT)	tr|Q99ZH4|Q99ZH4_STRP1 Putative lipoprotein OS=Streptococcus pyogenes serotype M1 OX=301447 GN=SPy_1228 PE=4 SV=1, tr|Q9A1P7|Q9A1P7_STRP1 Putative ABC transporter (Lipoprotein) OS=Streptococcus pyogenes serotype M1 OX=301447 GN=SPy_0163 PE=4 SV=1	tr|Q99ZH4|Q99ZH4_STRP1;sequid:YlgDah27tLHa6s6XGWTtAqP5V0Y	100-65%
STRP1 DNA-directed RNA polymerase subunit alpha OS=Streptococcus pyogenes serotype M1 OX=301447 GN=rpoA PE=3 SV=1;sequid:IX6OcK9TGCEHeenzJ+qipBW75Fg 119602.302:fig|119602.302.peg.73	0	0	0	18126	0	23738	SD	sp|P66710|RPOA_STRP1;sequid:IX6OcK9TGCEHeenzJ+qipBW75Fg	sp|P66710|RPOA_STRP1 DNA-directed RNA polymerase subunit alpha OS=Streptococcus pyogenes serotype M1 OX=301447 GN=rpoA PE=3 SV=1	sp|P66710|RPOA_STRP1;sequid:IX6OcK9TGCEHeenzJ+qipBW75Fg	0.99
Translation elongation factor Tu;sp|P69952|EFTU	4312.8	0	0	83457	49961	92051	SD	sequid:IftVniE3Kley4ekRYBXNHephhIY;sp|P69952|EFTU_STRP1 (TUF)	sp|P69952|EFTU_STRP1 Elongation factor Tu OS=Streptococcus pyogenes serotype M1 OX=301447 GN=tuf PE=3 SV=1	sequid:IftVniE3Kley4ekRYBXNHephhIY;sp|P69952|EFTU_STRP1	0.99
STRP1 L-lactate dehydrogenase OS=Streptococcus pyogenes serotype M1 OX=301447 GN=ldh PE=3 SV=2;sequid:Px0ip0mR/QaOYIPpayx875e+0gI 1334.8:fig|1334.8.peg.287	39824	49712	51091	64955	48390	51666	SD	sp|P65259|LDH_STRP1;sequid:Px0ip0mR/QaOYIPpayx875e+0gI (LDH)	sequid:Px0ip0mR/QaOYIPpayx875e+0gI 1334.8:fig|1334.8.peg.287__L-lactate dehydrogenase (EC 1.1.1.27)	sp|P65259|LDH_STRP1;sequid:Px0ip0mR/QaOYIPpayx875e+0gI	1
Group B streptococcal surface immunogenic protein;sequid:qYJdh6oamZh72HQbPACyRQleGKY 1334.223:fig|1334.223.peg.1126	0	0	0	197600	185630	118860	GAS+SD	sequid:/s2YoqyVB0lcegN3jGEKmzEgSJU;sequid:qYJdh6oamZh72HQbPACyRQleGKY	tr|Q9A147|Q9A147_STRP1 Putative 42 kDa protein OS=Streptococcus pyogenes serotype M1 OX=301447 GN=SPy_0469 PE=4 SV=1	sequid:/s2YoqyVB0lcegN3jGEKmzEgSJU;sequid:qYJdh6oamZh72HQbPACyRQleGKY	61%/63%		(+)
Foldase protein prsA 1 precursor (EC 5.2.1.8)	0	0	0	52135	35788	56974	GAS+SD	sequid:c33+A+61b/eTDHZC+06nJP+34FQ	sp|P60811|PRSA1_STRP1 Foldase protein PrsA 1 OS=Streptococcus pyogenes serotype M1 OX=301447 GN=prsA1 PE=3 SV=1, sp|P60812|PRSA2_STRP1 Foldase protein PrsA 2 OS=Streptococcus pyogenes serotype M1 OX=301447 GN=prsA2 PE=3 SV=1	sequid:c33+A+61b/eTDHZC+06nJP+34FQ	76-70%		(+)
Secreted antigen GbpB/SagA/PcsB, putative peptidoglycan hydrolase	0	0	0	227150	189390	215530	GAS+SD	sequid:T9YR9mYRJCc0wY9t7DkEtSLGd7Q;sequid:F3DbaqCG1IpPRB0yCuUGgfOpa/w	tr|Q9A1Z8|Q9A1Z8_STRP1 Putative secreted protein OS=Streptococcus pyogenes serotype M1 OX=301447 GN=SPy_0019 PE=4 SV=1	sequid:T9YR9mYRJCc0wY9t7DkEtSLGd7Q;sequid:F3DbaqCG1IpPRB0yCuUGgfOpa/w	74%/80%		(+)
STRP1 50S ribosomal protein L1 OS=Streptococcus pyogenes serotype M1 OX=301447 GN=rplA PE=3 SV=1;sequid:plheEclFhXWnvqS4gwp0+MGgfI8 663954.3:fig|663954.3.peg.480	65930	58041	46254	79111	54406	84183	GAS+SD	sp|P66097|RL1_STRP1;sequid:plheEclFhXWnvqS4gwp0+MGgfI8	sequid:plheEclFhXWnvqS4gwp0+MGgfI8 663954.3:fig|663954.3.peg.480__LSU ribosomal protein L1p (L10Ae)	sp|P66097|RL1_STRP1;sequid:plheEclFhXWnvqS4gwp0+MGgfI8	0.99
STRP1 30S ribosomal protein S5 OS=Streptococcus pyogenes serotype M1 OX=301447 GN=rpsE PE=3 SV=1;sequid:AXMwPjAPrCRIjmG6sbsmN7ZX75k 1334.8:fig|1334.8.peg.1589	90448	0	71603	121950	102350	125390	GAS+SD	sp|P66583|RS5_STRP1;sequid:AXMwPjAPrCRIjmG6sbsmN7ZX75k	sequid:AXMwPjAPrCRIjmG6sbsmN7ZX75k 1334.8:fig|1334.8.peg.1589__SSU ribosomal protein S5p (S2e)	sp|P66583|RS5_STRP1;sequid:AXMwPjAPrCRIjmG6sbsmN7ZX75k	1
STRP1 30S ribosomal protein S2 OS=Streptococcus pyogenes serotype M1 OX=301447 GN=rpsB PE=3 SV=2;sequid:Qu6mnB7hW7XDxi0cTP02dPxQM/4 1334.8:fig|1334.8.peg.672	118150	84523	84911	164900	129370	179310	GAS+SD	sp|P68901|RS2_STRP1;sequid:Qu6mnB7hW7XDxi0cTP02dPxQM/4	sequid:Qu6mnB7hW7XDxi0cTP02dPxQM/4 1334.8:fig|1334.8.peg.672__SSU ribosomal protein S2p (SAe)	sp|P68901|RS2_STRP1;sequid:Qu6mnB7hW7XDxi0cTP02dPxQM/4	1
STRP1 60 kDa chaperonin OS=Streptococcus pyogenes serotype M1 OX=301447 GN=groL PE=3 SV=2;sequid:xWTsXk34Rt3/75EEf/FoudI4Yx0 1334.8:fig|1334.8.peg.690	189540	180170	146280	260450	154940	374600	GAS+SD	sp|P69883|CH60_STRP1;sequid:xWTsXk34Rt3/75EEf/FoudI4Yx0	sequid:xWTsXk34Rt3/75EEf/FoudI4Yx0 1334.8:fig|1334.8.peg.690__Heat shock protein 60 kDa family chaperone GroEL	sp|P69883|CH60_STRP1;sequid:xWTsXk34Rt3/75EEf/FoudI4Yx0	1
STRP1 Foldase protein PrsA 2 OS=Streptococcus pyogenes serotype M1 OX=301447 GN=prsA2 PE=3 SV=1;sequid:NfBGCnvNdoshsaVhzxQRx2g2O3Y 1334.8:fig|1334.8.peg.718	15940	0	10058	0	0	0	GAS+SD	sp|P60812|PRSA2_STRP1;sequid:NfBGCnvNdoshsaVhzxQRx2g2O3Y	sequid:NfBGCnvNdoshsaVhzxQRx2g2O3Y 1334.8:fig|1334.8.peg.718__Peptidylproline cis-trans-isomerase (EC 5.2.1.8); Proteinase maturation protein (RopA), sequid:c33+A+61b/eTDHZC+06nJP+34FQ 119602.302:fig|119602.302.peg.1363__Foldase protein prsA 1 precursor (EC 5.2.1.8)	sp|P60812|PRSA2_STRP1;sequid:NfBGCnvNdoshsaVhzxQRx2g2O3Y	99-70%	(+)
STRP1 Putative 42 kDa protein OS=Streptococcus pyogenes serotype M1 OX=301447 GN=SPy	230400	306480	372010	0	0	0	GAS+SD	tr|Q9A147|Q9A147_STRP1;sequid:r1ZsV597gpHhmXOhYiMAU32XslY	sequid:r1ZsV597gpHhmXOhYiMAU32XslY 1334.8:fig|1334.8.peg.1076__Group B streptococcal surface immunogenic protein, sequid:qYJdh6oamZh72HQbPACyRQleGKY 1334.223:fig|1334.223.peg.1126__Group B streptococcal surface immunogenic protein,sequid:/s2YoqyVB0lcegN3jGEKmzEgSJU 119602.293:fig|119602.293.peg.523__Group B streptococcal surface immunogenic protein	tr|Q9A147|Q9A147_STRP1;sequid:r1ZsV597gpHhmXOhYiMAU32XslY	98-59%	(+)
STRP1 Enolase OS=Streptococcus pyogenes serotype M1 OX=301447 GN=eno PE=3 SV=2	244330	168440	158510	442550	305510	255610	GAS+SD	sp|P69949|ENO_STRP1	sequid:wL8tuAf+pCW0NUJCtQyosy9TB9k 119602.302:fig|119602.302.peg.696__Enolase (EC 4.2.1.11)	sp|P69949|ENO_STRP1	0.99
STRP1 Streptokinase A OS=Streptococcus pyogenes serotype M1 OX=301447 GN=ska PE=4 SV=2	667880	492270	533960	27503	32364	15410	GAS+SD	sp|P10520|STRP_STRP1	sequid:WZ+LrIhoNxDLNtp0LOYEPc84T/k 1334.8:fig|1334.8.peg.185__Streptokinase	sp|P10520|STRP_STRP1	0.8
STRP1 Putative secreted protein OS=Streptococcus pyogenes serotype M1 OX=301447 GN=SPy	264470	210620	193350	0	0	0	GAS+SD	tr|Q9A1Z8|Q9A1Z8_STRP1	sequid:F3DbaqCG1IpPRB0yCuUGgfOpa/w 1334.236:fig|1334.236.peg.18__Secreted antigen GbpB/SagA/PcsB, putative peptidoglycan hydrolase, sequid:T9YR9mYRJCc0wY9t7DkEtSLGd7Q 119602.1859:fig|119602.1859.peg.18__Secreted antigen GbpB/SagA/PcsB, putative peptidoglycan hydrolase	tr|Q9A1Z8|Q9A1Z8_STRP1	79-73%	(+)
LSU ribosomal protein L7p/L12p (P1/P2)	286710	107390	114040	576520	462320	680610	GAS+SD	sequid:GThMyGoNZmx7V/rSlzesnCgobdo	sp|P66063|RL7_STRP1 50S ribosomal protein L7/L12 OS=Streptococcus pyogenes serotype M1 OX=301447 GN=rplL PE=3 SV=1	sequid:GThMyGoNZmx7V/rSlzesnCgobdo	0.99
Surface exclusion protein	352000	177600	237970	529030	596290	466670	GAS+SD	sequid:ot4Pri4vUkgn9BlwTWDW3Nmi7Ts	tr|Q9A1H3|Q9A1H3_STRP1 Putative surface exclusion protein OS=Streptococcus pyogenes serotype M1 OX=301447 GN=prgA PE=4 SV=1	sequid:ot4Pri4vUkgn9BlwTWDW3Nmi7Ts	0.96
STRP1 30S ribosomal protein S8 OS=Streptococcus pyogenes serotype M1 OX=301447 GN=rpsH PE=3 SV=1;sequid:4UtVhxksHPwQhV3/Sm2eGahInXw 1334.8:fig|1334.8.peg.1592	55743	32581	44237	114750	145320	129200	GAS	sp|P66634|RS8_STRP1;sequid:4UtVhxksHPwQhV3/Sm2eGahInXw	sequid:4UtVhxksHPwQhV3/Sm2eGahInXw 1334.8:fig|1334.8.peg.1592__SSU ribosomal protein S8p (S15Ae)	sp|P66634|RS8_STRP1;sequid:4UtVhxksHPwQhV3/Sm2eGahInXw	1
STRP1 Mitogenic exotoxin Z OS=Streptococcus pyogenes serotype M1 OX=301447 GN=smeZ PE=1 SV=1;sequid:lCv6zM96U+pj1kBk9uBhQZxQfxo 1334.8:fig|1334.8.peg.1384	0	32791	31510	0	0	0	GAS	tr|Q99XW1|Q99XW1_STRP1;sequid:lCv6zM96U+pj1kBk9uBhQZxQfxo	sequid:lCv6zM96U+pj1kBk9uBhQZxQfxo 1334.8:fig|1334.8.peg.1384__Exotoxin, phage associated @ Streptococcal mitogenic exotoxin Z (SmeZ)	tr|Q99XW1|Q99XW1_STRP1;sequid:lCv6zM96U+pj1kBk9uBhQZxQfxo	0.94
STRP1 Uncharacterized protein OS=Streptococcus pyogenes serotype M1 OX=301447 GN=SPy	37980	0	21131	0	0	0	GAS	tr|Q7DAM2|Q7DAM2_STRP1;sequid:m4knDnaxj8GigATtWgbIChU8z3E	sequid:m4knDnaxj8GigATtWgbIChU8z3E 1334.8:fig|1334.8.peg.1640__Immunoglobulin G-endopeptidase (IdeS) / Mac/ Secreted immunoglobulin binding protein (Sib38)	tr|Q7DAM2|Q7DAM2_STRP1;sequid:m4knDnaxj8GigATtWgbIChU8z3E	0.85
STRP1 Uncharacterized protein OS=Streptococcus pyogenes serotype M1 OX=301447 GN=SPy	59633	48543	46598	0	0	0	GAS	tr|Q9A0J7|Q9A0J7_STRP1;sequid:mreXXCImnfIQU2rIaa/wxoIt0Rs	sequid:mreXXCImnfIQU2rIaa/wxoIt0Rs 119602.294:fig|119602.294.peg.718__Endonuclease/exonuclease/phosphatase family protein	tr|Q9A0J7|Q9A0J7_STRP1;sequid:mreXXCImnfIQU2rIaa/wxoIt0Rs	0.73
STRP1 Uncharacterized protein OS=Streptococcus pyogenes serotype M1 OX=301447 GN=SPy	60054	51197	68369	0	0	0	GAS	tr|Q9A202|Q9A202_STRP1	sequid:/UVHynF7Oim3u886s3oxFTSs1rA 119602.302:fig|119602.302.peg.12__FIG01114299: hypothetical protein, sequid:giUTQ8uFjhOxHo5sOY7Uyuu1H9M 1334.58:fig|1334.58.peg.1553__hypothetical protein	tr|Q9A202|Q9A202_STRP1	77-59%
STRP1 Inhibitor of complement-mediated lysis OS=Streptococcus pyogenes serotype M1 OX=301447 GN=sic PE=4 SV=1	91133	56969	66724	0	0	0	GAS	tr|Q7DAL1|Q7DAL1_STRP1	sequid:MLb+FxKcxORmFEXz6/tq97gdowQ 119602.196:fig|119602.196.peg.1028__Sic1.245	tr|Q7DAL1|Q7DAL1_STRP1	0.51
STRP1 cAMP factor OS=Streptococcus pyogenes serotype M1 OX=301447 GN=cfa PE=4 SV=2;sequid:v4aezQHmRnrK6KSuOZ+XLSVlKxM 1334.8:fig|1334.8.peg.375	124290	71158	80228	0	0	0	GAS	tr|Q99ZD8|Q99ZD8_STRP1;sequid:v4aezQHmRnrK6KSuOZ+XLSVlKxM	sequid:v4aezQHmRnrK6KSuOZ+XLSVlKxM 1334.8:fig|1334.8.peg.375__CAMP factor	tr|Q99ZD8|Q99ZD8_STRP1;sequid:v4aezQHmRnrK6KSuOZ+XLSVlKxM	0.99
STRP1 Streptopain OS=Streptococcus pyogenes serotype M1 OX=301447 GN=speB PE=1 SV=1;sequid:35ewcoopivWDFtkXZTz8qqpfJpE 1334.8:fig|1334.8.peg.716	142010	117470	95215	0	0	0	GAS	sp|P0C0J1|SPEB_STRP1;sequid:35ewcoopivWDFtkXZTz8qqpfJpE	sequid:35ewcoopivWDFtkXZTz8qqpfJpE 1334.8:fig|1334.8.peg.716__Strepotococcal cysteine protease (Streptopain) (EC 3.4.22.10) / Streptococcal pyrogenic exotoxin B (SpeB)	sp|P0C0J1|SPEB_STRP1;sequid:35ewcoopivWDFtkXZTz8qqpfJpE	0.99
STRP1 Putative DNase OS=Streptococcus pyogenes serotype M1 OX=301447 GN=mf2 PE=1 SV=1;sequid:5qYSdaj9Y0mcJiZnEL0zn7nw1Dc 1334.251:fig|1334.251.peg.1612	205000	302840	240910	0	0	0	GAS	tr|Q9A0M1|Q9A0M1_STRP1;sequid:5qYSdaj9Y0mcJiZnEL0zn7nw1Dc	sequid:5qYSdaj9Y0mcJiZnEL0zn7nw1Dc 1334.251:fig|1334.251.peg.1612__Streptococcal extracellular nuclease 2; Mitogenic factor 2, sequid:ElJfm6zBiOlneowS9R7DV9Ti2qU 1334.183:fig|1334.183.peg.155__Streptococcal extracellular nuclease 3; Mitogenic factor 3	tr|Q9A0M1|Q9A0M1_STRP1;sequid:5qYSdaj9Y0mcJiZnEL0zn7nw1Dc	99-58%
STRP1 Uncharacterized protein OS=Streptococcus pyogenes serotype M1 OX=301447 GN=SPy	335020	97084	225280	0	0	0	GAS	tr|Q9A1R6|Q9A1R6_STRP1;sequid:6Q3VqrDqEBKt7OqwanQacX0Y/FA	sequid:6Q3VqrDqEBKt7OqwanQacX0Y/FA 1334.8:fig|1334.8.peg.1525__hypothetical protein	tr|Q9A1R6|Q9A1R6_STRP1;sequid:6Q3VqrDqEBKt7OqwanQacX0Y/FA	0.95
STRP1 Immunogenic secreted protein OS=Streptococcus pyogenes serotype M1 OX=301447 GN=isp PE=4 SV=1;sequid:lGrt8nIJSEVLDFd6CsvPM4Ina84 119602.196:fig|119602.196.peg.1031	354810	205990	346110	0	74188	0	GAS	tr|Q99XU7|Q99XU7_STRP1;sequid:lGrt8nIJSEVLDFd6CsvPM4Ina84	sequid:lGrt8nIJSEVLDFd6CsvPM4Ina84 119602.196:fig|119602.196.peg.1031__Immunogenic secreted protein, sequid:pn8XjvBeF4jtbFciVyQxPvboync 119602.145:fig|119602.145.peg.1011__Immunogenic secreted protein, sequid:1wX2W4gy+gfTiUD/Ju4L7DjZDIU 119602.1856:fig|119602.1856.peg.244__Immunogenic secreted protein, sequid:9ZuIu/KILVWqRnA3XEYGAlOjZFk 1334.240:fig|1334.240.peg.265__Immunogenic secreted protein	tr|Q99XU7|Q99XU7_STRP1;sequid:lGrt8nIJSEVLDFd6CsvPM4Ina84	95-57%
STRP1 Exotoxin type C OS=Streptococcus pyogenes serotype M1 OX=301447 GN=speC PE=3 SV=1;sequid:SUwDs4OcCkK4bpnrd05dVq9OWD8 1334.251:fig|1334.251.peg.1611	414820	353620	268810	0	0	0	GAS	sp|P0C0I5|SPEC_STRP1;sequid:SUwDs4OcCkK4bpnrd05dVq9OWD8	sequid:SUwDs4OcCkK4bpnrd05dVq9OWD8 1334.251:fig|1334.251.peg.1611__Streptococcal pyrogenic exotoxin C (SpeC); Toximoron (Superantigen)	sp|P0C0I5|SPEC_STRP1;sequid:SUwDs4OcCkK4bpnrd05dVq9OWD8	0.97
STRP1 Putative peptidoglycan hydrolase OS=Streptococcus pyogenes serotype M1 OX=301447 GN=mur1.2 PE=4 SV=1	476370	357650	384780	0	0	0	GAS	tr|Q9A0A8|Q9A0A8_STRP1	sequid:x93MUdCUfdcdiAtrz5PowBxXk90 1334.204:fig|1334.204.peg.114__Peptidoglycan hydrolase, Autolysin2 (EC 3.5.1.28), sequid:a1ewzgjBFX2eSo+19M7vJxsFsgc 486410.3:fig|486410.3.peg.786__Peptidoglycan hydrolase, Autolysin1 (EC 3.5.1.28)	tr|Q9A0A8|Q9A0A8_STRP1	83-54%
STRP1 Extracellular hyaluronate lyase OS=Streptococcus pyogenes serotype M1 OX=301447 GN=hylA PE=4 SV=1;sequid:9URDOwGmLtVcBWvFWs5L0GPUbEA 1334.8:fig|1334.8.peg.1554	528400	257200	336170	0	0	0	GAS	tr|Q99ZX4|Q99ZX4_STRP1;sequid:9URDOwGmLtVcBWvFWs5L0GPUbEA	sequid:9URDOwGmLtVcBWvFWs5L0GPUbEA 1334.8:fig|1334.8.peg.1554__Hyaluronate lyase precursor (EC 4.2.2.1)	tr|Q99ZX4|Q99ZX4_STRP1;sequid:9URDOwGmLtVcBWvFWs5L0GPUbEA	0.99
STRP1 Immunogenic secreted-like protein OS=Streptococcus pyogenes serotype M1 OX=301447 GN=isp2 PE=4 SV=1;sequid:naw2YE/oct6GjBTZlw1smGT4vaQ 1334.8:fig|1334.8.peg.1218	660820	349430	496480	0	26501	0	GAS	tr|Q99Y99|Q99Y99_STRP1;sequid:naw2YE/oct6GjBTZlw1smGT4vaQ	sequid:naw2YE/oct6GjBTZlw1smGT4vaQ 1334.8:fig|1334.8.peg.1218__Immunogenic secreted protein, sequid:lGrt8nIJSEVLDFd6CsvPM4Ina84 119602.196:fig|119602.196.peg.1031__Immunogenic secreted protein, sequid:9ZuIu/KILVWqRnA3XEYGAlOjZFk 1334.240:fig|1334.240.peg.265__Immunogenic secreted protein,sequid:pn8XjvBeF4jtbFciVyQxPvboync 119602.145:fig|119602.145.peg.1011__Immunogenic secreted protein	tr|Q99Y99|Q99Y99_STRP1;sequid:naw2YE/oct6GjBTZlw1smGT4vaQ	97-52%
STRP1 30S ribosomal protein S3 OS=Streptococcus pyogenes serotype M1 OX=301447 GN=rpsC PE=3 SV=1;sequid:Xers/9vJKx6QsXmR3p/anwXOKVY 1334.8:fig|1334.8.peg.1600	46230	34438	30783	36193	22421	33646	GAS	sp|P66555|RS3_STRP1;sequid:Xers/9vJKx6QsXmR3p/anwXOKVY	sequid:Xers/9vJKx6QsXmR3p/anwXOKVY 1334.8:fig|1334.8.peg.1600__SSU ribosomal protein S3p (S3e)	sp|P66555|RS3_STRP1;sequid:Xers/9vJKx6QsXmR3p/anwXOKVY	1
STRP1 Streptolysin O OS=Streptococcus pyogenes serotype M1 OX=301447 GN=slo PE=3 SV=1	4142400	2522000	3442900	12074	27633	1789.7	GAS	sp|P0C0I3|TACY_STRP1;sequid:gSlhSXdOlQJ4cAWrtUtVHBmFmCU	sequid:gSlhSXdOlQJ4cAWrtUtVHBmFmCU 119602.1542:fig|119602.1542.peg.1222__Thiol-activated cytolysin,	sp|P0C0I3|TACY_STRP1;sequid:gSlhSXdOlQJ4cAWrtUtVHBmFmCU	70-100%
STRP1 Uncharacterized protein OS=Streptococcus pyogenes serotype M1 OX=301447 GN=SPy	42150	40433	31409	0	0	0	GAS	tr|Q99ZN4|Q99ZN4_STRP1	sequid:t65ilQo4CN0uIK0XjXaLsYzt50g 119602.173:fig|119602.173.peg.1229__Sortase A, LPXTG specific, sequid:sRuzSzGJ+oKnU1MV/E40IP3wCno 119602.72:fig|119602.72.peg.426__Sortase A, LPXTG specific	tr|Q99ZN4|Q99ZN4_STRP1	93-57%
STRP1 Putative transcription regulator OS=Streptococcus pyogenes serotype M1 OX=301447 GN=SPy	69502	63702	57745	0	0	0	GAS	tr|Q99YF1|Q99YF1_STRP1;sequid:NzIKz14J4JOLgTTQL5WgDX35Sc0	sequid:NzIKz14J4JOLgTTQL5WgDX35Sc0 1334.8:fig|1334.8.peg.1275__Cell envelope-associated transcriptional attenuator LytR-CpsA-Psr, subfamily F2	tr|Q99YF1|Q99YF1_STRP1;sequid:NzIKz14J4JOLgTTQL5WgDX35Sc0	0.98
STRP1 Uncharacterized protein OS=Streptococcus pyogenes serotype M1 OX=301447 GN=SPy	71598	67008	62540	0	0	0	GAS	tr|Q9A0C0|Q9A0C0_STRP1;sequid:3xdf4shLPxAM30pg+SHNzwLj5jU	sequid:3xdf4shLPxAM30pg+SHNzwLj5jU 1334.7:fig|1334.7.peg.872__Cell surface protein	tr|Q9A0C0|Q9A0C0_STRP1;sequid:3xdf4shLPxAM30pg+SHNzwLj5jU	0.99
STRP1 Uncharacterized protein OS=Streptococcus pyogenes serotype M1 OX=301447 GN=SPy	76806	0	56641	0	0	0	GAS	tr|Q9A1S0|Q9A1S0_STRP1	sequid:qIo40yqP2NJEgLCuvF2vt2qBs6U 119602.627:fig|119602.627.peg.1498__FIG01115182: hypothetical protein	tr|Q9A1S0|Q9A1S0_STRP1	<50%
STRP1 Putative cell envelope proteinase OS=Streptococcus pyogenes serotype M1 OX=301447 GN=prtS PE=3 SV=1;sequid:dUO0Yf9Kbo10dXNjwRKPvNx8vl0 1334.8:fig|1334.8.peg.815	83544	170940	134830	0	0	0	GAS	tr|Q9A180|Q9A180_STRP1;sequid:dUO0Yf9Kbo10dXNjwRKPvNx8vl0	sequid:dUO0Yf9Kbo10dXNjwRKPvNx8vl0 1334.8:fig|1334.8.peg.815__Serine endopeptidase ScpC (EC 3.4.21.-), sequid:Mj+38iw6UUaSNu1ckc0SGtvZR3A 1334.240:fig|1334.240.peg.422__Serine endopeptidase ScpC (EC 3.4.21.-)	tr|Q9A180|Q9A180_STRP1;sequid:dUO0Yf9Kbo10dXNjwRKPvNx8vl0	99-67%
STRP1 Putative deoxyribonuclease OS=Streptococcus pyogenes serotype M1 OX=301447 GN=mf3 PE=4 SV=1;sequid:ElJfm6zBiOlneowS9R7DV9Ti2qU 1334.183:fig|1334.183.peg.155;Streptococcal extracellular nuclease 3; Mitogenic factor 3	86947	104520	116590	0	0	0	GAS	tr|Q99Z26|Q99Z26_STRP1;sequid:ElJfm6zBiOlneowS9R7DV9Ti2qU	sequid:ElJfm6zBiOlneowS9R7DV9Ti2qU 1334.183:fig|1334.183.peg.155__Streptococcal extracellular nuclease 3; Mitogenic factor 3, sequid:5qYSdaj9Y0mcJiZnEL0zn7nw1Dc 1334.251:fig|1334.251.peg.1612__Streptococcal extracellular nuclease 2; Mitogenic factor 2	tr|Q99Z26|Q99Z26_STRP1;sequid:ElJfm6zBiOlneowS9R7DV9Ti2qU	92-59%
STRP1 M protein type 1 OS=Streptococcus pyogenes serotype M1 OX=301447 GN=emm1 PE=4 SV=1	905570	817200	662250	0	0	0	GAS	tr|Q99XV0|Q99XV0_STRP1;sequid:B6ZbNr6U5e/Qzw17JxV7I0Uz0+k;sequid:BBiXU79V41aC4BFXdbhFYgKk84s;sequid:ulSwdzFzPu6Ws+xFZQhL0vllIAY	sequid:0lA1xywLTokuCijV4Trw1mST12Y 1334.233:fig|1334.233.peg.849__Antiphagocytic M protein, sequid:3DAo3KobZvUtjur/UxMDSaWPzDw 1334.193:fig|1334.193.peg.852__Antiphagocytic M protein, sequid:bQg5ga07ETrt5evhs5Mt52cH00E 1334.204:fig|1334.204.peg.1867__Antiphagocytic M protein, sequid:hxC8ZSgu2wpopeXlNXc5Q6I00gc 119602.327:fig|119602.327.peg.525__Antiphagocytic M protein, sequid:cr91eSKUH8VYeFVCwQ3…	tr|Q99XV0|Q99XV0_STRP1;sequid:B6ZbNr6U5e/Qzw17JxV7I0Uz0+k;sequid:BBiXU79V41aC4BFXdbhFYgKk84s;sequid:ulSwdzFzPu6Ws+xFZQhL0vllIAY	61-51%
STRP1 Nicotine adenine dinucleotide glycohydrolase OS=Streptococcus pyogenes serotype M1 OX=301447 GN=nga PE=4 SV=1;sequid:4DYC1LQVGJOXl181p8/1alTK4ng 1334.8:fig|1334.8.peg.1501	960280	350900	399280	0	0	0	GAS	tr|Q7DAN2|Q7DAN2_STRP1;sequid:4DYC1LQVGJOXl181p8/1alTK4ng	sequid:4DYC1LQVGJOXl181p8/1alTK4ng 1334.8:fig|1334.8.peg.1501__Nicotine adenine dinucleotide glycohydrolase (NADGH) (EC 3.2.2.5), sequid:Kwt3wE7yqCDxbFPrPS4sy6MM0KQ 119602.1542:fig|119602.1542.peg.1220__Nicotine adenine dinucleotide glycohydrolase	tr|Q7DAN2|Q7DAN2_STRP1;sequid:4DYC1LQVGJOXl181p8/1alTK4ng	98-61%
STRP1 Mitogenic factor OS=Streptococcus pyogenes serotype M1 OX=301447 GN=mf PE=4 SV=1;sequid:AfWxLRuSUPnM/dGUXBMbMmPh4bo 1334.8:fig|1334.8.peg.712	1034800	600870	498150	0	0	0	GAS	tr|Q7DAK9|Q7DAK9_STRP1;sequid:AfWxLRuSUPnM/dGUXBMbMmPh4bo;sequid:maRdvyj3E7oL6FQVlU7aiN2rfYU	sequid:AfWxLRuSUPnM/dGUXBMbMmPh4bo 1334.8:fig|1334.8.peg.712__Streptodornase B; Mitogenic factor 1, sequid:maRdvyj3E7oL6FQVlU7aiN2rfYU 119602.1542:fig|119602.1542.peg.1341__Streptodornase B; Mitogenic factor 1	tr|Q7DAK9|Q7DAK9_STRP1;sequid:AfWxLRuSUPnM/dGUXBMbMmPh4bo;sequid:maRdvyj3E7oL6FQVlU7aiN2rfYU	99-81%
STRP1 C5a peptidase OS=Streptococcus pyogenes serotype M1 OX=301447 GN=scpA PE=3 SV=1;sequid:guPWTkQmPfJlChQIYWiVWd344jE 1334.206:fig|1334.206.peg.984	2015600	1876000	1566100	0	0	0	GAS	sp|P58099|C5AP_STRP1;sequid:guPWTkQmPfJlChQIYWiVWd344jE;sequid:cLrvoKx0oXboxLEFyijuPB8yfo8	sequid:guPWTkQmPfJlChQIYWiVWd344jE 1334.206:fig|1334.206.peg.984__C5a peptidase (EC 3.4.21.-)	sp|P58099|C5AP_STRP1;sequid:guPWTkQmPfJlChQIYWiVWd344jE;sequid:cLrvoKx0oXboxLEFyijuPB8yfo8	0.94

## Sheet: Dataset S4B
		Human plasma
Protein names	LFQ intensity HP-GAS-1	LFQ intensity HP-GAS-2	LFQ intensity HP-GAS-3	LFQ intensity HP-SD-1	LFQ intensity HP-SD-2	LFQ intensity HP-SD-3	Presence in Organisms	Protein Ids (Abbreviation used in this study)	Name of homologus proteins	Homology %	Significant in GGS	Significant in GAS
Hypothetical protein	0	0	0	39212	46287	0	SD	sequid:/UVHynF7Oim3u886s3oxFTSs1rA	tr|Q9A202|Q9A202_STRP1 Uncharacterized protein OS=Streptococcus pyogenes serotype M1 OX=301447 GN=SPy_0012 PE=4 SV=1	0.77
Glutamine ABC transporter, substrate-binding protein GlnH / Glutamine ABC transporter, substrate-binding protein GlnH / Glutamine ABC transporter, permease protein GlnP	0	0	0	34509	23788	21767	SD	sequid:4TZmdK1raBq3H3/fGosy3Egai8w	tr|Q99ZA4|Q99ZA4_STRP1 Uncharacterized protein OS=Streptococcus pyogenes serotype M1 OX=301447 GN=SPy_1315 PE=3 SV=1	0.9
Foldase protein prsA 1 precursor (EC 5.2.1.8)	0	0	0	51123	44967	37741	SD	sequid:c33+A+61b/eTDHZC+06nJP+34FQ	sp|P60811|PRSA1_STRP1 Foldase protein PrsA 1 OS=Streptococcus pyogenes serotype M1 OX=301447 GN=prsA1 PE=3 SV=1, sp|P60812|PRSA2_STRP1 Foldase protein PrsA 2 OS=Streptococcus pyogenes serotype M1 OX=301447 GN=prsA2 PE=3 SV=1	76-70%
Oligopeptide ABC transporter, substrate-binding protein OppA (TC 3.A.1.5.1)	0	0	0	22840	16228	18547	SD	sequid:ejRZWOeIVTtY2Yj1htntpk9YhPY	tr|Q99XV9|Q99XV9_STRP1 Surface lipoprotein OS=Streptococcus pyogenes serotype M1 OX=301447 GN=dppA PE=4 SV=1	0.24
Surface exclusion protein	0	154570	0	473040	600140	387770	SD	sequid:ot4Pri4vUkgn9BlwTWDW3Nmi7Ts (PRGA)	tr|Q9A1H3|Q9A1H3_STRP1 Putative surface exclusion protein OS=Streptococcus pyogenes serotype M1 OX=301447 GN=prgA PE=4 SV=1	0.96
5-nucleotidase (EC 3.1.3.5)	0	0	0	49617	47538	42152	SD	sequid:p9pN8yEI6AwNhNRiaUxOai3RXwg	tr|Q9A0A2|Q9A0A2_STRP1 Putative secreted 5'-nucleotidase OS=Streptococcus pyogenes serotype M1 OX=301447 GN=SPy_0872 PE=3 SV=1	0.76
Maltodextrin ABC transporter, substrate-binding protein MdxE;tr|Q99ZC0|Q99ZC0	0	0	0	40530	42398	33910	SD	sequid:PtV/lJz68Dt8eUppzYMN/4aeROY;tr|Q99ZC0|Q99ZC0_STRP1	tr|Q99ZC0|Q99ZC0_STRP1 Putative maltose/maltodextrin-binding protein OS=Streptococcus pyogenes serotype M1 OX=301447 GN=SPy_1294 PE=4 SV=1	0.94
STRP1 30S ribosomal protein S2 OS=Streptococcus pyogenes serotype M1 OX=301447 GN=rpsB PE=3 SV=2;sequid:Qu6mnB7hW7XDxi0cTP02dPxQM/4 1334.8:fig|1334.8.peg.672	0	129990	0	175290	126160	123570	SD	sp|P68901|RS2_STRP1;sequid:Qu6mnB7hW7XDxi0cTP02dPxQM/4 (SAE)	sp|P68901|RS2_STRP1 30S ribosomal protein S2 OS=Streptococcus pyogenes serotype M1 OX=301447 GN=rpsB PE=3 SV=2	1
STRP1 Putative serine protease OS=Streptococcus pyogenes serotype M1 OX=301447 GN=htrA PE=4 SV=1;sequid:QUeFBvtRaT3K/fPC4BReCxuxAsw 1334.262:fig|1334.262.peg.1715	0	0	0	27609	39114	33130	SD	tr|Q99XG9|Q99XG9_STRP1;sequid:QUeFBvtRaT3K/fPC4BReCxuxAsw	tr|Q99XG9|Q99XG9_STRP1 Putative serine protease OS=Streptococcus pyogenes serotype M1 OX=301447 GN=htrA PE=4 SV=1	1
Multimodular transpeptidase-transglycosylase (EC 2.4.1.129) (EC 3.4.-.-) / Penicillin-binding protein 1A/1B (PBP1);tr|Q99YL1|Q99YL1	0	0	0	18496	11192	0	SD	sequid:rLC8PUDX0HW9LfPSgpfh+36fGTU;tr|Q99YL1|Q99YL1_STRP1	tr|Q99YL1|Q99YL1_STRP1 Putative penicillin-binding protein 1a OS=Streptococcus pyogenes serotype M1 OX=301447 GN=pbp1A PE=4 SV=1	0.93
STRP1 Fructose-bisphosphate aldolase OS=Streptococcus pyogenes serotype M1 OX=301447 GN=fba PE=3 SV=2;sequid:uJtfJvu+nsbcni4+qcXIqpGSeYA 1334.8:fig|1334.8.peg.893	0	0	0	59020	43733	0	SD	sp|P68905|ALF_STRP1;sequid:uJtfJvu+nsbcni4+qcXIqpGSeYA	sp|P68905|ALF_STRP1 Fructose-bisphosphate aldolase OS=Streptococcus pyogenes serotype M1 OX=301447 GN=fba PE=3 SV=2	0.99
EFG_STRP1 Elongation factor G OS=Streptococcus pyogenes serotype M1 OX=301447 GN=fus PE=3 SV=2;sequid:y8nh4bibIAtISEs+z1A5ZMLjWCQ 1334.8:fig|1334.8.peg.1415	0	0	0	0	24198	22727	SD	sp|P69946|EFG_STRP1;sequid:y8nh4bibIAtISEs+z1A5ZMLjWCQ	sp|P69946|EFG_STRP1 Elongation factor G OS=Streptococcus pyogenes serotype M1 OX=301447 GN=fus PE=3 SV=2	1
STRP1 Putative lipoprotein OS=Streptococcus pyogenes serotype M1 OX=301447 GN=SPy	0	0	0	37692	33870	30372	SD	tr|Q99ZH4|Q99ZH4_STRP1;sequid:YlgDah27tLHa6s6XGWTtAqP5V0Y	tr|Q99ZH4|Q99ZH4_STRP1 Putative lipoprotein OS=Streptococcus pyogenes serotype M1 OX=301447 GN=SPy_1228 PE=4 SV=1, tr|Q9A1P7|Q9A1P7_STRP1 Putative ABC transporter (Lipoprotein) OS=Streptococcus pyogenes serotype M1 OX=301447 GN=SPy_0163 PE=4 SV=1	100-65%
STRP1 DNA-directed RNA polymerase subunit alpha OS=Streptococcus pyogenes serotype M1 OX=301447 GN=rpoA PE=3 SV=1;sequid:IX6OcK9TGCEHeenzJ+qipBW75Fg 119602.302:fig|119602.302.peg.73	0	0	0	22639	17311	0	SD	sp|P66710|RPOA_STRP1;sequid:IX6OcK9TGCEHeenzJ+qipBW75Fg	sp|P66710|RPOA_STRP1 DNA-directed RNA polymerase subunit alpha OS=Streptococcus pyogenes serotype M1 OX=301447 GN=rpoA PE=3 SV=1	0.99
Group B streptococcal surface immunogenic protein;sequid:qYJdh6oamZh72HQbPACyRQleGKY 1334.223:fig|1334.223.peg.1126	0	0	0	246130	250170	231310	GAS+SD	sequid:/s2YoqyVB0lcegN3jGEKmzEgSJU;sequid:qYJdh6oamZh72HQbPACyRQleGKY	tr|Q9A147|Q9A147_STRP1 Putative 42 kDa protein OS=Streptococcus pyogenes serotype M1 OX=301447 GN=SPy_0469 PE=4 SV=1	61%/63%		(+)
STRP1 30S ribosomal protein S5 OS=Streptococcus pyogenes serotype M1 OX=301447 GN=rpsE PE=3 SV=1;sequid:AXMwPjAPrCRIjmG6sbsmN7ZX75k 1334.8:fig|1334.8.peg.1589	0	181710	74064	106720	65098	88184	GAS+SD	sp|P66583|RS5_STRP1;sequid:AXMwPjAPrCRIjmG6sbsmN7ZX75k	sequid:AXMwPjAPrCRIjmG6sbsmN7ZX75k 1334.8:fig|1334.8.peg.1589__SSU ribosomal protein S5p (S2e)	1
Secreted antigen GbpB/SagA/PcsB, putative peptidoglycan hydrolase	0	0	0	109780	270260	250190	GAS+SD	sequid:T9YR9mYRJCc0wY9t7DkEtSLGd7Q;sequid:F3DbaqCG1IpPRB0yCuUGgfOpa/w	tr|Q9A1Z8|Q9A1Z8_STRP1 Putative secreted protein OS=Streptococcus pyogenes serotype M1 OX=301447 GN=SPy_0019 PE=4 SV=1	74%-80%		(+)
STRP1 Immunogenic secreted protein OS=Streptococcus pyogenes serotype M1 OX=301447 GN=isp PE=4 SV=1;sequid:lGrt8nIJSEVLDFd6CsvPM4Ina84 119602.196:fig|119602.196.peg.1031	0	0	0	36301	40407	34614	GAS+SD	tr|Q99XU7|Q99XU7_STRP1;sequid:lGrt8nIJSEVLDFd6CsvPM4Ina84	tr|Q99XU7|Q99XU7_STRP1 Immunogenic secreted protein OS=Streptococcus pyogenes serotype M1 OX=301447 GN=isp PE=4 SV=1	95-57%		(+)
STRP1 Immunogenic secreted-like protein OS=Streptococcus pyogenes serotype M1 OX=301447 GN=isp2 PE=4 SV=1;sequid:naw2YE/oct6GjBTZlw1smGT4vaQ 1334.8:fig|1334.8.peg.1218	0	169430	81393	0	0	0	GAS+SD	tr|Q99Y99|Q99Y99_STRP1;sequid:naw2YE/oct6GjBTZlw1smGT4vaQ	sequid:naw2YE/oct6GjBTZlw1smGT4vaQ 1334.8:fig|1334.8.peg.1218__Immunogenic secreted protein, sequid:lGrt8nIJSEVLDFd6CsvPM4Ina84 119602.196:fig|119602.196.peg.1031__Immunogenic secreted protein, sequid:9ZuIu/KILVWqRnA3XEYGAlOjZFk 1334.240:fig|1334.240.peg.265__Immunogenic secreted protein,sequid:pn8XjvBeF4jtbFciVyQxPvboync 119602.145:fig|119602.145.peg.1011__Immunogenic secreted protein	97-52%	(+)
STRP1 Putative 42 kDa protein OS=Streptococcus pyogenes serotype M1 OX=301447 GN=Spy	0	1509600	367240	0	0	0	GAS+SD	tr|Q9A147|Q9A147_STRP1;sequid:r1ZsV597gpHhmXOhYiMAU32XslY	sequid:r1ZsV597gpHhmXOhYiMAU32XslY 1334.8:fig|1334.8.peg.1076__Group B streptococcal surface immunogenic protein, sequid:qYJdh6oamZh72HQbPACyRQleGKY 1334.223:fig|1334.223.peg.1126__Group B streptococcal surface immunogenic protein, sequid:/s2YoqyVB0lcegN3jGEKmzEgSJU 119602.293:fig|119602.293.peg.523__Group B streptococcal surface immunogenic protein	98-60%	(+)
LSU ribosomal protein L7p/L12p (P1/P2)	69301	444640	92230	591450	513130	521440	GAS+SD	sequid:GThMyGoNZmx7V/rSlzesnCgobdo	sp|P66063|RL7_STRP1 50S ribosomal protein L7/L12 OS=Streptococcus pyogenes serotype M1 OX=301447 GN=rplL PE=3 SV=1	0.99
STRP1 Streptokinase A OS=Streptococcus pyogenes serotype M1 OX=301447 GN=ska PE=4 SV=2	156920	1204400	668710	12714	52137	34151	GAS+SD	sp|P10520|STRP_STRP1	sequid:WZ+LrIhoNxDLNtp0LOYEPc84T/k 1334.8:fig|1334.8.peg.185__Streptokinase	0.8
STRP1 60 kDa chaperonin OS=Streptococcus pyogenes serotype M1 OX=301447 GN=groL PE=3 SV=2;sequid:xWTsXk34Rt3/75EEf/FoudI4Yx0 1334.8:fig|1334.8.peg.690	216130	223620	242640	268970	127380	107720	GAS+SD	sp|P69883|CH60_STRP1;sequid:xWTsXk34Rt3/75EEf/FoudI4Yx0	sequid:xWTsXk34Rt3/75EEf/FoudI4Yx0 1334.8:fig|1334.8.peg.690__Heat shock protein 60 kDa family chaperone GroEL	1
STRP1 Enolase OS=Streptococcus pyogenes serotype M1 OX=301447 GN=eno PE=3 SV=2	277000	544820	647360	316490	253810	299730	GAS+SD	sp|P69949|ENO_STRP1	sequid:wL8tuAf+pCW0NUJCtQyosy9TB9k 119602.302:fig|119602.302.peg.696__Enolase (EC 4.2.1.11)	0.99
STRP1 Putative secreted protein OS=Streptococcus pyogenes serotype M1 OX=301447 GN=SPy	297170	735120	215860	0	0	0	GAS+SD	tr|Q9A1Z8|Q9A1Z8_STRP1	sequid:F3DbaqCG1IpPRB0yCuUGgfOpa/w 1334.236:fig|1334.236.peg.18__Secreted antigen GbpB/SagA/PcsB, putative peptidoglycan hydrolase, sequid:T9YR9mYRJCc0wY9t7DkEtSLGd7Q 119602.1859:fig|119602.1859.peg.18__Secreted antigen GbpB/SagA/PcsB, putative peptidoglycan hydrolase	79-73%	(+)
STRP1 Streptolysin O OS=Streptococcus pyogenes serotype M1 OX=301447 GN=slo PE=3 SV=1	400130	1821000	460410	1610.9	3405.9	6778.4	GAS	sp|P0C0I3|TACY_STRP1;sequid:gSlhSXdOlQJ4cAWrtUtVHBmFmCU	sequid:gSlhSXdOlQJ4cAWrtUtVHBmFmCU 119602.1542:fig|119602.1542.peg.1222__Thiol-activated cytolysin,	70-100%
STRP1 Mitogenic factor OS=Streptococcus pyogenes serotype M1 OX=301447 GN=mf PE=4 SV=1;sequid:AfWxLRuSUPnM/dGUXBMbMmPh4bo 1334.8:fig|1334.8.peg.712	0	32185	41196	0	0	0	GAS	tr|Q7DAK9|Q7DAK9_STRP1;sequid:AfWxLRuSUPnM/dGUXBMbMmPh4bo;sequid:maRdvyj3E7oL6FQVlU7aiN2rfYU	sequid:AfWxLRuSUPnM/dGUXBMbMmPh4bo 1334.8:fig|1334.8.peg.712__Streptodornase B; Mitogenic factor 1, sequid:maRdvyj3E7oL6FQVlU7aiN2rfYU 119602.1542:fig|119602.1542.peg.1341__Streptodornase B; Mitogenic factor 1	99-81%
STRP1 Putative peptidoglycan hydrolase OS=Streptococcus pyogenes serotype M1 OX=301447 GN=mur1.2 PE=4 SV=1	0	281020	87604	0	87884	0	GAS	tr|Q9A0A8|Q9A0A8_STRP1	sequid:x93MUdCUfdcdiAtrz5PowBxXk90 1334.204:fig|1334.204.peg.114__Peptidoglycan hydrolase, Autolysin2 (EC 3.5.1.28), sequid:a1ewzgjBFX2eSo+19M7vJxsFsgc 486410.3:fig|486410.3.peg.786__Peptidoglycan hydrolase, Autolysin1 (EC 3.5.1.28)	83-54%
STRP1 Putative cell envelope proteinase OS=Streptococcus pyogenes serotype M1 OX=301447 GN=prtS PE=3 SV=1;sequid:dUO0Yf9Kbo10dXNjwRKPvNx8vl0 1334.8:fig|1334.8.peg.815	0	263550	306250	0	0	0	GAS	tr|Q9A180|Q9A180_STRP1;sequid:dUO0Yf9Kbo10dXNjwRKPvNx8vl0	sequid:dUO0Yf9Kbo10dXNjwRKPvNx8vl0 1334.8:fig|1334.8.peg.815__Serine endopeptidase ScpC (EC 3.4.21.-), sequid:Mj+38iw6UUaSNu1ckc0SGtvZR3A 1334.240:fig|1334.240.peg.422__Serine endopeptidase ScpC (EC 3.4.21.-)	99-67%
STRP1 Nicotine adenine dinucleotide glycohydrolase OS=Streptococcus pyogenes serotype M1 OX=301447 GN=nga PE=4 SV=1;sequid:4DYC1LQVGJOXl181p8/1alTK4ng 1334.8:fig|1334.8.peg.1501	106030	267530	146670	0	14576	0	GAS	tr|Q7DAN2|Q7DAN2_STRP1;sequid:4DYC1LQVGJOXl181p8/1alTK4ng	sequid:4DYC1LQVGJOXl181p8/1alTK4ng 1334.8:fig|1334.8.peg.1501__Nicotine adenine dinucleotide glycohydrolase (NADGH) (EC 3.2.2.5), sequid:Kwt3wE7yqCDxbFPrPS4sy6MM0KQ 119602.1542:fig|119602.1542.peg.1220__Nicotine adenine dinucleotide glycohydrolase	98-61%
STRP1 Putative DNase OS=Streptococcus pyogenes serotype M1 OX=301447 GN=mf2 PE=1 SV=1;sequid:5qYSdaj9Y0mcJiZnEL0zn7nw1Dc 1334.251:fig|1334.251.peg.1612	168790	500070	337680	0	0	0	GAS	tr|Q9A0M1|Q9A0M1_STRP1;sequid:5qYSdaj9Y0mcJiZnEL0zn7nw1Dc	sequid:5qYSdaj9Y0mcJiZnEL0zn7nw1Dc 1334.251:fig|1334.251.peg.1612__Streptococcal extracellular nuclease 2; Mitogenic factor 2, sequid:ElJfm6zBiOlneowS9R7DV9Ti2qU 1334.183:fig|1334.183.peg.155__Streptococcal extracellular nuclease 3; Mitogenic factor 3	99-58%
STRP1 Streptopain OS=Streptococcus pyogenes serotype M1 OX=301447 GN=speB PE=1 SV=1;sequid:35ewcoopivWDFtkXZTz8qqpfJpE 1334.8:fig|1334.8.peg.716	173560	711530	561620	0	0	0	GAS	sp|P0C0J1|SPEB_STRP1;sequid:35ewcoopivWDFtkXZTz8qqpfJpE	sequid:35ewcoopivWDFtkXZTz8qqpfJpE 1334.8:fig|1334.8.peg.716__Strepotococcal cysteine protease (Streptopain) (EC 3.4.22.10) / Streptococcal pyrogenic exotoxin B (SpeB)	0.99
STRP1 Extracellular hyaluronate lyase OS=Streptococcus pyogenes serotype M1 OX=301447 GN=hylA PE=4 SV=1;sequid:9URDOwGmLtVcBWvFWs5L0GPUbEA 1334.8:fig|1334.8.peg.1554	181260	183090	159000	0	0	0	GAS	tr|Q99ZX4|Q99ZX4_STRP1;sequid:9URDOwGmLtVcBWvFWs5L0GPUbEA	sequid:9URDOwGmLtVcBWvFWs5L0GPUbEA 1334.8:fig|1334.8.peg.1554__Hyaluronate lyase precursor (EC 4.2.2.1)	0.99
STRP1 C5a peptidase OS=Streptococcus pyogenes serotype M1 OX=301447 GN=scpA PE=3 SV=1;sequid:guPWTkQmPfJlChQIYWiVWd344jE 1334.206:fig|1334.206.peg.984	249660	2291900	708160	0	0	0	GAS	sp|P58099|C5AP_STRP1;sequid:guPWTkQmPfJlChQIYWiVWd344jE;sequid:cLrvoKx0oXboxLEFyijuPB8yfo8	sequid:guPWTkQmPfJlChQIYWiVWd344jE 1334.206:fig|1334.206.peg.984__C5a peptidase (EC 3.4.21.-)	0.94
STRP1 M protein type 1 OS=Streptococcus pyogenes serotype M1 OX=301447 GN=emm1 PE=4 SV=1	378500	1866900	967820	0	0	0	GAS	tr|Q99XV0|Q99XV0_STRP1;sequid:B6ZbNr6U5e/Qzw17JxV7I0Uz0+k;sequid:BBiXU79V41aC4BFXdbhFYgKk84s;sequid:ulSwdzFzPu6Ws+xFZQhL0vllIAY	sequid:0lA1xywLTokuCijV4Trw1mST12Y 1334.233:fig|1334.233.peg.849__Antiphagocytic M protein, sequid:3DAo3KobZvUtjur/UxMDSaWPzDw 1334.193:fig|1334.193.peg.852__Antiphagocytic M protein, sequid:bQg5ga07ETrt5evhs5Mt52cH00E 1334.204:fig|1334.204.peg.1867__Antiphagocytic M protein, sequid:hxC8ZSgu2wpopeXlNXc5Q6I00gc 119602.327:fig|119602.327.peg.525__Antiphagocytic M protein, sequid:cr91eSKUH8VYeFVCwQ3…	61-51%
