# Supplementary material for: Dissecting the properties of circulating IgG against streptococcal pathogens through a combined systems antigenomics-serology workflow
Source: Nat Commun. 2025 Feb 24;16:1942. doi: 10.1038/s41467-025-57170-5 (PMC11850916; doi:10.1038/s41467-025-57170-5)
Supplement: Supplementary file 8 — Supplementary data 5 [file 41467_2025_57170_MOESM8_ESM.csv]

Protein names	D1	D2	D3	D4	D5	Pat13	Pat16	Pat17	Pat31	Pat44
30S ribosomal protein S2 OS=Streptococcus pyogenes serotype M1 OX=301447 GN=rpsB PE=3 SV=2;sequid:Qu6mnB7hW7XDxi0cTP02dPxQM/4 1334.8:fig|1334.8.peg.672	19.9	16.7	19.1	20.8	20.1	20.4	19.8	18.5	18.6	20.1
Group B streptococcal surface immunogenic protein;sequid:qYJdh6oamZh72HQbPACyRQleGKY 1334.223:fig|1334.223.peg.1126	20	19.1	19.3	19.2	18.7	6	20.5	20.9	19.8	11.3
Oligopeptide ABC transporter, substrate binding protein OppA (TC 3.A.1.5.1)	17.8	10	11.5	19.3	18.2	19.2	19.7	19.4	18.2	18.7
Maltodextrin ABC transporter, substrate binding protein MdxE;tr|Q99ZC0|Q99ZC0	17.5	0	11.6	19.3	18.4	18	18.1	16.2	17.3	17.4
5 nucleotidase (EC 3.1.3.5)	0	18.8	17.4	18.1	0	18.4	19.5	19.5	19.4	18.4
60 kDa chaperonin OS=Streptococcus pyogenes serotype M1 OX=301447 GN=groL PE=3 SV=2;sequid:xWTsXk34Rt3/75EEf/FoudI4Yx0 1334.8:fig|1334.8.peg.690	0	18.7	4.2	4.1	22.6	20.6	11.2	11.1	20	17.1
Streptokinase A OS=Streptococcus pyogenes serotype M1 OX=301447 GN=ska PE=4 SV=2	18.6	11.7	5.9	17.4	16.1	5.6	5.8	18.2	6.1	17.6
Putative lipoprotein OS=Streptococcus pyogenes serotype M1 OX=301447 GN=SPy	17.4	0	11.5	18.5	17.6	5.9	12.1	11.1	5.7	11.8
Glutamine ABC transporter, substrate binding protein GlnH / Glutamine ABC transporter, substrate binding protein GlnH / Glutamine ABC transporter, permease protein GlnP	17.4	18.4	10.8	17.2	15.8	5.7	11.9	0	5.8	5.5
Streptolysin O OS=Streptococcus pyogenes serotype M1 OX=301447 GN=slo PE=3 SV=1	17.5	0	12.3	16.2	18	5.6	10.8	11.7	6.1	5.5
FIG01114299: hypothetical protein	19.2	11.3	11.8	17.3	0	10.6	11.9	17.7	0	0
Immunogenic secreted protein;tr|Q99XU7|Q99XU7	0	17.8	12.2	16.9	17.3	5.4	11.8	11.9	0	5.5
Multimodular transpeptidase transglycosylase (EC 2.4.1.129) (EC 3.4. . ) / Penicillin binding protein 1A/1B (PBP1)	15.3	0	0	17.6	16.6	11.3	11.3	0	0	15.9
Elongation factor G OS=Streptococcus pyogenes serotype M1 OX=301447 GN=fus PE=3 SV=2;sequid:y8nh4bibIAtISEs+z1A5ZMLjWCQ 1334.8:fig|1334.8.peg.1415	0	0	0	16.9	15.3	10.7	10.3	0	15.1	15.6
Uncharacterized protein OS=Streptococcus pyogenes serotype M1 OX=301447 GN=SPy	16.7	0	5.5	18.4	17.4	6	11.9	0	0	5.9
50S ribosomal protein L4 OS=Streptococcus pyogenes serotype M1 OX=301447 GN=rplD PE=3 SV=1;sequid:o6d5/1l7Mhs3SiMT6m2eWUVq0yg 1334.139:fig|1334.139.peg.55	0	0	10.3	17.9	16.2	11.9	5.3	0	0	16.6
Lipoate carrier protein / Dihydrolipoamide dehydrogenase of pyruvate dehydrogenase complex (EC 1.8.1.4)	0	19.4	0	0	0	18	0	0	17.1	13.7
STRP1 Zinc binding protein AdcA OS=Streptococcus pyogenes serotype M1 OX=301447 GN=adcA PE=3 SV=2	18.4	5.5	11.9	15.8	0	5.4	5.5	0	0	5.6
Acid phosphatase (EC 3.1.3.2)	5.3	0	0	17.2	16.4	10.9	11.3	0	0	5.4
DNA directed RNA polymerase subunit alpha OS=Streptococcus pyogenes serotype M1 OX=301447 GN=rpoA PE=3 SV=1	0	10.9	5	16.5	17.4	5.1	0	0	6.3	5.3
LSU ribosomal protein L13p (L13Ae)	0	0	5.7	18.5	5.9	17.7	0	0	0	17.8
Peptidoglycan hydrolase, Autolysin2 (EC 3.5.1.28)	0	0	14.3	0	18.6	6	13.2	13.4	0	0
Pyruvate kinase OS=Streptococcus pyogenes serotype M1 OX=301447 GN=pyk PE=3 SV=1;sequid:P/apj1mv+wKJrrsyuiPPKKdQ7FQ 1334.8:fig|1334.8.peg.382	0	0	0	14.1	14	4.5	0	0	19.5	8
Streptokinase	16.4	0	0	0	0	5.3	11.3	11.8	5.8	5.9
Peptidoglycan N acetylglucosamine deacetylase (EC 3.5.1. )	0	0	10.7	16.2	15.9	5.4	5.6	0	0	0
Manganese ABC transporter, periplasmic binding protein SitA	5.7	0	0	17.3	17.1	6	5.5	0	0	0
Mannose specific phosphotransferase system component IIAB OS=Streptococcus pyogenes serotype M1 OX=301447 GN=manL PE=4 SV=1;sequid:4H6dDpF7t3hbWObT5Rb/7xpHO88 1334.8:fig|1334.8.peg.1270	0	0	0	15.7	9.9	10.5	0	0	0	15.3
ATP synthase subunit alpha OS=Streptococcus pyogenes serotype M1 OX=301447 GN=atpA PE=3 SV=1;sequid:5Dpxf2GkCKWSbG5HdDT5LJ+CLm0 119602.294:fig|119602.294.peg.731	0	0	5.2	18	16.5	5.8	0	0	0	5.3
Hydrolase, alpha/beta fold family	5.5	0	0	17.2	0	16.5	11.1	0	0	0
DNA directed RNA polymerase beta subunit (EC 2.7.7.6);sp|P0C0E0|RPOC	0	0	0	15.6	9.7	15.2	0	0	0	9.7
General stress protein, Gls24 family	0	0	0	16.3	15.5	5.3	5.2	0	0	5.7
Immunogenic secreted like protein OS=Streptococcus pyogenes serotype M1 OX=301447 GN=isp2 PE=4 SV=1;sequid:naw2YE/oct6GjBTZlw1smGT4vaQ 1334.8:fig|1334.8.peg.1218	0	0	5.9	17.4	18.3	5.3	0	0	0	0
RNA polymerase sigma factor RpoD;tr|Q9A0G8|Q9A0G8	0	0	0	17.4	16	5.7	0	0	0	5.5
Cell division associated, ABC transporter like signaling protein FtsX	0	0	0	16.8	15.9	5.5	5.5	0	0	0
Purine nucleoside ABC transporter, substrate binding protein;tr|Q9A1P7|Q9A1P7	0	0	0	19	12.4	6.2	0	0	0	6.1
Hyaluronate lyase precursor (EC 4.2.2.1)	0	4.9	0	15.5	0	5	0	11.6	5.3	0
Oleate hydratase (EC 4.2.1.53);tr|Q9A146|Q9A146	0	0	0	16.7	4.6	10.5	0	0	0	9.9
3 oxoacyl [acyl carrier protein] reductase (EC 1.1.1.100), FadG	0	0	0	14.3	0	4.7	0	0	0	20.3
Alanyl tRNA synthetase (EC 6.1.1.7)	0	0	0	17.4	10.5	5.8	0	0	0	5.5
Hypoxanthine guanine phosphoribosyltransferase (EC 2.4.2.8);sequid:hpelNwGe0di/TqW24IhtHHTd5kI 1334.58:fig|1334.58.peg.1551	0	0	0	16.9	10.5	11.2	0	0	0	0
Streptococcal NAD glycohydrolase inhibitor;tr|Q9A1P6|Q9A1P6	0	0	5.6	16.9	10.8	5.3	0	0	0	0
Murein endolytic transglycosylase MltG;tr|Q9A1C5|Q9A1C5	0	0	0	16.1	10.4	5.4	0	0	0	5.1
Signal peptidase I (EC 3.4.21.89)	0	0	0	15.9	10.2	5.4	0	0	0	5.1
Thiol activated cytolysin => streptolysin O	18.8	0	0	5.6	0	5.5	0	6.2	0	0
Translation elongation factor Ts;sp|Q99XQ7|EFTS	0	0	4.3	14.4	12.7	4.5	0	0	0	0
Putative cysteine aminopeptidase C OS=Streptococcus pyogenes serotype M1 OX=301447 GN=pepC PE=4 SV=1;sequid:5sREDjMIi3pGfR9khiguAGCvcKg 1334.8:fig|1334.8.peg.1172	0	0	0	0	18.7	5.2	0	0	11.8	0
Purine nucleoside phosphorylase (EC 2.4.2.1);tr|Q9A081|Q9A081	0	0	0	14.9	9.4	5	0	0	5.8	0
Dihydrolipoyl dehydrogenase OS=Streptococcus pyogenes serotype M1 OX=301447 GN=acoL PE=3 SV=1	0	11.5	0	0	0	17.2	0	0	5.8	0
Cell division protein FtsA;tr|Q99YV6|Q99YV6	0	0	0	17.1	5.1	5.5	0	0	0	5.4
dTDP glucose 4,6 dehydratase OS=Streptococcus pyogenes serotype M1 OX=301447 GN=cpsFQ PE=3 SV=1	0	0	0	16.9	5.4	5.3	5.4	0	0	0
2 dehydropantoate 2 reductase (EC 1.1.1.169);sp|P65666|PANE	0	0	0	16.3	10.5	5.1	0	0	0	0
50S ribosomal protein L16 OS=Streptococcus pyogenes serotype M1 OX=301447 GN=rplP PE=3 SV=1;sequid:n8pvJmVh+v+GjURPaIluD8yQlRs 1334.8:fig|1334.8.peg.1599	0	0	0	10.9	14.8	5.3	0	0	0	0
NADH Oxidase OS=Streptococcus pyogenes serotype M1 OX=301447 GN=nox PE=4 SV=1;sequid:Hn62LJYdu4g1g57OCfMYqPELplg 1334.8:fig|1334.8.peg.286	0	0	0	16.1	9.8	5.1	0	0	0	0
Arginine deiminase OS=Streptococcus pyogenes serotype M1 OX=301447 GN=arcA PE=3 SV=2;sequid:pKfw9TeV+XpjQpd7OFkXcvQTEuk 119602.302:fig|119602.302.peg.1478	0	0	0	15.6	10	5	0	0	0	0
SSU ribosomal protein S1p	0	0	0	13.1	11.7	4.1	0	0	0	0
Putative pyruvate formate lyase OS=Streptococcus pyogenes serotype M1 OX=301447 GN=pfl PE=4 SV=1	0	0	0	0	0	0	0	0	10.4	18.4
Extracellular protein	0	0	0	16.5	0	5.3	0	0	0	5.7
Peptidyl prolyl cis trans isomerase (EC 5.2.1.8)	0	0	0	16.6	0	5.1	5.5	0	0	0
Isoleucyl tRNA synthetase (EC 6.1.1.5)	0	0	0	16.7	5.2	5.3	0	0	0	0
30S ribosomal protein S11 OS=Streptococcus pyogenes serotype M1 OX=301447 GN=rpsK PE=3 SV=1;sequid:xJ3/5ZHsBbaDVZkctOReIdk0Hos 1000589.3:fig|1000589.3.peg.2110	0	0	0	16.7	5.1	5.4	0	0	0	0
Putative NADP dependent glyceraldehyde 3 phosphate dehydrogenase OS=Streptococcus pyogenes serotype M1 OX=301447 GN=gapN PE=4 SV=1	0	0	0	13.6	4.6	4.4	0	0	0	4.4
Pullulanase (EC 3.2.1.41)	16.1	0	0	0	0	0	0	10.8	0	0
Putative phosphotransacetylase OS=Streptococcus pyogenes serotype M1 OX=301447 GN=pta PE=1 SV=1;sequid:L397RVWsCRYrVhD4t3pH6GPK+Zw 1334.8:fig|1334.8.peg.266	0	0	5.2	15.5	0	5.1	0	0	0	0
Putative purine operon repressor OS=Streptococcus pyogenes serotype M1 OX=301447 GN=purR PE=4 SV=1;sequid:SFFpTsQWCUtoAC2hTSOZJXd0h8s 1334.99:fig|1334.99.peg.213	0	0	0	15.2	0	5.2	0	0	0	5
Protein translocase subunit SecA;sp|Q99Y96|SECA	0	0	0	14.5	5	4.6	0	0	0	0
Triosephosphate isomerase (EC 5.3.1.1);sp|P69887|TPIS	0	0	0	14.5	4.7	4.9	0	0	0	0
tRNA specific 2 thiouridylase MnmA (EC 2.8.1.13)	0	0	0	17	0	5.6	0	0	0	0
Putative acetoin dehydrogenase (TPP dependent) beta chain OS=Streptococcus pyogenes serotype M1 OX=301447 GN=acoB PE=4 SV=1;sequid:u9LgYEOUe0k65wNfq1jQy7HJMpg 1334.8:fig|1334.8.peg.1557	0	0	0	16.8	0	5.5	0	0	0	0
Putative enoyl CoA hydratase OS=Streptococcus pyogenes serotype M1 OX=301447 GN=phaB PE=4 SV=1;sequid:f9jPpOAfkQH218PiCkBi0gyiVQQ 1334.8:fig|1334.8.peg.1253	0	0	0	16.1	0	5.4	0	0	0	0
Phosphoglucomutase (EC 5.4.2.2)	0	0	0	16	0	5.4	0	0	0	0
Glycyl tRNA synthetase beta chain (EC 6.1.1.14)	0	0	0	16	0	5.3	0	0	0	0
Phosphate transport system regulatory protein PhoU;tr|Q99ZG6|Q99ZG6	0	0	0	16.2	0	5.1	0	0	0	0
30S ribosomal protein S10 OS=Streptococcus pyogenes serotype M1 OX=301447 GN=rpsJ PE=3 SV=1	0	0	0	15.7	0	5.5	0	0	0	0
Glucose kinase OS=Streptococcus pyogenes serotype M1 OX=301447 GN=glcK PE=4 SV=1	0	0	0	16	0	5.1	0	0	0	0
Glucose 6 phosphate isomerase (EC 5.3.1.9)	0	0	0	10	0	11.1	0	0	0	0
Lipoteichoic acid synthase LtaS Type IIc;tr|Q9A0E7|Q9A0E7	0	0	0	15.4	0	5.2	0	0	0	0
Aminopeptidase S (Leu, Val, Phe, Tyr preference) (EC 3.4.11.24)	0	0	0	14.9	4.9	0	0	0	0	0
Arginyl tRNA synthetase (EC 6.1.1.19)	0	0	0	14.6	0	5	0	0	0	0
Cell division initiation protein (Septum placement) OS=Streptococcus pyogenes serotype M1 OX=301447 GN=divIVAS PE=4 SV=1;sequid:dDGDt5z0xyEYbi/BSNPAk53Qap4 1334.8:fig|1334.8.peg.478	0	0	0	14.2	0	4.7	0	0	0	0
50S ribosomal protein L6 OS=Streptococcus pyogenes serotype M1 OX=301447 GN=rplF PE=3 SV=1;sequid:ok5lrZbD20AyLr+N8AhFLyVC0bc 1334.8:fig|1334.8.peg.1591	0	0	0	14.3	0	4.5	0	0	0	0
30S ribosomal protein S7 OS=Streptococcus pyogenes serotype M1 OX=301447 GN=rpsG PE=3 SV=1;sequid:tdPm8duRqRFNOq5vFvpwt0W3Z6M 1334.241:fig|1334.241.peg.1990	0	0	0	14.1	0	4.5	0	0	0	0
Cell wall surface anchor family protein	0	0	0	0	0	0	0	0	0	17.1
Polyribonucleotide nucleotidyltransferase (EC 2.7.7.8);sp|Q99XZ5|PNP	0	0	0	0	16	0	0	0	0	0
Tyrosyl tRNA synthetase (EC 6.1.1.1);sp|Q9A1U3|SYY	0	0	0	10.6	0	5.3	0	0	0	0
Deoxyribose phosphate aldolase (EC 4.1.2.4)	0	0	0	10.4	5.4	0	0	0	0	0
Methionyl tRNA synthetase (EC 6.1.1.10);sp|Q9A178|SYM	0	0	0	10.3	0	5.2	0	0	0	0
Purine nucleoside ABC transporter, ATP binding protein;tr|Q99ZH5|Q99ZH5	0	0	0	10.4	5.1	0	0	0	0	0
Phosphoglycerate kinase OS=Streptococcus pyogenes serotype M1 OX=301447 GN=pgk PE=3 SV=2;sequid:oSwULvNuFGgTWOuMjWgx7x6WTFg 1334.8:fig|1334.8.peg.887	0	0	0	9.4	0	4.8	0	0	0	0
6 phosphofructokinase (EC 2.7.1.11);sp|Q99ZD0|PFKA	0	0	0	7.5	0	3.8	0	0	0	0
Putative transcription regulator OS=Streptococcus pyogenes serotype M1 OX=301447 GN=SPy	0	0	0	11.1	0	0	0	0	0	0
Dihydroxyacetone kinase like protein, phosphatase domain / Dihydroxyacetone kinase like protein, kinase domain;tr|Q99Y36|Q99Y36	0	0	0	10.5	0	0	0	0	0	0
Nicotine adenine dinucleotide glycohydrolase OS=Streptococcus pyogenes serotype M1 OX=301447 GN=nga PE=4 SV=1;sequid:4DYC1LQVGJOXl181p8/1alTK4ng 1334.8:fig|1334.8.peg.1501	0	0	0	5.1	5.2	0	0	0	0	0
Putative GTP binding protein TypA/BipA (Tyrosine phosphorylated protein A) OS=Streptococcus pyogenes serotype M1 OX=301447 GN=SPy	0	0	0	9.5	0	0	0	0	0	0
UPF0371 protein SPy	0	0	0	9.3	0	0	0	0	0	0
Putative transketolase OS=Streptococcus pyogenes serotype M1 OX=301447 GN=tkt PE=3 SV=1;sequid:qRH8w+AOXqFK4TtlfD/GmgPqHCw 1334.8:fig|1334.8.peg.1151	0	0	0	7.8	0	0	0	0	0	0
Elongation factor P OS=Streptococcus pyogenes serotype M1 OX=301447 GN=efp PE=3 SV=1;sequid:tNR2PM14QQrzzoj4IRiT3HK9A7Q 1334.8:fig|1334.8.peg.837	0	0	0	0	0	0	0	0	0	0
