# Supplementary material for: Dissecting the properties of circulating IgG against streptococcal pathogens through a combined systems antigenomics-serology workflow
Source: Nat Commun. 2025 Feb 24;16:1942. doi: 10.1038/s41467-025-57170-5 (PMC11850916; doi:10.1038/s41467-025-57170-5)
Supplement: Supplementary file 9 — Supplementary data 6 [file 41467_2025_57170_MOESM9_ESM.xlsx]

## Sheet: Dataset S6A
C5AP
Sequence	Length	Start position	End position	Intensity_C5AP_IVIG
GAGTVVAVIDAGFDKNHEAWR	21	121	141	1776200
AGKGAGTVVAVIDAGFDKNHEAWR	24	118	141	1407500
VHLNNVSDKFEVTVTVHNK	19	597	615	821390
DYVQFQGTFLR	11	830	840	237520
GAGTVVAVIDAGFDK	15	121	135	217260
NLVAEVLDKEGNVVWTSEVTEQVVK	25	844	868	138750
KVLMSSATALYDEDEKAYFSPR	22	547	568	130860
VLMSSATALYDEDEKAYFSPR	21	548	568	103520
NNFTALTTESNPWTIIK	17	756	772	62254
AGAVGVLIYDNQDK	14	408	421	29326
TRWDGKDKDGKVVANGTYTYR	21	886	906	20613
VVANGTYTYR	10	897	906	20575
VINMSFGNAALAYANLPDETK	21	256	276	19316
NYNNDLASTLGSTRFEK	17	869	885	10781
FKQDPTKEELMSIPYIGFR	19	692	710	6186.4
TITFNATPK	9	453	461	5333.5
MSDFTYVVEDMAGNITYTPVTK	22	1005	1026	2927.1

## Sheet: Dataset S6B
PRGA
Sequence	Length	Start position	End position	Intensity_PRGA_IVIG
YMLFTDHLHGNTYGHAINF	19	458	476	1846300
KLEASGYIGSASYNNYYK	18	287	304	326820
YMLFTDHLHGNTYGHAINFLRVDK	24	458	481	275470
RQLGLPPVTVTAGSQEFAR	19	360	378	202010
YMLFTDHLHGNTYGHAINFL	20	458	477	37995
ALKAGVVMLAAVGLTGFR	18	850	867	11582

## Sheet: Dataset S6C
M1
Sequence	Length	Start position	End position	Intensity_M1_IVIG	Intensity_M1_H1	Intensity_M1__H2	Intensity_M1__H3	Intensity_M1__H4	Intensity_M1__H5	Intensity_M1_H6	Intensity_M1__H7	Intensity_M1_H8	Intensity_M1_S1A	Intensity_M1_S1C	Intensity_M1_S2A	Intensity_M1_S2C	Intensity_M1_S4A	Intensity_M1_S4C
EVIEDLAANNPAIQNIR	17	49	65	77726	352833	76933	395408	72059	126051	357612	15893.7	106504	164742	20824.7	261613	103649	291702	59724.3
ARLENAMEVAGR	12	75	86	0	26988	0	13395	0	0	14539	0	0	9847.67	0	22579.5	3914	0	0
LENAMEVAGR	10	77	86	10796.7	27593.7	12505	55233.7	33097.7	11917.5	88907.7	4398.67	16700.3	46200	18003	60088.7	20011.3	53090.3	0
QALEDQRKDLETK	13	99	111	0	24813	0	10450	6818.67	0	24396.3	0	0	0	0	18362.7	0	0	0
LKELQQDYDLAK	12	112	123	4659.67	55488.3	11834.7	45767	6274	16350.3	68503	0	16500.3	19306	12106.7	40843.3	0	26494.7	0
LKELQQDYDLAKESTSWDR	19	112	130	0	33670	4728.67	34202.3	23055.7	21147.5	85184.7	0	20842.5	4670.33	0	50390	10810.3	21715	0
ELQQDYDLAK	10	114	123	0	7982.67	0	9142.67	0	0	6372	0	0	3521.33	0	4216.33	0	4030	0
ELEEKKEALELAIDQASR	18	136	153	0	21711.7	0	21896.3	0	4643.67	36520	0	7191.67	20712.7	0	42105	11034.3	8400.67	0
EALELAIDQASR	12	142	153	0	4413	0	4222.33	0	0	8004.5	0	0	0	0	5481	0	0	0
ATALEKELEEK	11	158	168	22264.7	103601	14502.3	96795.3	40535.3	23756	110634	5946.5	28997.7	76904.3	11176.3	81308.3	21887.7	65008.3	0
ALELAIDQASQDYNR	15	171	185	52716	114387	49603.3	148820	78350	53529	160318	45584.7	77644.7	75049.7	22531	81256	55638.7	90195.3	19433.3
ANVLEKELETITR	13	186	198	5074.67	78597.7	9930	65617	23678.7	23497	59005.3	1799	23263	33346.7	0	56980	28045.7	17084	0
NLLGNAKLELDQLSSEKEQLTIEK	24	205	228	0	87539.3	99953.7	45056.3	26887	82637	108093	23772.7	32574.3	0	0	21004.7	0	10927.7	0
LELDQLSSEKEQLTIEK	17	212	228	69406.7	138436	40088	100500	89331.3	67215	237535	11635	70384.7	130311	22773.3	149813	76495	165497	0
AKLEEEKQISDASR	14	229	242	18291.5	92982.7	9586.67	82101	37328	91479.3	118644	0	28400.3	62820	9315	96397.7	34644	54848.7	0
QISDASRQSL	10	236	245	0	22011	0	0	0	0	0	0	0	6954	0	5936.33	4402.33	0	0
KQVEKDLANLTAELDKVKEDK	21	257	277	13905.7	14878.7	0	4237.33	0	10016	53617	0	12659	70339.3	29132	63706.7	12166.3	33351	0
DLANLTAELDKVKEDK	16	262	277	3620.67	10252	0	0	0	0	9500.33	0	0	0	0	18773	5772.67	0	0
DLANLTAELDKVKEDKQISDASR	23	262	284	0	11143	0	0	0	8994	20991	0	0	0	0	13559	0	5174	0
KQVEKDLANLTAELDKVKEEK	21	299	319	50154.7	47220	0	43391.3	37963.3	81325	168417	0	52868	243336	99012.3	172917	49850.3	99606	9881.67
DLANLTAELDKVKEEK	16	304	319	0	60870	6966.5	68475	0	4872	63688.7	0	0	0	0	0	0	34903.3	0
DLDASREAKKQVEKALEEANSK	22	332	353	0	0	0	0	0	28591	0	0	0	0	0	0	0	191700	143670
AVPGKGQAPQAGTKPNQNK	19	422	440	5269	0	7928	18547.7	0	0	9083.67	0	0	13285	0	60111	5074	9156	0
