# Supplementary material for: Dissecting the properties of circulating IgG against streptococcal pathogens through a combined systems antigenomics-serology workflow
Source: Nat Commun. 2025 Feb 24;16:1942. doi: 10.1038/s41467-025-57170-5 (PMC11850916; doi:10.1038/s41467-025-57170-5)
Supplement: Supplementary file 10 — Supplementary data 7 [file 41467_2025_57170_MOESM10_ESM.xlsx]

## Sheet: Dataset S7A
Peptides
Protein State	Start	End	Sequence	Peptide Mass	RT (min)	Deut Time (sec)	maxD	Theor Uptake #D	#D	%D	Conf Interval (#D)	#Rep	Confidence	Stddev	p
Apo	1	12	NTVTEDTPVTEQ	1332.6045	0	0	9	0	0	0	n/a	4	Medium	0
Apo	1	12	NTVTEDTPVTEQ	1332.6045	3.3719	30	9	0.097	6.224	69.158	0.543	4	Medium	0.342
Apo	1	12	NTVTEDTPVTEQ	1332.6045	3.381	300	9	0.884	5.903	65.59	0.823	3	Medium	0.331
Apo	1	12	NTVTEDTPVTEQ	1332.6045	3.3952	600	9	1.607	5.991	66.568	0.434	4	Medium	0.273
Apo	1	12	NTVTEDTPVTEQ	1332.6045	3.4106	1800	9	3.55	6.043	67.145	0.8	4	Medium	0.503
Apo	2	12	TVTEDTPVTEQ	1218.5616	3.2078	0	8	0	0	0	n/a	4	Medium	0
Apo	2	12	TVTEDTPVTEQ	1218.5616	3.1822	30	8	0.095	5.295	66.192	0.277	4	Medium	0.174
Apo	2	12	TVTEDTPVTEQ	1218.5616	3.2091	300	8	0.863	4.964	62.047	0.983	3	Medium	0.396
Apo	2	12	TVTEDTPVTEQ	1218.5616	3.2268	600	8	1.565	4.95	61.873	0.361	4	Medium	0.227
Apo	2	12	TVTEDTPVTEQ	1218.5616	3.235	1800	8	3.429	4.83	60.381	0.146	4	Medium	0.092
Apo	13	21	AVETPQPTA	912.4552	0	0	5	0	0	0	n/a	4	Medium	0
Apo	13	21	AVETPQPTA	912.4552	2.8899	30	5	0.035	3.623	72.456	0.198	4	Medium	0.124
Apo	13	21	AVETPQPTA	912.4552	2.9171	300	5	0.342	3.392	67.841	0.631	3	Medium	0.254
Apo	13	21	AVETPQPTA	912.4552	2.9209	600	5	0.657	3.363	67.254	0.214	4	Medium	0.135
Apo	13	21	AVETPQPTA	912.4552	2.8911	1800	5	1.698	3.324	66.475	0.106	3	Medium	0.043
Apo	13	42	AVETPQPTAVSEEVPSSKETKTPQTPDDAE	3167.4993	3.609	0	23	0	0	0	n/a	4	High	0
Apo	13	42	AVETPQPTAVSEEVPSSKETKTPQTPDDAE	3167.4993	3.5855	30	23	0.267	14.057	61.119	0.716	4	High	0.45
Apo	13	42	AVETPQPTAVSEEVPSSKETKTPQTPDDAE	3167.4993	3.5948	300	23	2.41	13.426	58.375	2.526	3	High	1.017
Apo	13	42	AVETPQPTAVSEEVPSSKETKTPQTPDDAE	3167.4993	3.6166	600	23	4.375	13.257	57.637	0.964	4	High	0.606
Apo	13	42	AVETPQPTAVSEEVPSSKETKTPQTPDDAE	3167.4993	3.6189	1800	23	9.862	12.936	56.242	0.257	4	High	0.162
Apo	14	42	VETPQPTAVSEEVPSSKETKTPQTPDDAE	3096.4622	3.5701	0	22	0	0	0	n/a	4	High	0
Apo	14	42	VETPQPTAVSEEVPSSKETKTPQTPDDAE	3096.4622	3.5689	30	22	0.26	13.631	61.96	0.588	4	Medium	0.369
Apo	14	42	VETPQPTAVSEEVPSSKETKTPQTPDDAE	3096.4622	3.5695	300	22	2.349	13.085	59.478	2.447	3	Medium	0.985
Apo	14	42	VETPQPTAVSEEVPSSKETKTPQTPDDAE	3096.4622	3.5772	600	22	4.256	12.92	58.727	0.954	4	Medium	0.599
Apo	14	42	VETPQPTAVSEEVPSSKETKTPQTPDDAE	3096.4622	3.5783	1800	22	9.546	12.581	57.186	0.302	4	Medium	0.19
Apo	14	43	VETPQPTAVSEEVPSSKETKTPQTPDDAEE	3225.5048	3.5951	0	23	0	0	0	n/a	4	High	0
Apo	14	43	VETPQPTAVSEEVPSSKETKTPQTPDDAEE	3225.5048	3.5631	30	23	0.277	13.639	59.299	0.702	4	Medium	0.441
Apo	14	43	VETPQPTAVSEEVPSSKETKTPQTPDDAEE	3225.5048	3.5779	300	23	2.498	13.215	57.457	2.777	3	Medium	1.118
Apo	14	43	VETPQPTAVSEEVPSSKETKTPQTPDDAEE	3225.5048	3.5873	600	23	4.532	13.078	56.861	1.101	4	Medium	0.692
Apo	14	43	VETPQPTAVSEEVPSSKETKTPQTPDDAEE	3225.5048	3.5815	1800	23	10.166	12.826	55.764	0.474	4	Medium	0.298
Apo	22	42	VSEEVPSSKETKTPQTPDDAE	2273.0546	2.9112	0	16	0	0	0	n/a	4	High	0
Apo	22	42	VSEEVPSSKETKTPQTPDDAE	2273.0546	2.8927	30	16	0.219	9.031	56.443	0.566	4	Medium	0.356
Apo	22	42	VSEEVPSSKETKTPQTPDDAE	2273.0546	2.9199	300	16	1.945	8.552	53.449	1.281	3	Medium	0.516
Apo	22	42	VSEEVPSSKETKTPQTPDDAE	2273.0546	2.9198	600	16	3.48	8.536	53.348	0.558	4	Medium	0.351
Apo	22	42	VSEEVPSSKETKTPQTPDDAE	2273.0546	2.9402	1800	16	7.542	8.317	51.983	0.176	4	Medium	0.111
Apo	43	96	ETIADDANDLAPQAPAKTADTPATSKATIRDLNDPSQVKTLQEKAGKGAGTVVA	5459.8019	4.2576	0	48	0	0	0	n/a	4	High	0
Apo	43	96	ETIADDANDLAPQAPAKTADTPATSKATIRDLNDPSQVKTLQEKAGKGAGTVVA	5459.8019	4.2233	30	48	0.609	18.497	38.536	1.025	4	High	0.644
Apo	43	96	ETIADDANDLAPQAPAKTADTPATSKATIRDLNDPSQVKTLQEKAGKGAGTVVA	5459.8019	4.1703	300	48	5.534	18.874	39.321		1	High	0
Apo	43	96	ETIADDANDLAPQAPAKTADTPATSKATIRDLNDPSQVKTLQEKAGKGAGTVVA	5459.8019	4.2325	600	48	10.06	18.841	39.251	0.617	3	High	0.248
Apo	43	96	ETIADDANDLAPQAPAKTADTPATSKATIRDLNDPSQVKTLQEKAGKGAGTVVA	5459.8019	4.2598	1800	48	22.222	19.662	40.963	0.501	4	High	0.315
Apo	44	96	TIADDANDLAPQAPAKTADTPATSKATIRDLNDPSQVKTLQEKAGKGAGTVVA	5330.7593	4.211	0	47	0	0	0	n/a	4	Medium	0
Apo	44	96	TIADDANDLAPQAPAKTADTPATSKATIRDLNDPSQVKTLQEKAGKGAGTVVA	5330.7593	4.13	30	47	0.607	17.716	37.693	0.852	4	Medium	0.536
Apo	44	96	TIADDANDLAPQAPAKTADTPATSKATIRDLNDPSQVKTLQEKAGKGAGTVVA	5330.7593	4.0971	300	47	5.517	17.929	38.146		1	Medium	0
Apo	44	96	TIADDANDLAPQAPAKTADTPATSKATIRDLNDPSQVKTLQEKAGKGAGTVVA	5330.7593	4.1641	600	47	10.026	18.291	38.917	0.863	4	Medium	0.542
Apo	44	96	TIADDANDLAPQAPAKTADTPATSKATIRDLNDPSQVKTLQEKAGKGAGTVVA	5330.7593	4.1915	1800	47	22.124	18.801	40.002	0.29	4	Medium	0.182
Apo	97	102	VIDAGF	620.317	0	0	4	0	0	0	n/a	4	Medium	0
Apo	97	102	VIDAGF	620.317	5.1308	30	4	0.063	1.002	25.058	0.104	4	Medium	0.065
Apo	97	102	VIDAGF	620.317	5.1635	300	4	0.577	1.275	31.882	0.117	3	Medium	0.047
Apo	97	102	VIDAGF	620.317	5.1391	600	4	1.059	1.194	29.852	0.262	4	Medium	0.165
Apo	97	102	VIDAGF	620.317	5.1634	1800	4	2.339	1.352	33.799	0.34	4	Medium	0.214
Apo	97	138	VIDAGFDKNHEAWRLTDKTKARYQSKEDLEKAKKEHGITYGE	4904.4845	3.7392	0	40	0	0	0	n/a	4	High	0
Apo	97	138	VIDAGFDKNHEAWRLTDKTKARYQSKEDLEKAKKEHGITYGE	4904.4845	3.7462	30	40	0.564	8.303	20.757	0.823	4	Medium	0.517
Apo	97	138	VIDAGFDKNHEAWRLTDKTKARYQSKEDLEKAKKEHGITYGE	4904.4845	3.7472	300	40	5.1	9.883	24.708	1.184	3	High	0.477
Apo	97	138	VIDAGFDKNHEAWRLTDKTKARYQSKEDLEKAKKEHGITYGE	4904.4845	3.7619	600	40	9.213	10.391	25.976	0.636	4	High	0.4
Apo	97	138	VIDAGFDKNHEAWRLTDKTKARYQSKEDLEKAKKEHGITYGE	4904.4845	3.7817	1800	40	19.9	11.182	27.954	0.367	4	High	0.23
Apo	97	139	VIDAGFDKNHEAWRLTDKTKARYQSKEDLEKAKKEHGITYGEW	5090.5638	4.2031	0	41	0	0	0	n/a	4	High	0
Apo	97	139	VIDAGFDKNHEAWRLTDKTKARYQSKEDLEKAKKEHGITYGEW	5090.5638	4.1899	30	41	0.571	8.097	19.749	0.761	4	High	0.478
Apo	97	139	VIDAGFDKNHEAWRLTDKTKARYQSKEDLEKAKKEHGITYGEW	5090.5638	4.1979	300	41	5.168	9.825	23.964	1.074	3	High	0.432
Apo	97	139	VIDAGFDKNHEAWRLTDKTKARYQSKEDLEKAKKEHGITYGEW	5090.5638	4.2159	600	41	9.344	10.378	25.313	0.608	4	High	0.382
Apo	97	139	VIDAGFDKNHEAWRLTDKTKARYQSKEDLEKAKKEHGITYGEW	5090.5638	4.239	1800	41	20.243	11.275	27.501	0.439	4	High	0.276
Apo	140	146	VNDKVAY	807.4127	3.3392	0	5	0	0	0	n/a	4	High	0
Apo	140	146	VNDKVAY	807.4127	3.3248	30	5	0.073	0.372	7.442	0.017	4	Medium	0.01
Apo	140	146	VNDKVAY	807.4127	3.3401	300	5	0.661	0.476	9.511	0.064	3	Medium	0.026
Apo	140	146	VNDKVAY	807.4127	3.359	600	5	1.192	0.522	10.447	0.024	4	Medium	0.015
Apo	140	146	VNDKVAY	807.4127	3.3591	1800	5	2.539	0.605	12.107	0.032	4	Medium	0.02
Apo	147	165	YHDYSKDGKTAVDQEHGTH	2186.9617	2.5222	0	17	0	0	0	n/a	4	Medium	0
Apo	147	165	YHDYSKDGKTAVDQEHGTH	2186.9617	2.4705	30	17	0.367	8.348	49.104	0.471	4	Medium	0.296
Apo	147	165	YHDYSKDGKTAVDQEHGTH	2186.9617	2.4877	300	17	3.047	8.172	48.071	0.913	3	Medium	0.368
Apo	147	165	YHDYSKDGKTAVDQEHGTH	2186.9617	2.5132	600	17	5.176	7.856	46.212	0.399	3	Medium	0.161
Apo	147	165	YHDYSKDGKTAVDQEHGTH	2186.9617	2.5054	1800	17	10.068	8.217	48.334	0.394	4	Medium	0.248
Apo	147	193	YHDYSKDGKTAVDQEHGTHVSGILSGNAPSETKEPYRLEGAMPEAQL	5112.4159	4.6356	0	42	0	0	0	n/a	4	High	0
Apo	147	193	YHDYSKDGKTAVDQEHGTHVSGILSGNAPSETKEPYRLEGAMPEAQL	5112.4159	4.6196	30	42	0.621	9.893	23.556	0.57	4	High	0.358
Apo	147	193	YHDYSKDGKTAVDQEHGTHVSGILSGNAPSETKEPYRLEGAMPEAQL	5112.4159	4.629	300	42	5.424	10.319	24.57	1.206	3	High	0.485
Apo	147	193	YHDYSKDGKTAVDQEHGTHVSGILSGNAPSETKEPYRLEGAMPEAQL	5112.4159	4.6571	600	42	9.616	10.443	24.865	0.529	4	High	0.333
Apo	147	193	YHDYSKDGKTAVDQEHGTHVSGILSGNAPSETKEPYRLEGAMPEAQL	5112.4159	4.6659	1800	42	20.553	10.662	25.386	0.339	4	High	0.213
Apo	195	206	LMRVEIVNGLAD	1328.7122	5.2376	0	10	0	0	0	n/a	4	High	0
Apo	195	206	LMRVEIVNGLAD	1328.7122	5.22	30	10	0.088	3.755	37.554	0.22	4	High	0.138
Apo	195	206	LMRVEIVNGLAD	1328.7122	5.2377	300	10	0.833	4.114	41.138	0.628	3	High	0.253
Apo	195	206	LMRVEIVNGLAD	1328.7122	5.2684	600	10	1.57	4.132	41.324	0.269	4	High	0.169
Apo	195	206	LMRVEIVNGLAD	1328.7122	5.2773	1800	10	3.784	4.106	41.063	0.107	4	High	0.067
Apo	197	206	RVEIVNGLAD	1084.5876	0	0	8	0	0	0	n/a	4	Medium	0
Apo	197	206	RVEIVNGLAD	1084.5876	4.3425	30	8	0.078	3.638	45.477	0.238	4	Medium	0.149
Apo	197	206	RVEIVNGLAD	1084.5876	4.3645	300	8	0.736	3.967	49.588	0.614	3	Medium	0.247
Apo	197	206	RVEIVNGLAD	1084.5876	4.3843	600	8	1.381	3.996	49.951	0.289	4	Medium	0.182
Apo	197	206	RVEIVNGLAD	1084.5876	4.418	1800	8	3.278	3.907	48.834	0.147	4	Medium	0.092
Apo	207	228	YARNYAQAIRDAVNLGAKVINM	2450.2852	0	0	20	0	0	0	n/a	4	Medium	0
Apo	207	228	YARNYAQAIRDAVNLGAKVINM	2450.2852	6.5663	30	20	0.224	1.544	7.721	0.061	4	Medium	0.038
Apo	207	228	YARNYAQAIRDAVNLGAKVINM	2450.2852	6.5868	300	20	2.072	1.854	9.27	0.212	3	Medium	0.086
Apo	207	228	YARNYAQAIRDAVNLGAKVINM	2450.2852	6.6479	600	20	3.815	2.082	10.411	0.042	4	Medium	0.027
Apo	207	228	YARNYAQAIRDAVNLGAKVINM	2450.2852	6.6461	1800	20	8.637	2.73	13.651	0.083	4	Medium	0.052
Apo	211	217	YAQAIRD	835.4188	2.9134	0	5	0	0	0	n/a	4	High	0
Apo	211	217	YAQAIRD	835.4188	2.8932	30	5	0.058	0.586	11.71	0.017	4	Medium	0.011
Apo	211	217	YAQAIRD	835.4188	2.9103	300	5	0.537	0.623	12.451	0.04	3	Medium	0.016
Apo	211	217	YAQAIRD	835.4188	2.9158	600	5	0.985	0.657	13.14	0.017	4	Medium	0.011
Apo	211	217	YAQAIRD	835.4188	2.9311	1800	5	2.194	0.779	15.577	0.042	4	Medium	0.026
Apo	215	228	IRDAVNLGAKVINM	1512.8446	0	0	12	0	0	0	n/a	4	Medium	0
Apo	215	228	IRDAVNLGAKVINM	1512.8446	4.874	30	12	0.146	0.891	7.421	0.022	4	Medium	0.014
Apo	215	228	IRDAVNLGAKVINM	1512.8446	4.9042	300	12	1.331	0.923	7.69	0.047	3	Medium	0.019
Apo	215	228	IRDAVNLGAKVINM	1512.8446	4.9184	600	12	2.419	0.989	8.244	0.024	4	Medium	0.015
Apo	215	228	IRDAVNLGAKVINM	1512.8446	4.932	1800	12	5.269	1.122	9.35	0.054	4	Medium	0.034
Apo	218	227	AVNLGAKVIN	997.592	3.005	0	8	0	0	0	n/a	4	High	0
Apo	218	227	AVNLGAKVIN	997.592	2.986	30	8	0.078	0.429	5.367	0.02	4	High	0.013
Apo	218	227	AVNLGAKVIN	997.592	2.9982	300	8	0.72	0.454	5.67	0.02	3	Medium	0.008
Apo	218	227	AVNLGAKVIN	997.592	3.0157	600	8	1.322	0.454	5.675	0.021	4	Medium	0.013
Apo	218	227	AVNLGAKVIN	997.592	3.0302	1800	8	3.002	0.459	5.736	0.022	4	High	0.014
Apo	218	228	AVNLGAKVINM	1128.6325	4.9513	0	9	0	0	0	n/a	4	High	0
Apo	218	228	AVNLGAKVINM	1128.6325	4.9365	30	9	0.088	0.746	8.287	0.02	4	High	0.013
Apo	218	228	AVNLGAKVINM	1128.6325	4.9505	300	9	0.812	0.804	8.929	0.083	3	High	0.033
Apo	218	228	AVNLGAKVINM	1128.6325	4.9739	600	9	1.498	0.844	9.379	0.029	4	High	0.018
Apo	218	228	AVNLGAKVINM	1128.6325	4.9901	1800	9	3.443	0.969	10.762	0.024	4	High	0.015
Apo	218	235	AVNLGAKVINMSFGNAAL	1788.9556	0	0	16	0	0	0	n/a	4	Medium	0
Apo	218	235	AVNLGAKVINMSFGNAAL	1788.9556	6.0807	30	16	0.184	2.757	17.231	0.594	3	Medium	0.239
Apo	218	235	AVNLGAKVINMSFGNAAL	1788.9556	6.1279	300	16	1.702	2.688	16.797	1.042	3	Medium	0.42
Apo	218	235	AVNLGAKVINMSFGNAAL	1788.9556	6.1469	600	16	3.138	2.787	17.42	0.48	4	Medium	0.302
Apo	218	235	AVNLGAKVINMSFGNAAL	1788.9556	6.1631	1800	16	7.119	2.895	18.096	0.306	4	Medium	0.192
Apo	222	228	GAKVINM	731.4	0	0	5	0	0	0	n/a	4	Medium	0
Apo	222	228	GAKVINM	731.4	3.8116	30	5	0.029	0.369	7.39	0.039	4	Medium	0.025
Apo	222	228	GAKVINM	731.4	3.8345	300	5	0.278	0.434	8.676	0.047	3	Medium	0.019
Apo	222	228	GAKVINM	731.4	3.8442	600	5	0.536	0.451	9.017	0.029	4	Medium	0.018
Apo	222	228	GAKVINM	731.4	3.857	1800	5	1.398	0.586	11.712	0.037	4	Medium	0.023
Apo	229	235	SFGNAAL	678.3337	4.9101	0	5	0	0	0	n/a	4	High	0
Apo	229	235	SFGNAAL	678.3337	4.8846	30	5	0.077	1.507	30.135	0.101	4	High	0.063
Apo	229	235	SFGNAAL	678.3337	4.91	300	5	0.708	1.522	30.441	0.202	3	High	0.081
Apo	229	235	SFGNAAL	678.3337	4.9315	600	5	1.296	1.505	30.105	0.084	4	High	0.053
Apo	229	235	SFGNAAL	678.3337	4.9433	1800	5	2.828	1.512	30.235	0.041	4	High	0.026
Apo	234	257	ALAYANLPDETKKAFDYAKSKGVS	2586.3329	0	0	21	0	0	0	n/a	4	Medium	0
Apo	234	257	ALAYANLPDETKKAFDYAKSKGVS	2586.3329	5.1657	30	21	0.231	3.015	14.359	0.122	4	Medium	0.076
Apo	234	257	ALAYANLPDETKKAFDYAKSKGVS	2586.3329	5.1585	300	21	2.18	3.499	16.662	0.562	3	Medium	0.226
Apo	234	257	ALAYANLPDETKKAFDYAKSKGVS	2586.3329	5.1423	600	21	4.098	3.994	19.021	0.995	4	Medium	0.625
Apo	234	257	ALAYANLPDETKKAFDYAKSKGVS	2586.3329	5.1855	1800	21	9.795	4.229	20.14	0.478	4	Medium	0.3
Apo	237	257	YANLPDETKKAFDYAKSKGVS	2331.1746	4.8354	0	18	0	0	0	n/a	4	Medium	0
Apo	237	257	YANLPDETKKAFDYAKSKGVS	2331.1746	4.8233	30	18	0.195	2.09	11.613	0.243	4	Medium	0.153
Apo	237	257	YANLPDETKKAFDYAKSKGVS	2331.1746	4.8316	300	18	1.844	2.183	12.13	0.267	3	High	0.107
Apo	237	257	YANLPDETKKAFDYAKSKGVS	2331.1746	4.9006	600	18	3.465	2.306	12.811	0.336	4	Medium	0.211
Apo	237	257	YANLPDETKKAFDYAKSKGVS	2331.1746	4.8726	1800	18	8.283	2.623	14.575	0.131	4	High	0.083
Apo	250	257	YAKSKGVS	838.4549	1.7083	0	6	0	0	0	n/a	4	High	0
Apo	250	257	YAKSKGVS	838.4549	1.7213	30	6	0.054	0.424	7.069	0.052	4	High	0.032
Apo	250	257	YAKSKGVS	838.4549	1.7118	300	6	0.516	0.389	6.479	0.171	3	Medium	0.069
Apo	250	257	YAKSKGVS	838.4549	1.7125	600	6	0.985	0.436	7.267	0.036	4	High	0.023
Apo	250	257	YAKSKGVS	838.4549	1.7203	1800	6	2.478	0.509	8.488	0.037	4	High	0.023
Apo	258	295	IVTSAGNDSSFGGKTRLPLADHPDYGVVGTPAAADSTL	3756.8594	4.9421	0	33	0	0	0	n/a	4	High	0
Apo	258	295	IVTSAGNDSSFGGKTRLPLADHPDYGVVGTPAAADSTL	3756.8594	4.9275	30	33	0.513	5.726	17.351	0.336	4	High	0.211
Apo	258	295	IVTSAGNDSSFGGKTRLPLADHPDYGVVGTPAAADSTL	3756.8594	4.932	300	33	4.542	6.537	19.808	0.835	3	High	0.336
Apo	258	295	IVTSAGNDSSFGGKTRLPLADHPDYGVVGTPAAADSTL	3756.8594	4.9745	600	33	8.084	6.797	20.597	0.313	4	High	0.196
Apo	258	295	IVTSAGNDSSFGGKTRLPLADHPDYGVVGTPAAADSTL	3756.8594	4.9527	1800	33	17.013	7.16	21.697	0.328	4	Medium	0.206
Apo	283	295	GVVGTPAAADSTL	1157.5928	0	0	10	0	0	0	n/a	4	Medium	0
Apo	283	295	GVVGTPAAADSTL	1157.5928	4.2221	30	10	0.138	4.528	45.284	0.039	4	Medium	0.024
Apo	283	295	GVVGTPAAADSTL	1157.5928	4.2501	300	10	1.261	4.501	45.014	0.206	3	Medium	0.083
Apo	283	295	GVVGTPAAADSTL	1157.5928	4.2468	600	10	2.294	4.577	45.765	0.036	4	Medium	0.023
Apo	283	295	GVVGTPAAADSTL	1157.5928	4.2932	1800	10	4.974	4.494	44.942	0.12	4	Medium	0.076
Apo	296	308	TVASYSPDKQLTE	1437.6987	3.903	0	10	0	0	0	n/a	4	High	0
Apo	296	308	TVASYSPDKQLTE	1437.6987	3.8784	30	10	0.096	1.878	18.782	0.053	4	High	0.033
Apo	296	308	TVASYSPDKQLTE	1437.6987	3.8925	300	10	0.915	2.376	23.76	0.311	3	High	0.125
Apo	296	308	TVASYSPDKQLTE	1437.6987	3.9074	600	10	1.733	2.479	24.789	0.223	4	High	0.14
Apo	296	308	TVASYSPDKQLTE	1437.6987	3.9125	1800	10	4.251	2.592	25.918	0.045	4	High	0.028
Apo	296	310	TVASYSPDKQLTETA	1609.7835	4.0636	0	12	0	0	0	n/a	4	Medium	0
Apo	296	310	TVASYSPDKQLTETA	1609.7835	4.0491	30	12	0.116	2.007	16.722	0.12	4	Medium	0.075
Apo	296	310	TVASYSPDKQLTETA	1609.7835	4.0705	300	12	1.102	2.497	20.81	0.276	3	High	0.111
Apo	296	310	TVASYSPDKQLTETA	1609.7835	4.0863	600	12	2.09	2.597	21.641	0.137	4	Medium	0.086
Apo	296	310	TVASYSPDKQLTETA	1609.7835	3.9452	1800	12	5.139	2.969	24.743	0.65	4	Medium	0.408
Apo	311	325	MVKTDDQQDKEMPVL	1775.8434	4.6425	0	12	0	0	0	n/a	4	Medium	0
Apo	311	325	MVKTDDQQDKEMPVL	1775.8434	4.6088	30	12	0.194	2.631	21.927	0.208	4	High	0.131
Apo	311	325	MVKTDDQQDKEMPVL	1775.8434	4.6298	300	12	1.688	3.1	25.83	0.504	3	High	0.203
Apo	311	325	MVKTDDQQDKEMPVL	1775.8434	4.6444	600	12	2.957	3.207	26.723	0.286	4	Medium	0.179
Apo	311	325	MVKTDDQQDKEMPVL	1775.8434	4.659	1800	12	5.998	3.462	28.854	0.111	4	High	0.07
Apo	312	325	VKTDDQQDKEMPVL	1644.8029	4.5261	0	11	0	0	0	n/a	4	High	0
Apo	312	325	VKTDDQQDKEMPVL	1644.8029	4.499	30	11	0.189	2.766	25.148	0.174	4	High	0.109
Apo	312	325	VKTDDQQDKEMPVL	1644.8029	4.5253	300	11	1.642	3.131	28.462	0.503	3	High	0.202
Apo	312	325	VKTDDQQDKEMPVL	1644.8029	4.5421	600	11	2.869	3.225	29.318	0.199	4	High	0.125
Apo	312	325	VKTDDQQDKEMPVL	1644.8029	4.5403	1800	11	5.755	3.342	30.378	0.062	4	High	0.039
Apo	326	337	STNRFEPNKAYD	1440.6633	3.4558	0	9	0	0	0	n/a	4	High	0
Apo	326	337	STNRFEPNKAYD	1440.6633	3.4271	30	9	0.102	2.514	27.933	0.152	4	High	0.095
Apo	326	337	STNRFEPNKAYD	1440.6633	3.4455	300	9	0.966	3.168	35.204	0.574	3	High	0.231
Apo	326	337	STNRFEPNKAYD	1440.6633	3.4626	600	9	1.817	3.347	37.193	0.215	4	High	0.135
Apo	326	337	STNRFEPNKAYD	1440.6633	3.462	1800	9	4.333	3.52	39.109	0.066	4	High	0.041
Apo	326	339	STNRFEPNKAYDYA	1674.7638	4.1463	0	11	0	0	0	n/a	4	High	0
Apo	326	339	STNRFEPNKAYDYA	1674.7638	4.1331	30	11	0.126	2.528	22.985	0.119	4	Medium	0.075
Apo	326	339	STNRFEPNKAYDYA	1674.7638	4.1549	300	11	1.191	3.22	29.275	0.512	3	Medium	0.206
Apo	326	339	STNRFEPNKAYDYA	1674.7638	4.154	600	11	2.241	3.359	30.537	0.244	4	Medium	0.153
Apo	326	339	STNRFEPNKAYDYA	1674.7638	4.1727	1800	11	5.354	3.578	32.527	0.124	4	High	0.078
Apo	338	349	YAYANRGMKEDD	1431.6089	3.0232	0	10	0	0	0	n/a	4	High	0
Apo	338	349	YAYANRGMKEDD	1431.6089	2.9923	30	10	0.186	2.825	28.252	0.198	4	High	0.125
Apo	338	349	YAYANRGMKEDD	1431.6089	3.0152	300	10	1.608	2.849	28.486	0.515	3	High	0.207
Apo	338	349	YAYANRGMKEDD	1431.6089	3.0232	600	10	2.795	2.874	28.74	0.212	4	High	0.133
Apo	338	349	YAYANRGMKEDD	1431.6089	3.0575	1800	10	5.604	3.089	30.891	0.037	4	High	0.023
Apo	338	359	YAYANRGMKEDDFKDVKGKIAL	2531.2842	4.3417	0	20	0	0	0	n/a	4	High	0
Apo	338	359	YAYANRGMKEDDFKDVKGKIAL	2531.2842	4.3362	30	20	0.271	4.057	20.285	0.257	4	High	0.161
Apo	338	359	YAYANRGMKEDDFKDVKGKIAL	2531.2842	4.3502	300	20	2.416	4.731	23.654	0.78	3	High	0.314
Apo	338	359	YAYANRGMKEDDFKDVKGKIAL	2531.2842	4.366	600	20	4.322	5.005	25.024	0.329	4	High	0.207
Apo	338	359	YAYANRGMKEDDFKDVKGKIAL	2531.2842	4.3594	1800	20	9.329	5.499	27.497	0.168	4	Medium	0.106
Apo	340	349	YANRGMKEDD	1197.5084	2.2206	0	8	0	0	0	n/a	4	High	0
Apo	340	349	YANRGMKEDD	1197.5084	2.22	30	8	0.166	2.129	26.617	0.14	4	High	0.088
Apo	340	349	YANRGMKEDD	1197.5084	2.2303	300	8	1.415	2.15	26.872	0.579	3	High	0.233
Apo	340	349	YANRGMKEDD	1197.5084	2.2361	600	8	2.429	2.175	27.185	0.094	4	High	0.059
Apo	340	349	YANRGMKEDD	1197.5084	2.2388	1800	8	4.697	2.441	30.515	0.125	4	Medium	0.079
Apo	340	359	YANRGMKEDDFKDVKGKIAL	2297.1838	4.1667	0	18	0	0	0	n/a	4	High	0
Apo	340	359	YANRGMKEDDFKDVKGKIAL	2297.1838	4.135	30	18	0.251	3.592	19.954	0.242	4	High	0.152
Apo	340	359	YANRGMKEDDFKDVKGKIAL	2297.1838	4.1541	300	18	2.224	4.271	23.729	0.604	3	High	0.243
Apo	340	359	YANRGMKEDDFKDVKGKIAL	2297.1838	4.1679	600	18	3.957	4.528	25.156	0.261	4	High	0.164
Apo	340	359	YANRGMKEDDFKDVKGKIAL	2297.1838	4.181	1800	18	8.422	5.028	27.934	0.164	4	High	0.103
Apo	351	359	KDVKGKIAL	970.6175	0	0	7	0	0	0	n/a	4	Medium	0
Apo	351	359	KDVKGKIAL	970.6175	3.1937	30	7	0.046	1.212	17.321	0.095	4	Medium	0.06
Apo	351	359	KDVKGKIAL	970.6175	3.2151	300	7	0.445	1.534	21.914	0.37	3	Medium	0.149
Apo	351	359	KDVKGKIAL	970.6175	3.2262	600	7	0.855	1.679	23.98	0.123	4	Medium	0.077
Apo	351	359	KDVKGKIAL	970.6175	3.2466	1800	7	2.208	1.818	25.969	0.066	4	Medium	0.041
Apo	368	383	KDKVANAKKAGAVGVL	1567.9409	3.0872	0	14	0	0	0	n/a	4	High	0
Apo	368	383	KDKVANAKKAGAVGVL	1567.9409	3.0744	30	14	0.161	1.319	9.424	0.027	4	High	0.017
Apo	368	383	KDKVANAKKAGAVGVL	1567.9409	3.0865	300	14	1.495	1.409	10.063	0.127	3	High	0.051
Apo	368	383	KDKVANAKKAGAVGVL	1567.9409	3.1049	600	14	2.764	1.486	10.615	0.063	4	High	0.039
Apo	368	383	KDKVANAKKAGAVGVL	1567.9409	3.1128	1800	14	6.312	1.739	12.423	0.041	4	High	0.026
Apo	384	395	IYDNQDKGFPIE	1437.6776	3.8938	0	9	0	0	0	n/a	4	High	0
Apo	384	395	IYDNQDKGFPIE	1437.6776	3.8702	30	9	0.143	1.901	21.125	0.076	4	High	0.048
Apo	384	395	IYDNQDKGFPIE	1437.6776	3.8959	300	9	1.284	2.38	26.448	0.294	3	High	0.118
Apo	384	395	IYDNQDKGFPIE	1437.6776	3.9029	600	9	2.302	2.491	27.683	0.138	4	High	0.087
Apo	384	395	IYDNQDKGFPIE	1437.6776	3.9132	1800	9	4.82	2.6	28.885	0.062	4	High	0.039
Apo	384	396	IYDNQDKGFPIEL	1550.7616	6.1387	0	10	0	0	0	n/a	4	High	0
Apo	384	396	IYDNQDKGFPIEL	1550.7616	6.0977	30	10	0.148	2.545	25.452	0.157	4	High	0.098
Apo	384	396	IYDNQDKGFPIEL	1550.7616	6.1194	300	10	1.33	2.725	27.253	0.297	3	High	0.12
Apo	384	396	IYDNQDKGFPIEL	1550.7616	6.1538	600	10	2.393	2.878	28.777	0.152	4	High	0.096
Apo	384	396	IYDNQDKGFPIEL	1550.7616	6.1758	1800	10	5.068	3.298	32.985	0.12	4	High	0.075
Apo	384	405	IYDNQDKGFPIELPNVDQMPAA	2474.1787	6.0438	0	17	0	0	0	n/a	4	High	0
Apo	384	405	IYDNQDKGFPIELPNVDQMPAA	2474.1787	6.0399	30	17	0.234	5.087	29.921	0.379	4	Medium	0.238
Apo	384	405	IYDNQDKGFPIELPNVDQMPAA	2474.1787	6.0684	300	17	2.142	5.612	33.012	1.11	3	Medium	0.447
Apo	384	405	IYDNQDKGFPIELPNVDQMPAA	2474.1787	6.0845	600	17	3.903	5.871	34.534	0.418	4	Medium	0.263
Apo	384	405	IYDNQDKGFPIELPNVDQMPAA	2474.1787	6.1014	1800	17	8.551	6.458	37.988	0.084	4	Medium	0.053
Apo	384	406	IYDNQDKGFPIELPNVDQMPAAF	2621.2471	6.6671	0	18	0	0	0	n/a	4	High	0
Apo	384	406	IYDNQDKGFPIELPNVDQMPAAF	2621.2471	6.6675	30	18	0.242	5.129	28.493	0.289	4	High	0.182
Apo	384	406	IYDNQDKGFPIELPNVDQMPAAF	2621.2471	6.6637	300	18	2.213	5.656	31.422	0.772	3	High	0.311
Apo	384	406	IYDNQDKGFPIELPNVDQMPAAF	2621.2471	6.7092	600	18	4.04	5.95	33.053	0.284	4	High	0.178
Apo	384	406	IYDNQDKGFPIELPNVDQMPAAF	2621.2471	6.6922	1800	18	8.908	6.663	37.014	0.429	4	Medium	0.269
Apo	393	406	PIELPNVDQMPAAF	1540.7595	0	0	10	0	0	0	n/a	4	Medium	0
Apo	393	406	PIELPNVDQMPAAF	1540.7595	6.527	30	10	0.103	2.782	27.824	0.157	4	Medium	0.099
Apo	393	406	PIELPNVDQMPAAF	1540.7595	6.5508	300	10	0.973	3.189	31.894	0.398	3	Medium	0.16
Apo	393	406	PIELPNVDQMPAAF	1540.7595	6.5978	600	10	1.823	3.426	34.257	0.136	4	Medium	0.085
Apo	393	406	PIELPNVDQMPAAF	1540.7595	6.6101	1800	10	4.324	3.86	38.602	0.083	4	Medium	0.052
Apo	397	406	PNVDQMPAAF	1088.4961	5.5607	0	7	0	0	0	n/a	4	Medium	0
Apo	397	406	PNVDQMPAAF	1088.4961	5.551	30	7	0.085	2	28.571	0.114	4	Medium	0.072
Apo	397	406	PNVDQMPAAF	1088.4961	5.5674	300	7	0.799	2.299	32.848	0.335	3	Medium	0.135
Apo	397	406	PNVDQMPAAF	1088.4961	5.6024	600	7	1.486	2.433	34.751	0.142	4	Medium	0.089
Apo	397	406	PNVDQMPAAF	1088.4961	5.6162	1800	7	3.431	2.599	37.128	0.05	4	Medium	0.031
Apo	406	414	FISRKDGLL	1047.6077	4.4359	0	7	0	0	0	n/a	4	Medium	0
Apo	406	414	FISRKDGLL	1047.6077	4.4618	30	7	0.079	0.507	7.247	0.051	4	Medium	0.032
Apo	406	414	FISRKDGLL	1047.6077	4.49	300	7	0.739	0.695	9.932	0.098	3	High	0.039
Apo	406	414	FISRKDGLL	1047.6077	4.5124	600	7	1.376	0.74	10.572	0.083	4	Medium	0.052
Apo	406	414	FISRKDGLL	1047.6077	4.5132	1800	7	3.201	0.917	13.106	0.034	4	Medium	0.021
Apo	406	425	FISRKDGLLLKDNPQKTITF	2333.3107	0	0	17	0	0	0	n/a	4	Medium	0
Apo	406	425	FISRKDGLLLKDNPQKTITF	2333.3107	4.6915	30	17	0.181	2.303	13.544	0.243	3	Medium	0.098
Apo	406	425	FISRKDGLLLKDNPQKTITF	2333.3107	4.748	300	17	1.653	2.736	16.093	0.362	3	Medium	0.146
Apo	406	425	FISRKDGLLLKDNPQKTITF	2333.3107	4.7734	600	17	3.023	2.811	16.535	0.092	4	Medium	0.058
Apo	406	425	FISRKDGLLLKDNPQKTITF	2333.3107	4.7506	1800	17	6.783	3.049	17.934	0.027	4	Medium	0.017
Apo	407	414	ISRKDGLL	900.5392	3.9576	0	6	0	0	0	n/a	4	Medium	0
Apo	407	414	ISRKDGLL	900.5392	3.9486	30	6	0.073	0.497	8.284	0.039	4	Medium	0.025
Apo	407	414	ISRKDGLL	900.5392	3.9752	300	6	0.679	0.676	11.262	0.071	3	Medium	0.029
Apo	407	414	ISRKDGLL	900.5392	3.9857	600	6	1.261	0.768	12.8	0.046	4	Medium	0.029
Apo	407	414	ISRKDGLL	900.5392	3.9953	1800	6	2.892	0.899	14.99	0.032	4	Medium	0.02
Apo	407	425	ISRKDGLLLKDNPQKTITF	2186.2423	0	0	16	0	0	0	n/a	4	Medium	0
Apo	407	425	ISRKDGLLLKDNPQKTITF	2186.2423	4.607	30	16	0.174	2.014	12.589	0.151	4	Medium	0.095
Apo	407	425	ISRKDGLLLKDNPQKTITF	2186.2423	4.6265	300	16	1.594	2.547	15.919	0.348	3	Medium	0.14
Apo	407	425	ISRKDGLLLKDNPQKTITF	2186.2423	4.6268	600	16	2.907	2.702	16.887	0.175	4	Medium	0.11
Apo	407	425	ISRKDGLLLKDNPQKTITF	2186.2423	4.6344	1800	16	6.474	2.879	17.996	0.08	4	Medium	0.05
Apo	415	425	LKDNPQKTITF	1303.7136	4.4374	0	8	0	0	0	n/a	4	High	0
Apo	415	425	LKDNPQKTITF	1303.7136	4.4024	30	8	0.092	1.532	19.147	0.094	4	High	0.059
Apo	415	425	LKDNPQKTITF	1303.7136	4.4319	300	8	0.82	1.874	23.427	0.375	3	High	0.151
Apo	415	425	LKDNPQKTITF	1303.7136	4.448	600	8	1.462	1.951	24.383	0.175	4	High	0.11
Apo	415	425	LKDNPQKTITF	1303.7136	4.4577	1800	8	3.077	1.992	24.905	0.049	4	High	0.031
Apo	415	466	LKDNPQKTITFNATPKVLPTASGTKLSRFSSWGLTADGNIKPDIAAPGQDIL	5492.9307	5.4394	0	45	0	0	0	n/a	4	Medium	0
Apo	415	466	LKDNPQKTITFNATPKVLPTASGTKLSRFSSWGLTADGNIKPDIAAPGQDIL	5492.9307	5.4518	30	45	0.457	8.51	18.91	0.403	4	Medium	0.254
Apo	415	466	LKDNPQKTITFNATPKVLPTASGTKLSRFSSWGLTADGNIKPDIAAPGQDIL	5492.9307	5.4613	300	45	4.25	9.742	21.649	1.094	3	Medium	0.441
Apo	415	466	LKDNPQKTITFNATPKVLPTASGTKLSRFSSWGLTADGNIKPDIAAPGQDIL	5492.9307	5.4988	600	45	7.88	9.867	21.927	0.726	4	Medium	0.456
Apo	415	466	LKDNPQKTITFNATPKVLPTASGTKLSRFSSWGLTADGNIKPDIAAPGQDIL	5492.9307	5.512	1800	45	18.246	10.413	23.141	0.599	4	Medium	0.376
Apo	426	443	NATPKVLPTASGTKLSRF	1887.0578	4.1077	0	14	0	0	0	n/a	4	High	0
Apo	426	443	NATPKVLPTASGTKLSRF	1887.0578	4.08	30	14	0.099	4.173	29.807	0.309	4	High	0.194
Apo	426	443	NATPKVLPTASGTKLSRF	1887.0578	4.0908	300	14	0.954	4.698	33.56	0.585	3	High	0.235
Apo	426	443	NATPKVLPTASGTKLSRF	1887.0578	4.104	600	14	1.828	4.803	34.304	0.641	3	Medium	0.258
Apo	426	443	NATPKVLPTASGTKLSRF	1887.0578	4.1241	1800	14	4.673	4.916	35.112	0.198	4	High	0.124
Apo	426	466	NATPKVLPTASGTKLSRFSSWGLTADGNIKPDIAAPGQDIL	4207.2276	5.6134	0	35	0	0	0	n/a	4	High	0
Apo	426	466	NATPKVLPTASGTKLSRFSSWGLTADGNIKPDIAAPGQDIL	4207.2276	5.5923	30	35	0.332	6.495	18.559	0.517	4	High	0.325
Apo	426	466	NATPKVLPTASGTKLSRFSSWGLTADGNIKPDIAAPGQDIL	4207.2276	5.6055	300	35	3.123	7.546	21.559	0.874	3	High	0.352
Apo	426	466	NATPKVLPTASGTKLSRFSSWGLTADGNIKPDIAAPGQDIL	4207.2276	5.6183	600	35	5.852	7.726	22.075	0.538	4	High	0.338
Apo	426	466	NATPKVLPTASGTKLSRFSSWGLTADGNIKPDIAAPGQDIL	4207.2276	5.66	1800	35	13.916	8.12	23.201	0.359	4	High	0.225
Apo	441	466	SRFSSWGLTADGNIKPDIAAPGQDIL	2728.382	5.9467	0	22	0	0	0	n/a	4	High	0
Apo	441	466	SRFSSWGLTADGNIKPDIAAPGQDIL	2728.382	5.9364	30	22	0.238	3.571	16.234	0.2	4	High	0.126
Apo	441	466	SRFSSWGLTADGNIKPDIAAPGQDIL	2728.382	5.9557	300	22	2.225	4.073	18.513	0.423	3	High	0.17
Apo	441	466	SRFSSWGLTADGNIKPDIAAPGQDIL	2728.382	5.9899	600	22	4.132	4.201	19.095	0.167	4	High	0.105
Apo	441	466	SRFSSWGLTADGNIKPDIAAPGQDIL	2728.382	6.0143	1800	22	9.534	4.47	20.318	0.164	4	High	0.103
Apo	444	466	SSWGLTADGNIKPDIAAPGQDIL	2338.1804	6.0068	0	19	0	0	0	n/a	4	High	0
Apo	444	466	SSWGLTADGNIKPDIAAPGQDIL	2338.1804	5.9945	30	19	0.204	3.018	15.887	0.197	4	High	0.124
Apo	444	466	SSWGLTADGNIKPDIAAPGQDIL	2338.1804	5.9977	300	19	1.9	3.525	18.554	0.268	3	High	0.108
Apo	444	466	SSWGLTADGNIKPDIAAPGQDIL	2338.1804	6.0475	600	19	3.524	3.684	19.389	0.188	4	High	0.118
Apo	444	466	SSWGLTADGNIKPDIAAPGQDIL	2338.1804	6.016	1800	19	8.098	4.062	21.378	0.288	4	Medium	0.181
Apo	465	477	ILSSVANNKYAKL	1419.8085	0	0	11	0	0	0	n/a	4	Medium	0
Apo	465	477	ILSSVANNKYAKL	1419.8085	4.1991	30	11	0.118	1.07	9.724	0.462	3	Medium	0.186
Apo	465	477	ILSSVANNKYAKL	1419.8085	4.197	300	11	1.113	1.543	14.031	0.093	3	Medium	0.037
Apo	465	477	ILSSVANNKYAKL	1419.8085	4.2159	600	11	2.083	1.614	14.669	0.102	4	Medium	0.064
Apo	465	477	ILSSVANNKYAKL	1419.8085	4.2314	1800	11	4.909	1.912	17.386	0.232	4	Medium	0.146
Apo	465	488	ILSSVANNKYAKLSGTSMSAPLVA	2421.2937	4.8027	0	21	0	0	0	n/a	4	Medium	0
Apo	465	488	ILSSVANNKYAKLSGTSMSAPLVA	2421.2937	4.7619	30	21	0.214	2.892	13.77	0.199	4	Medium	0.125
Apo	465	488	ILSSVANNKYAKLSGTSMSAPLVA	2421.2937	4.8045	300	21	2.025	3.448	16.42	0.925	3	Medium	0.373
Apo	465	488	ILSSVANNKYAKLSGTSMSAPLVA	2421.2937	4.7778	600	21	3.811	3.392	16.15	0.248	4	Medium	0.156
Apo	465	488	ILSSVANNKYAKLSGTSMSAPLVA	2421.2937	4.8163	1800	21	9.148	3.917	18.652	0.407	4	Medium	0.256
Apo	467	477	SSVANNKYAKL	1193.6404	3.4719	0	9	0	0	0	n/a	4	High	0
Apo	467	477	SSVANNKYAKL	1193.6404	3.4846	30	9	0.091	1.014	11.269	0.11	4	Medium	0.069
Apo	467	477	SSVANNKYAKL	1193.6404	3.4722	300	9	0.859	1.459	16.212	0.164	3	High	0.066
Apo	467	477	SSVANNKYAKL	1193.6404	3.496	600	9	1.609	1.565	17.389	0.035	4	Medium	0.022
Apo	467	477	SSVANNKYAKL	1193.6404	3.489	1800	9	3.816	1.881	20.895	0.076	4	High	0.048
Apo	467	481	SSVANNKYAKLSGTS	1525.7736	3.1124	0	13	0	0	0	n/a	4	High	0
Apo	467	481	SSVANNKYAKLSGTS	1525.7736	3.0967	30	13	0.134	2.365	18.191	0.109	4	High	0.068
Apo	467	481	SSVANNKYAKLSGTS	1525.7736	3.1001	300	13	1.268	2.82	21.693	0.329	3	High	0.132
Apo	467	481	SSVANNKYAKLSGTS	1525.7736	3.1227	600	13	2.385	2.91	22.384	0.122	4	High	0.077
Apo	467	481	SSVANNKYAKLSGTS	1525.7736	3.1369	1800	13	5.711	3.274	25.181	0.117	4	High	0.073
Apo	489	509	GIMGLLQKQYETQYPDMTPSE	2428.129	6.0527	0	17	0	0	0	n/a	4	Medium	0
Apo	489	509	GIMGLLQKQYETQYPDMTPSE	2428.129	6.076	30	17	0.139	2.239	13.171	0.796	4	Medium	0.5
Apo	489	509	GIMGLLQKQYETQYPDMTPSE	2428.129	6.0769	300	17	1.336	3.321	19.536	1.089	3	Medium	0.439
Apo	489	509	GIMGLLQKQYETQYPDMTPSE	2428.129	6.1258	600	17	2.553	3.382	19.896	0.07	4	Medium	0.044
Apo	489	509	GIMGLLQKQYETQYPDMTPSE	2428.129	6.1318	1800	17	6.458	3.78	22.234	0.172	4	Medium	0.108
Apo	492	513	GLLQKQYETQYPDMTPSERLDL	2624.2792	5.4669	0	18	0	0	0	n/a	4	High	0
Apo	492	513	GLLQKQYETQYPDMTPSERLDL	2624.2792	5.4658	30	18	0.153	2.462	13.676	0.211	4	Medium	0.132
Apo	492	513	GLLQKQYETQYPDMTPSERLDL	2624.2792	5.4825	300	18	1.462	3.164	17.579	0.481	3	Medium	0.194
Apo	492	513	GLLQKQYETQYPDMTPSERLDL	2624.2792	5.5121	600	18	2.79	3.353	18.627	0.184	4	Medium	0.116
Apo	492	513	GLLQKQYETQYPDMTPSERLDL	2624.2792	5.5228	1800	18	7.02	3.703	20.569	0.065	4	Medium	0.041
Apo	494	509	LQKQYETQYPDMTPSE	1956.8775	4.203	0	12	0	0	0	n/a	4	Medium	0
Apo	494	509	LQKQYETQYPDMTPSE	1956.8775	4.1527	30	12	0.106	2.278	18.987	0.281	4	Medium	0.177
Apo	494	509	LQKQYETQYPDMTPSE	1956.8775	4.2122	300	12	1.018	3.082	25.681	0.816	3	Medium	0.329
Apo	494	509	LQKQYETQYPDMTPSE	1956.8775	4.219	600	12	1.942	3.385	28.212	0.359	4	Medium	0.226
Apo	494	509	LQKQYETQYPDMTPSE	1956.8775	4.2504	1800	12	4.868	3.708	30.897	0.28	4	Medium	0.176
Apo	494	511	LQKQYETQYPDMTPSERL	2226.0627	0	0	14	0	0	0	n/a	4	Medium	0
Apo	494	511	LQKQYETQYPDMTPSERL	2226.0627	4.5949	30	14	0.122	2.415	17.253	0.254	4	Medium	0.16
Apo	494	511	LQKQYETQYPDMTPSERL	2226.0627	4.607	300	14	1.168	3.181	22.72	0.727	3	Medium	0.293
Apo	494	511	LQKQYETQYPDMTPSERL	2226.0627	4.6298	600	14	2.227	3.415	24.391	0.223	4	Medium	0.14
Apo	494	511	LQKQYETQYPDMTPSERL	2226.0627	4.6533	1800	14	5.582	3.681	26.292	0.115	4	Medium	0.072
Apo	494	518	LQKQYETQYPDMTPSERLDLAKKVL	2993.5532	0	0	21	0	0	0	n/a	4	Medium	0
Apo	494	518	LQKQYETQYPDMTPSERLDLAKKVL	2993.5532	5.0092	30	21	0.177	2.553	12.155	0.201	4	Medium	0.126
Apo	494	518	LQKQYETQYPDMTPSERLDLAKKVL	2993.5532	5.0095	300	21	1.693	3.306	15.743	0.962	3	Medium	0.387
Apo	494	518	LQKQYETQYPDMTPSERLDLAKKVL	2993.5532	5.0391	600	21	3.227	3.767	17.94	0.675	4	Medium	0.424
Apo	494	518	LQKQYETQYPDMTPSERLDLAKKVL	2993.5532	5.057	1800	21	8.078	3.793	18.062	0.179	4	Medium	0.112
Apo	495	509	QKQYETQYPDMTPSE	1843.7934	0	0	11	0	0	0	n/a	4	Medium	0
Apo	495	509	QKQYETQYPDMTPSE	1843.7934	4.1148	30	11	0.099	2.207	20.06	0.231	4	Medium	0.145
Apo	495	509	QKQYETQYPDMTPSE	1843.7934	4.1406	300	11	0.947	2.931	26.65	0.838	3	Medium	0.337
Apo	495	509	QKQYETQYPDMTPSE	1843.7934	4.142	600	11	1.805	3.125	28.41	0.15	4	Medium	0.094
Apo	495	509	QKQYETQYPDMTPSE	1843.7934	4.1677	1800	11	4.512	3.445	31.321	0.124	4	Medium	0.078
Apo	503	513	PDMTPSERLDL	1272.602	0	0	8	0	0	0	n/a	4	Medium	0
Apo	503	513	PDMTPSERLDL	1272.602	5.1187	30	8	0.077	1.32	16.498	0.04	4	Medium	0.025
Apo	503	513	PDMTPSERLDL	1272.602	5.1381	300	8	0.736	1.841	23.014	0.404	3	Medium	0.163
Apo	503	513	PDMTPSERLDL	1272.602	5.157	600	8	1.394	1.951	24.388	0.192	4	Medium	0.121
Apo	503	513	PDMTPSERLDL	1272.602	5.1654	1800	8	3.412	2.146	26.83	0.056	4	Medium	0.035
Apo	512	518	DLAKKVL	785.5011	0	0	5	0	0	0	n/a	4	Medium	0
Apo	512	518	DLAKKVL	785.5011	3.5175	30	5	0.035	0.03	0.594	0.101	4	Medium	0.063
Apo	512	518	DLAKKVL	785.5011	3.5348	300	5	0.338	0.066	1.318	0.037	3	Medium	0.015
Apo	512	518	DLAKKVL	785.5011	3.5385	600	5	0.644	0.085	1.704	0.032	4	Medium	0.02
Apo	512	518	DLAKKVL	785.5011	3.5435	1800	5	1.617	0.095	1.906	0.048	4	Medium	0.03
Apo	512	522	DLAKKVLMSSA	1161.6427	0	0	9	0	0	0	n/a	4	Medium	0
Apo	512	522	DLAKKVLMSSA	1161.6427	4.2208	30	9	0.085	0.345	3.837	0.046	4	Medium	0.029
Apo	512	522	DLAKKVLMSSA	1161.6427	4.2316	300	9	0.803	0.358	3.983	0.129	3	Medium	0.052
Apo	512	522	DLAKKVLMSSA	1161.6427	4.2487	600	9	1.514	0.392	4.359	0.027	4	Medium	0.017
Apo	512	522	DLAKKVLMSSA	1161.6427	4.2838	1800	9	3.646	0.364	4.04	0.033	4	Medium	0.021
Apo	512	525	DLAKKVLMSSATAL	1446.8116	5.1366	0	12	0	0	0	n/a	4	High	0
Apo	512	525	DLAKKVLMSSATAL	1446.8116	5.1162	30	12	0.108	0.568	4.733	0.02	4	High	0.013
Apo	512	525	DLAKKVLMSSATAL	1446.8116	5.128	300	12	1.022	0.618	5.15	0.068	3	High	0.027
Apo	512	525	DLAKKVLMSSATAL	1446.8116	5.1582	600	12	1.933	0.613	5.104	0.024	4	High	0.015
Apo	512	525	DLAKKVLMSSATAL	1446.8116	5.1748	1800	12	4.722	0.599	4.995	0.034	4	High	0.021
Apo	514	522	AKKVLMSSA	933.5317	2.5313	0	7	0	0	0	n/a	4	High	0
Apo	514	522	AKKVLMSSA	933.5317	2.5334	30	7	0.062	0.268	3.83	0.045	4	High	0.028
Apo	514	522	AKKVLMSSA	933.5317	2.5418	300	7	0.583	0.257	3.665	0.107	3	Medium	0.043
Apo	514	522	AKKVLMSSA	933.5317	2.5448	600	7	1.1	0.284	4.058	0.039	4	High	0.024
Apo	514	522	AKKVLMSSA	933.5317	2.5473	1800	7	2.66	0.293	4.184	0.019	4	High	0.012
Apo	514	525	AKKVLMSSATAL	1218.7006	0	0	10	0	0	0	n/a	4	Medium	0
Apo	514	525	AKKVLMSSATAL	1218.7006	4.0276	30	10	0.084	0.356	3.562	0.031	4	Medium	0.02
Apo	514	525	AKKVLMSSATAL	1218.7006	4.0401	300	10	0.802	0.43	4.302	0.091	3	Medium	0.037
Apo	514	525	AKKVLMSSATAL	1218.7006	4.0666	600	10	1.519	0.396	3.956	0.023	4	Medium	0.014
Apo	514	525	AKKVLMSSATAL	1218.7006	4.0691	1800	10	3.736	0.406	4.056	0.031	4	Medium	0.02
Apo	526	532	YDEDEKA	868.345	0	0	5	0	0	0	n/a	4	Medium	0
Apo	526	532	YDEDEKA	868.345	2.2879	30	5	0.114	0.651	13.015	0.065	4	Medium	0.041
Apo	526	532	YDEDEKA	868.345	2.3152	300	5	1.006	0.968	19.366	0.132	3	Medium	0.053
Apo	526	532	YDEDEKA	868.345	2.3147	600	5	1.774	0.994	19.889	0.063	4	Medium	0.04
Apo	526	532	YDEDEKA	868.345	2.3197	1800	5	3.488	1.003	20.053	0.054	4	Medium	0.034
Apo	526	554	YDEDEKAYFSPRQQGAGAVDAKKASAATM	3104.4509	3.9347	0	26	0	0	0	n/a	4	High	0
Apo	526	554	YDEDEKAYFSPRQQGAGAVDAKKASAATM	3104.4509	3.8968	30	26	0.387	3.375	12.98	0.172	4	High	0.108
Apo	526	554	YDEDEKAYFSPRQQGAGAVDAKKASAATM	3104.4509	3.933	300	26	3.526	3.791	14.582	0.453	3	High	0.182
Apo	526	554	YDEDEKAYFSPRQQGAGAVDAKKASAATM	3104.4509	3.9289	600	26	6.397	3.879	14.919	0.156	4	High	0.098
Apo	526	554	YDEDEKAYFSPRQQGAGAVDAKKASAATM	3104.4509	3.9555	1800	26	13.824	4.047	15.567	0.092	4	High	0.058
Apo	531	554	KAYFSPRQQGAGAVDAKKASAATM	2453.2485	3.3672	0	21	0	0	0	n/a	4	Medium	0
Apo	531	554	KAYFSPRQQGAGAVDAKKASAATM	2453.2485	3.3409	30	21	0.274	2.93	13.951	0.144	4	Medium	0.091
Apo	531	554	KAYFSPRQQGAGAVDAKKASAATM	2453.2485	3.3667	300	21	2.52	3.073	14.632	0.315	3	Medium	0.127
Apo	531	554	KAYFSPRQQGAGAVDAKKASAATM	2453.2485	3.3705	600	21	4.623	3.155	15.024	0.07	4	Medium	0.044
Apo	531	554	KAYFSPRQQGAGAVDAKKASAATM	2453.2485	3.3688	1800	21	10.337	3.389	16.138	0.133	4	Medium	0.084
Apo	533	545	YFSPRQQGAGAVD	1394.6579	3.6454	0	10	0	0	0	n/a	4	High	0
Apo	533	545	YFSPRQQGAGAVD	1394.6579	3.6176	30	10	0.145	1.42	14.199	0.072	4	High	0.045
Apo	533	545	YFSPRQQGAGAVD	1394.6579	3.644	300	10	1.315	1.518	15.178	0.091	3	High	0.037
Apo	533	545	YFSPRQQGAGAVD	1394.6579	3.6501	600	10	2.384	1.528	15.282	0.189	4	Medium	0.119
Apo	533	545	YFSPRQQGAGAVD	1394.6579	3.6644	1800	10	5.156	1.445	14.454	0.117	4	High	0.073
Apo	533	554	YFSPRQQGAGAVDAKKASAATM	2254.1164	3.4947	0	19	0	0	0	n/a	4	High	0
Apo	533	554	YFSPRQQGAGAVDAKKASAATM	2254.1164	3.4783	30	19	0.261	2.494	13.124	0.152	4	High	0.096
Apo	533	554	YFSPRQQGAGAVDAKKASAATM	2254.1164	3.5136	300	19	2.392	2.623	13.804	0.222	3	High	0.09
Apo	533	554	YFSPRQQGAGAVDAKKASAATM	2254.1164	3.5201	600	19	4.376	2.742	14.433	0.4	4	Medium	0.251
Apo	533	554	YFSPRQQGAGAVDAKKASAATM	2254.1164	3.5106	1800	19	9.691	2.834	14.917	0.148	4	Medium	0.093
Apo	546	554	AKKASAATM	877.4691	2.01	0	7	0	0	0	n/a	4	High	0
Apo	546	554	AKKASAATM	877.4691	1.9854	30	7	0.081	1.237	17.672	0.046	4	Medium	0.029
Apo	546	554	AKKASAATM	877.4691	2.0082	300	7	0.763	1.349	19.274	0.224	3	Medium	0.09
Apo	546	554	AKKASAATM	877.4691	1.9998	600	7	1.427	1.424	20.341	0.053	4	Medium	0.034
Apo	546	554	AKKASAATM	877.4691	2.0191	1800	7	3.352	1.602	22.883	0.063	4	Medium	0.04
Apo	555	575	YVTDKDNTSSKVHLNNVSDKF	2410.1764	3.953	0	19	0	0	0	n/a	4	High	0
Apo	555	575	YVTDKDNTSSKVHLNNVSDKF	2410.1764	3.9234	30	19	0.282	2.77	14.58	0.21	4	High	0.132
Apo	555	575	YVTDKDNTSSKVHLNNVSDKF	2410.1764	3.9288	300	19	2.556	3.716	19.557	0.627	3	High	0.252
Apo	555	575	YVTDKDNTSSKVHLNNVSDKF	2410.1764	3.9434	600	19	4.627	4.063	21.382	0.174	4	High	0.11
Apo	555	575	YVTDKDNTSSKVHLNNVSDKF	2410.1764	3.9611	1800	19	9.917	4.623	24.334	0.27	4	High	0.169
Apo	576	591	EVTVTVHNKSDKPQEL	1822.9425	3.2728	0	13	0	0	0	n/a	4	High	0
Apo	576	591	EVTVTVHNKSDKPQEL	1822.9425	3.2573	30	13	0.186	1.14	8.769	0.099	4	High	0.062
Apo	576	591	EVTVTVHNKSDKPQEL	1822.9425	3.278	300	13	1.611	1.388	10.677	0.28	3	High	0.113
Apo	576	591	EVTVTVHNKSDKPQEL	1822.9425	3.295	600	13	2.81	1.495	11.503	0.096	4	High	0.06
Apo	576	591	EVTVTVHNKSDKPQEL	1822.9425	3.3077	1800	13	5.734	1.808	13.905	0.021	4	High	0.013
Apo	579	591	VTVHNKSDKPQEL	1493.7838	2.5519	0	10	0	0	0	n/a	4	High	0
Apo	579	591	VTVHNKSDKPQEL	1493.7838	2.5548	30	10	0.177	1.064	10.638	0.069	4	High	0.044
Apo	579	591	VTVHNKSDKPQEL	1493.7838	2.53	300	10	1.522	1.214	12.137	0.186	3	High	0.075
Apo	579	591	VTVHNKSDKPQEL	1493.7838	2.5492	600	10	2.633	1.242	12.417	0.093	4	High	0.059
Apo	579	591	VTVHNKSDKPQEL	1493.7838	2.5733	1800	10	5.236	1.379	13.795	0.024	4	High	0.015
Apo	592	614	YYQATVQTDKVDGKHFALAPKVL	2591.3747	4.5376	0	20	0	0	0	n/a	4	High	0
Apo	592	614	YYQATVQTDKVDGKHFALAPKVL	2591.3747	4.5166	30	20	0.215	2.342	11.71	0.148	4	High	0.093
Apo	592	614	YYQATVQTDKVDGKHFALAPKVL	2591.3747	4.4672	300	20	2.004	2.704	13.518	0.244	3	Medium	0.098
Apo	592	614	YYQATVQTDKVDGKHFALAPKVL	2591.3747	4.5307	600	20	3.722	2.699	13.495	0.172	4	Medium	0.108
Apo	592	614	YYQATVQTDKVDGKHFALAPKVL	2591.3747	4.5649	1800	20	8.583	2.963	14.813	0.13	4	High	0.081
Apo	600	618	DKVDGKHFALAPKVLYEAS	2087.1051	4.6417	0	16	0	0	0	n/a	4	Medium	0
Apo	600	618	DKVDGKHFALAPKVLYEAS	2087.1051	4.5999	30	16	0.179	3.277	20.48	0.279	4	Medium	0.175
Apo	600	618	DKVDGKHFALAPKVLYEAS	2087.1051	4.6281	300	16	1.672	3.976	24.849	1.005	3	Medium	0.404
Apo	600	618	DKVDGKHFALAPKVLYEAS	2087.1051	4.6323	600	16	3.108	3.815	23.846	0.389	4	Medium	0.244
Apo	600	618	DKVDGKHFALAPKVLYEAS	2087.1051	4.6533	1800	16	7.189	4.605	28.783	0.817	4	Medium	0.513
Apo	619	638	WQKITIPANSSKQVTVPIDA	2195.195	4.5607	0	16	0	0	0	n/a	4	High	0
Apo	619	638	WQKITIPANSSKQVTVPIDA	2195.195	4.5545	30	16	0.142	2.827	17.666	0.143	4	High	0.09
Apo	619	638	WQKITIPANSSKQVTVPIDA	2195.195	4.4756	300	16	1.332	3.235	20.217	0.401	3	High	0.161
Apo	619	638	WQKITIPANSSKQVTVPIDA	2195.195	4.4739	600	16	2.482	3.364	21.024	0.113	4	High	0.071
Apo	619	638	WQKITIPANSSKQVTVPIDA	2195.195	4.5132	1800	16	5.793	3.69	23.064	0.138	4	High	0.086
Apo	619	641	WQKITIPANSSKQVTVPIDASRF	2585.3965	5.0589	0	19	0	0	0	n/a	4	High	0
Apo	619	641	WQKITIPANSSKQVTVPIDASRF	2585.3965	5.0244	30	19	0.172	4.232	22.274	0.25	4	High	0.157
Apo	619	641	WQKITIPANSSKQVTVPIDASRF	2585.3965	5.0443	300	19	1.612	5.213	27.437	0.878	3	Medium	0.354
Apo	619	641	WQKITIPANSSKQVTVPIDASRF	2585.3965	5.0771	600	19	3.011	5.516	29.033	0.351	4	Medium	0.221
Apo	619	641	WQKITIPANSSKQVTVPIDASRF	2585.3965	5.0868	1800	19	7.095	5.819	30.628	0.193	4	High	0.121
Apo	639	646	SRFSKDLL	964.5342	4.5626	0	6	0	0	0	n/a	4	High	0
Apo	639	646	SRFSKDLL	964.5342	4.5374	30	6	0.058	0.863	14.376	0.089	4	High	0.056
Apo	639	646	SRFSKDLL	964.5342	4.5506	300	6	0.55	1.292	21.531	0.232	3	High	0.093
Apo	639	646	SRFSKDLL	964.5342	4.5774	600	6	1.033	1.432	23.868	0.112	4	High	0.07
Apo	639	646	SRFSKDLL	964.5342	4.5813	1800	6	2.474	1.637	27.283	0.029	4	High	0.018
Apo	658	670	FVRFKQDPTKEEL	1635.862	4.1372	0	10	0	0	0	n/a	4	High	0
Apo	658	670	FVRFKQDPTKEEL	1635.862	4.1186	30	10	0.091	2.894	28.945	0.189	4	High	0.119
Apo	658	670	FVRFKQDPTKEEL	1635.862	4.1423	300	10	0.853	3.036	30.362	0.497	3	High	0.2
Apo	658	670	FVRFKQDPTKEEL	1635.862	4.1388	600	10	1.599	3.137	31.369	0.272	4	High	0.171
Apo	658	670	FVRFKQDPTKEEL	1635.862	4.1633	1800	10	3.826	3.182	31.819	0.08	4	High	0.05
Apo	659	670	VRFKQDPTKEEL	1488.7936	3.6355	0	9	0	0	0	n/a	4	Medium	0
Apo	659	670	VRFKQDPTKEEL	1488.7936	3.6101	30	9	0.086	2.962	32.914	0.445	4	Medium	0.279
Apo	659	670	VRFKQDPTKEEL	1488.7936	3.6126	300	9	0.803	3.049	33.88	0.428	3	Medium	0.172
Apo	659	670	VRFKQDPTKEEL	1488.7936	3.6304	600	9	1.502	3.023	33.585	0.248	4	Medium	0.156
Apo	659	670	VRFKQDPTKEEL	1488.7936	3.6359	1800	9	3.56	3.084	34.27	0.036	4	Medium	0.023
Apo	671	678	MSIPYIGF	926.4572	7.1275	0	5	0	0	0	n/a	4	High	0
Apo	671	678	MSIPYIGF	926.4572	7.1117	30	5	0.026	0.359	7.188	0.021	4	High	0.013
Apo	671	678	MSIPYIGF	926.4572	7.1357	300	5	0.248	0.383	7.66	0.025	3	High	0.01
Apo	671	678	MSIPYIGF	926.4572	7.1907	600	5	0.477	0.373	7.457	0.014	4	High	0.009
Apo	671	678	MSIPYIGF	926.4572	7.2011	1800	5	1.245	0.375	7.496	0.024	4	High	0.015
Apo	679	687	RGDFGNLSA	935.4461	0	0	7	0	0	0	n/a	4	Medium	0
Apo	679	687	RGDFGNLSA	935.4461	4.388	30	7	0.099	1.603	22.895	0.063	4	Medium	0.04
Apo	679	687	RGDFGNLSA	935.4461	4.3679	300	7	0.914	1.691	24.161	0.318	3	Medium	0.128
Apo	679	687	RGDFGNLSA	935.4461	4.3925	600	7	1.678	1.702	24.31	0.196	4	Medium	0.123
Apo	679	687	RGDFGNLSA	935.4461	4.4004	1800	7	3.722	1.712	24.464	0.089	4	Medium	0.056
Apo	686	700	SAVEKPIYDSKDGSS	1581.7522	2.9524	0	12	0	0	0	n/a	4	High	0
Apo	686	700	SAVEKPIYDSKDGSS	1581.7522	2.9456	30	12	0.168	2.366	19.716	0.15	4	High	0.094
Apo	686	700	SAVEKPIYDSKDGSS	1581.7522	2.9583	300	12	1.535	2.855	23.792	0.75	3	Medium	0.302
Apo	686	700	SAVEKPIYDSKDGSS	1581.7522	2.9806	600	12	2.79	3.02	25.163	0.304	4	Medium	0.191
Apo	686	700	SAVEKPIYDSKDGSS	1581.7522	2.9848	1800	12	6.014	3.4	28.329	0.041	4	Medium	0.026
Apo	686	720	SAVEKPIYDSKDGSSYYHEANSDAKDQLDGDGLQF	3848.7289	5.0314	0	32	0	0	0	n/a	4	High	0
Apo	686	720	SAVEKPIYDSKDGSSYYHEANSDAKDQLDGDGLQF	3848.7289	5.0066	30	32	0.511	9.632	30.099	0.511	4	High	0.321
Apo	686	720	SAVEKPIYDSKDGSSYYHEANSDAKDQLDGDGLQF	3848.7289	5.0214	300	32	4.637	10.458	32.682	1.375	3	High	0.554
Apo	686	720	SAVEKPIYDSKDGSSYYHEANSDAKDQLDGDGLQF	3848.7289	5.0492	600	32	8.38	10.768	33.65	0.516	4	High	0.324
Apo	686	720	SAVEKPIYDSKDGSSYYHEANSDAKDQLDGDGLQF	3848.7289	5.0615	1800	32	17.735	11.336	35.426	0.303	4	High	0.19
Apo	688	700	VEKPIYDSKDGSS	1423.6831	2.7849	0	10	0	0	0	n/a	4	High	0
Apo	688	700	VEKPIYDSKDGSS	1423.6831	2.7624	30	10	0.158	2.146	21.457	0.106	4	High	0.066
Apo	688	700	VEKPIYDSKDGSS	1423.6831	2.7855	300	10	1.435	2.572	25.717	0.348	3	Medium	0.14
Apo	688	700	VEKPIYDSKDGSS	1423.6831	2.7912	600	10	2.595	2.749	27.494	0.12	4	High	0.075
Apo	688	700	VEKPIYDSKDGSS	1423.6831	2.8042	1800	10	5.486	3.053	30.533	0.065	4	High	0.041
Apo	701	720	YYHEANSDAKDQLDGDGLQF	2284.9872	5.316	0	18	0	0	0	n/a	4	High	0
Apo	701	720	YYHEANSDAKDQLDGDGLQF	2284.9872	5.3161	30	18	0.331	6.089	33.828	0.39	4	High	0.245
Apo	701	720	YYHEANSDAKDQLDGDGLQF	2284.9872	5.3338	300	18	2.992	6.369	35.384	0.889	3	High	0.358
Apo	701	720	YYHEANSDAKDQLDGDGLQF	2284.9872	5.3619	600	18	5.376	6.449	35.83	0.373	4	High	0.235
Apo	701	720	YYHEANSDAKDQLDGDGLQF	2284.9872	5.3651	1800	18	11.147	6.658	36.991	0.192	4	High	0.121
Apo	707	720	SDAKDQLDGDGLQF	1507.679	4.5473	0	12	0	0	0	n/a	4	Medium	0
Apo	707	720	SDAKDQLDGDGLQF	1507.679	4.509	30	12	0.184	3.872	32.27	0.2	4	Medium	0.126
Apo	707	720	SDAKDQLDGDGLQF	1507.679	4.5304	300	12	1.688	4.049	33.739	0.711	3	Medium	0.286
Apo	707	720	SDAKDQLDGDGLQF	1507.679	4.4935	600	12	3.078	4.098	34.151	0.274	4	Medium	0.172
Apo	707	720	SDAKDQLDGDGLQF	1507.679	4.4357	1800	12	6.665	4.268	35.563	0.407	4	Medium	0.255
Apo	721	727	YALKNNF	868.4443	0	0	5	0	0	0	n/a	4	Medium	0
Apo	721	727	YALKNNF	868.4443	4.4838	30	5	0.059	1.969	39.379	0.148	4	Medium	0.093
Apo	721	727	YALKNNF	868.4443	4.4883	300	5	0.547	2.336	46.727	0.298	3	Medium	0.12
Apo	721	727	YALKNNF	868.4443	4.5244	600	5	1.014	2.483	49.664	0.426	4	Medium	0.268
Apo	721	727	YALKNNF	868.4443	4.5365	1800	5	2.331	2.47	49.406	0.087	4	Medium	0.055
Apo	728	748	TALTTESNPWTIIKAVKEGVE	2286.2107	6.2608	0	18	0	0	0	n/a	4	Medium	0
Apo	728	748	TALTTESNPWTIIKAVKEGVE	2286.2107	6.2769	30	18	0.141	2.513	13.963	0.146	4	Medium	0.092
Apo	728	748	TALTTESNPWTIIKAVKEGVE	2286.2107	6.2916	300	18	1.332	3.327	18.484	0.599	3	Medium	0.241
Apo	728	748	TALTTESNPWTIIKAVKEGVE	2286.2107	6.3055	600	18	2.512	3.854	21.412	0.544	4	Medium	0.342
Apo	728	748	TALTTESNPWTIIKAVKEGVE	2286.2107	6.3493	1800	18	6.115	4.198	23.322	0.121	4	Medium	0.076
Apo	731	742	TTESNPWTIIKA	1359.7034	5.771	0	9	0	0	0	n/a	4	High	0
Apo	731	742	TTESNPWTIIKA	1359.7034	5.7416	30	9	0.081	0.576	6.398	0.072	4	High	0.045
Apo	731	742	TTESNPWTIIKA	1359.7034	5.7667	300	9	0.76	0.751	8.346	0.105	3	High	0.042
Apo	731	742	TTESNPWTIIKA	1359.7034	5.8045	600	9	1.411	0.81	9.001	0.071	4	High	0.044
Apo	731	742	TTESNPWTIIKA	1359.7034	5.815	1800	9	3.254	1.105	12.278	0.074	4	High	0.047
Apo	743	748	VKEGVE	659.349	2.0833	0	4	0	0	0	n/a	4	High	0
Apo	743	748	VKEGVE	659.349	2.0586	30	4	0.036	1.612	40.297	0.11	4	High	0.069
Apo	743	748	VKEGVE	659.349	2.0646	300	4	0.341	2.07	51.743	0.284	3	High	0.114
Apo	743	748	VKEGVE	659.349	2.0705	600	4	0.65	2.198	54.95	0.143	4	High	0.09
Apo	743	748	VKEGVE	659.349	2.0788	1800	4	1.629	2.301	57.514	0.105	4	High	0.066
Apo	743	751	VKEGVENIE	1015.5186	0	0	7	0	0	0	n/a	4	Medium	0
Apo	743	751	VKEGVENIE	1015.5186	3.541	30	7	0.07	3.595	51.35	0.426	4	Medium	0.268
Apo	743	751	VKEGVENIE	1015.5186	3.5593	300	7	0.65	4.09	58.428	0.739	3	Medium	0.297
Apo	743	751	VKEGVENIE	1015.5186	3.5614	600	7	1.209	4.163	59.475	0.294	4	Medium	0.185
Apo	743	751	VKEGVENIE	1015.5186	3.5656	1800	7	2.826	4.115	58.781	0.087	4	Medium	0.055
Apo	743	752	VKEGVENIED	1130.5455	0	0	8	0	0	0	n/a	4	Medium	0
Apo	743	752	VKEGVENIED	1130.5455	3.551	30	8	0.109	3.716	46.449	0.266	4	Medium	0.167
Apo	743	752	VKEGVENIED	1130.5455	3.5779	300	8	0.982	4.119	51.488	0.968	3	Medium	0.39
Apo	743	752	VKEGVENIED	1130.5455	3.5816	600	8	1.763	4.137	51.709	0.396	4	Medium	0.249
Apo	743	752	VKEGVENIED	1130.5455	3.6005	1800	8	3.737	4.398	54.97	0.354	4	Medium	0.223
Apo	761	767	TIFAGTF	755.3854	6.2034	0	5	0	0	0	n/a	4	Medium	0
Apo	761	767	TIFAGTF	755.3854	6.1951	30	5	0.041	0.42	8.398	0.026	4	High	0.017
Apo	761	767	TIFAGTF	755.3854	6.207	300	5	0.388	0.453	9.054	0.033	3	High	0.013
Apo	761	767	TIFAGTF	755.3854	6.2525	600	5	0.739	0.446	8.915	0.02	4	High	0.013
Apo	761	767	TIFAGTF	755.3854	6.2784	1800	5	1.845	0.442	8.835	0.028	4	High	0.017
Apo	764	799	AGTFAKQDDDSHYYIHRHANGEPYAAISPNGDGNRD	3958.7643	3.7742	0	32	0	0	0	n/a	4	Medium	0
Apo	764	799	AGTFAKQDDDSHYYIHRHANGEPYAAISPNGDGNRD	3958.7643	3.7223	30	32	0.614	4.49	14.031		1	Medium	0
Apo	764	799	AGTFAKQDDDSHYYIHRHANGEPYAAISPNGDGNRD	3958.7643	3.7922	300	32	5.372	4.757	14.864		1	High	0
Apo	764	799	AGTFAKQDDDSHYYIHRHANGEPYAAISPNGDGNRD	3958.7643	3.7732	600	32	9.413	5.047	15.773		1	High	0
Apo	764	799	AGTFAKQDDDSHYYIHRHANGEPYAAISPNGDGNRD	3958.7643	3.742	1800	32	18.719	5.604	17.514	0.43	3	Medium	0.173
Apo	767	776	FAKQDDDSHY	1224.5047	2.7922	0	8	0	0	0	n/a	4	High	0
Apo	767	776	FAKQDDDSHY	1224.5047	2.7778	30	8	0.257	1.927	24.088	0.13	4	Medium	0.082
Apo	767	776	FAKQDDDSHY	1224.5047	2.8008	300	8	2.107	1.971	24.642	0.457	3	Medium	0.184
Apo	767	776	FAKQDDDSHY	1224.5047	2.817	600	8	3.474	2.164	27.044	0.263	4	Medium	0.165
Apo	767	776	FAKQDDDSHY	1224.5047	2.8265	1800	8	5.882	2.277	28.463	0.092	4	Medium	0.058
Apo	768	776	AKQDDDSHY	1077.4363	2.2157	0	7	0	0	0	n/a	4	Medium	0
Apo	768	776	AKQDDDSHY	1077.4363	2.1939	30	7	0.249	1.972	28.172	0.131	4	Medium	0.083
Apo	768	776	AKQDDDSHY	1077.4363	2.1925	300	7	2.031	2.025	28.933	0.202	3	Medium	0.081
Apo	768	776	AKQDDDSHY	1077.4363	2.2114	600	7	3.327	1.913	27.325	0.179	4	Medium	0.112
Apo	768	776	AKQDDDSHY	1077.4363	2.225	1800	7	5.502	2.016	28.803	0.035	4	Medium	0.022
Apo	768	799	AKQDDDSHYYIHRHANGEPYAAISPNGDGNRD	3582.5896	3.5541	0	28	0	0	0	n/a	4	High	0
Apo	768	799	AKQDDDSHYYIHRHANGEPYAAISPNGDGNRD	3582.5896	3.5391	30	28	0.582	3.775	13.482	0.299	4	Medium	0.188
Apo	768	799	AKQDDDSHYYIHRHANGEPYAAISPNGDGNRD	3582.5896	3.5602	300	28	5.063	3.944	14.085	0.508	3	High	0.204
Apo	768	799	AKQDDDSHYYIHRHANGEPYAAISPNGDGNRD	3582.5896	3.5834	600	28	8.82	3.956	14.127	0.329	4	Medium	0.207
Apo	768	799	AKQDDDSHYYIHRHANGEPYAAISPNGDGNRD	3582.5896	3.5681	1800	28	17.203	4.34	15.499	0.096	4	Medium	0.061
Apo	777	799	YIHRHANGEPYAAISPNGDGNRD	2523.1639	3.1422	0	19	0	0	0	n/a	4	High	0
Apo	777	799	YIHRHANGEPYAAISPNGDGNRD	2523.1639	3.151	30	19	0.326	2.264	11.918	0.169	4	High	0.106
Apo	777	799	YIHRHANGEPYAAISPNGDGNRD	2523.1639	3.1844	300	19	2.967	2.434	12.812	0.331	3	High	0.133
Apo	777	799	YIHRHANGEPYAAISPNGDGNRD	2523.1639	3.1815	600	19	5.367	2.495	13.129	0.115	4	High	0.072
Apo	777	799	YIHRHANGEPYAAISPNGDGNRD	2523.1639	3.1982	1800	19	11.35	2.751	14.479	0.036	4	High	0.023
Apo	804	816	QGTFLRNAKNLVA	1430.7994	0	0	11	0	0	0	n/a	4	Medium	0
Apo	804	816	QGTFLRNAKNLVA	1430.7994	4.6411	30	11	0.104	0.629	5.72	0.051	4	Medium	0.032
Apo	804	816	QGTFLRNAKNLVA	1430.7994	4.6543	300	11	0.983	0.657	5.973	0.105	3	Medium	0.042
Apo	804	816	QGTFLRNAKNLVA	1430.7994	4.6798	600	11	1.847	0.659	5.99	0.042	4	Medium	0.026
Apo	804	816	QGTFLRNAKNLVA	1430.7994	4.695	1800	11	4.42	0.639	5.808	0.02	4	Medium	0.013
Apo	808	816	LRNAKNLVA	997.6032	3.0027	0	7	0	0	0	n/a	4	High	0
Apo	808	816	LRNAKNLVA	997.6032	2.9802	30	7	0.082	0.435	6.215	0.02	4	High	0.013
Apo	808	816	LRNAKNLVA	997.6032	2.9957	300	7	0.765	0.455	6.507	0.021	3	Medium	0.008
Apo	808	816	LRNAKNLVA	997.6032	3.0125	600	7	1.425	0.459	6.562	0.029	4	Medium	0.018
Apo	808	816	LRNAKNLVA	997.6032	3.0264	1800	7	3.3	0.463	6.614	0.02	4	High	0.013
Apo	818	830	VLDKEGNVVWTSE	1474.7303	4.7224	0	11	0	0	0	n/a	4	High	0
Apo	818	830	VLDKEGNVVWTSE	1474.7303	4.7087	30	11	0.114	1.601	14.556	0.11	4	High	0.069
Apo	818	830	VLDKEGNVVWTSE	1474.7303	4.7285	300	11	1.07	2.482	22.564	0.386	3	High	0.155
Apo	818	830	VLDKEGNVVWTSE	1474.7303	4.7519	600	11	2.003	2.83	25.723	0.163	4	High	0.102
Apo	818	830	VLDKEGNVVWTSE	1474.7303	4.7606	1800	11	4.721	3.333	30.304	0.12	4	High	0.076
Apo	820	830	DKEGNVVWTSE	1262.5779	4.4944	0	9	0	0	0	n/a	4	High	0
Apo	820	830	DKEGNVVWTSE	1262.5779	4.4516	30	9	0.086	1.129	12.545	0.063	4	Medium	0.039
Apo	820	830	DKEGNVVWTSE	1262.5779	4.4883	300	9	0.809	2.03	22.559	0.361	3	High	0.145
Apo	820	830	DKEGNVVWTSE	1262.5779	4.5048	600	9	1.515	2.335	25.946	0.055	4	High	0.034
Apo	820	830	DKEGNVVWTSE	1262.5779	4.5227	1800	9	3.589	2.862	31.796	0.16	4	High	0.1
Apo	835	843	VVKNYNNDL	1077.5455	3.7301	0	7	0	0	0	n/a	4	High	0
Apo	835	843	VVKNYNNDL	1077.5455	3.7135	30	7	0.108	1.227	17.529	0.088	4	High	0.055
Apo	835	843	VVKNYNNDL	1077.5455	3.7346	300	7	0.983	1.376	19.651	0.142	3	High	0.057
Apo	835	843	VVKNYNNDL	1077.5455	3.7428	600	7	1.779	1.446	20.657	0.135	4	High	0.085
Apo	835	843	VVKNYNNDL	1077.5455	3.7596	1800	7	3.812	1.564	22.339	0.052	4	High	0.033
Apo	835	852	VVKNYNNDLASTLGSTRF	1998.017	5.4201	0	16	0	0	0	n/a	4	Medium	0
Apo	835	852	VVKNYNNDLASTLGSTRF	1998.017	5.3232	30	16	0.199	3.825	23.903	0.475	4	Medium	0.298
Apo	835	852	VVKNYNNDLASTLGSTRF	1998.017	5.3968	300	16	1.842	4.738	29.612	0.812	3	Medium	0.327
Apo	835	852	VVKNYNNDLASTLGSTRF	1998.017	5.3984	600	16	3.394	5.028	31.423	0.47	4	Medium	0.295
Apo	835	852	VVKNYNNDLASTLGSTRF	1998.017	5.423	1800	16	7.668	5.034	31.464	0.167	4	Medium	0.105
Apo	843	852	LASTLGSTRF	1051.5662	4.7652	0	8	0	0	0	n/a	4	Medium	0
Apo	843	852	LASTLGSTRF	1051.5662	4.7018	30	8	0.076	1.572	19.656	0.101	4	Medium	0.064
Apo	843	852	LASTLGSTRF	1051.5662	4.7201	300	8	0.716	2.353	29.411	0.409	3	Medium	0.165
Apo	843	852	LASTLGSTRF	1051.5662	4.7076	600	8	1.348	2.505	31.312	0.244	4	Medium	0.153
Apo	843	852	LASTLGSTRF	1051.5662	4.7468	1800	8	3.25	2.563	32.043	0.012	4	Medium	0.008
Apo	848	873	GSTRFEKTRWDGKDKDGKVVANGTYT	2915.4525	3.1659	0	24	0	0	0	n/a	4	Medium	0
Apo	848	873	GSTRFEKTRWDGKDKDGKVVANGTYT	2915.4525	3.1656	30	24	0.259	4.245	17.686	0.255	4	Medium	0.16
Apo	848	873	GSTRFEKTRWDGKDKDGKVVANGTYT	2915.4525	3.1546	300	24	2.434	4.874	20.308	0.098	3	Medium	0.04
Apo	848	873	GSTRFEKTRWDGKDKDGKVVANGTYT	2915.4525	3.1656	600	24	4.552	5.289	22.037	0.416	4	Medium	0.262
Apo	848	873	GSTRFEKTRWDGKDKDGKVVANGTYT	2915.4525	3.1956	1800	24	10.711	5.416	22.566	0.167	4	Medium	0.105
Apo	853	873	EKTRWDGKDKDGKVVANGTYT	2367.1818	2.87	0	19	0	0	0	n/a	4	High	0
Apo	853	873	EKTRWDGKDKDGKVVANGTYT	2367.1818	2.8393	30	19	0.221	2.612	13.747	0.162	4	High	0.102
Apo	853	873	EKTRWDGKDKDGKVVANGTYT	2367.1818	2.8573	300	19	2.066	3.049	16.046	0.514	3	Medium	0.207
Apo	853	873	EKTRWDGKDKDGKVVANGTYT	2367.1818	2.8532	600	19	3.845	3.094	16.282	0.16	3	High	0.065
Apo	853	873	EKTRWDGKDKDGKVVANGTYT	2367.1818	2.8889	1800	19	8.884	3.524	18.548	0.117	4	Medium	0.074
Apo	874	892	YRVRYTPISSGAKEQHTDF	2254.1131	3.6483	0	16	0	0	0	n/a	4	Medium	0
Apo	874	892	YRVRYTPISSGAKEQHTDF	2254.1131	3.8317	30	16	0.209	2.045	12.779	0.137	4	High	0.086
Apo	874	892	YRVRYTPISSGAKEQHTDF	2254.1131	3.8722	300	16	1.904	2.288	14.301	0.294	3	High	0.118
Apo	874	892	YRVRYTPISSGAKEQHTDF	2254.1131	3.8776	600	16	3.466	2.419	15.121	0.131	4	High	0.082
Apo	874	892	YRVRYTPISSGAKEQHTDF	2254.1131	3.8625	1800	16	7.566	2.732	17.078	0.107	4	High	0.067
Apo	893	904	DVIVDNTTPEVA	1271.6245	0	0	9	0	0	0	n/a	4	Medium	0
Apo	893	904	DVIVDNTTPEVA	1271.6245	4.2313	30	9	0.092	1.815	20.166	0.272	2	Medium	0.03
Apo	893	904	DVIVDNTTPEVA	1271.6245	4.2367	300	9	0.831	2.189	24.321	0.456	3	Medium	0.184
Apo	893	904	DVIVDNTTPEVA	1271.6245	4.2329	600	9	1.5	2.401	26.682	0.375	4	Medium	0.236
Apo	893	904	DVIVDNTTPEVA	1271.6245	4.2529	1800	9	3.278	2.551	28.346	0.237	4	Medium	0.149
Apo	909	918	FSTEDRRLTL	1236.6462	4.6288	0	8	0	0	0	n/a	4	High	0
Apo	909	918	FSTEDRRLTL	1236.6462	4.6135	30	8	0.095	1.914	23.924	0.169	3	High	0.068
Apo	909	918	FSTEDRRLTL	1236.6462	4.6206	300	8	0.855	2.152	26.903	0.351	3	High	0.141
Apo	909	918	FSTEDRRLTL	1236.6462	4.642	600	8	1.546	2.237	27.96	0.144	4	High	0.091
Apo	909	918	FSTEDRRLTL	1236.6462	4.6464	1800	8	3.365	2.296	28.705	0.054	4	High	0.034
Apo	910	918	STEDRRLTL	1089.5778	4.1099	0	7	0	0	0	n/a	4	High	0
Apo	910	918	STEDRRLTL	1089.5778	4.0927	30	7	0.088	1.255	17.929	0.106	4	Medium	0.067
Apo	910	918	STEDRRLTL	1089.5778	4.1195	300	7	0.79	1.587	22.67	0.367	3	Medium	0.148
Apo	910	918	STEDRRLTL	1089.5778	4.1154	600	7	1.42	1.665	23.792	0.066	4	High	0.041
Apo	910	918	STEDRRLTL	1089.5778	4.1349	1800	7	3.033	1.783	25.474	0.027	4	Medium	0.017
Apo	913	935	DRRLTLASKPKTSQPVYRERIAY	2747.5194	3.5357	0	19	0	0	0	n/a	4	High	0
Apo	913	935	DRRLTLASKPKTSQPVYRERIAY	2747.5194	3.5309	30	19	0.145	3.226	16.98	0.557	4	Medium	0.35
Apo	913	935	DRRLTLASKPKTSQPVYRERIAY	2747.5194	3.5339	300	19	1.387	4.354	22.918	0.672	3	High	0.271
Apo	913	935	DRRLTLASKPKTSQPVYRERIAY	2747.5194	3.5474	600	19	2.645	4.62	24.317	0.176	4	High	0.111
Apo	913	935	DRRLTLASKPKTSQPVYRERIAY	2747.5194	3.5529	1800	19	6.648	4.947	26.036	0.18	4	High	0.113
Apo	919	935	ASKPKTSQPVYRERIAY	1993.0745	3.474	0	13	0	0	0	n/a	4	High	0
Apo	919	935	ASKPKTSQPVYRERIAY	1993.0745	3.4369	30	13	0.096	2.309	17.759	0.164	4	High	0.103
Apo	919	935	ASKPKTSQPVYRERIAY	1993.0745	3.4593	300	13	0.923	2.968	22.831	0.459	3	High	0.185
Apo	919	935	ASKPKTSQPVYRERIAY	1993.0745	3.471	600	13	1.767	3.14	24.155	0.181	4	High	0.114
Apo	919	935	ASKPKTSQPVYRERIAY	1993.0745	3.4774	1800	13	4.488	3.352	25.781	0.104	4	High	0.065
Apo	919	936	ASKPKTSQPVYRERIAYT	2094.1222	3.2957	0	14	0	0	0	n/a	4	High	0
Apo	919	936	ASKPKTSQPVYRERIAYT	2094.1222	3.2888	30	14	0.1	2.273	16.237	0.188	3	High	0.076
Apo	919	936	ASKPKTSQPVYRERIAYT	2094.1222	3.3018	300	14	0.966	2.934	20.959	0.578	3	Medium	0.233
Apo	919	936	ASKPKTSQPVYRERIAYT	2094.1222	3.3008	600	14	1.85	3.19	22.789	0.202	4	Medium	0.127
Apo	919	936	ASKPKTSQPVYRERIAYT	2094.1222	3.3159	1800	14	4.718	3.389	24.207	0.12	4	High	0.076
Apo	919	938	ASKPKTSQPVYRERIAYTYM	2388.226	4.3487	0	16	0	0	0	n/a	4	High	0
Apo	919	938	ASKPKTSQPVYRERIAYTYM	2388.226	4.3009	30	16	0.111	2.353	14.706	0.188	4	Medium	0.118
Apo	919	938	ASKPKTSQPVYRERIAYTYM	2388.226	4.3199	300	16	1.068	3.241	20.255	0.472	3	High	0.19
Apo	919	938	ASKPKTSQPVYRERIAYTYM	2388.226	4.3376	600	16	2.049	3.499	21.87	0.18	4	High	0.113
Apo	919	938	ASKPKTSQPVYRERIAYTYM	2388.226	4.3493	1800	16	5.258	3.815	23.847	0.19	4	Medium	0.119
Apo	939	946	DEDLPTTE	918.3818	3.6225	0	5	0	0	0	n/a	4	High	0
Apo	939	946	DEDLPTTE	918.3818	3.6094	30	5	0.066	0.459	9.184	0.033	4	High	0.021
Apo	939	946	DEDLPTTE	918.3818	3.6313	300	5	0.587	0.643	12.863	0.084	3	High	0.034
Apo	939	946	DEDLPTTE	918.3818	3.6476	600	5	1.046	0.73	14.592	0.017	4	High	0.011
Apo	939	946	DEDLPTTE	918.3818	3.6543	1800	5	2.193	0.975	19.502	0.029	4	High	0.018
Apo	947	955	YISPNEDGT	994.4243	3.2888	0	6	0	0	0	n/a	4	High	0
Apo	947	955	YISPNEDGT	994.4243	3.2726	30	6	0.099	1.595	26.576	0.085	4	High	0.054
Apo	947	955	YISPNEDGT	994.4243	3.2984	300	6	0.887	1.787	29.784	0.233	3	High	0.094
Apo	947	955	YISPNEDGT	994.4243	3.3066	600	6	1.592	1.913	31.877	0.097	4	High	0.061
Apo	947	955	YISPNEDGT	994.4243	3.3153	1800	6	3.349	2.184	36.396	0.051	4	High	0.032
Apo	956	976	FTLPEEAETMEGATVPLKMSD	2295.065	5.9586	0	17	0	0	0	n/a	4	Medium	0
Apo	956	976	FTLPEEAETMEGATVPLKMSD	2295.065	5.906	30	17	0.193	5.086	29.916	0.357	4	Medium	0.225
Apo	956	976	FTLPEEAETMEGATVPLKMSD	2295.065	5.9243	300	17	1.781	5.773	33.961	1.346	3	Medium	0.542
Apo	956	976	FTLPEEAETMEGATVPLKMSD	2295.065	5.976	600	17	3.275	5.855	34.442	0.538	4	Medium	0.338
Apo	956	976	FTLPEEAETMEGATVPLKMSD	2295.065	5.9833	1800	17	7.397	6.176	36.332	0.243	4	Medium	0.153
Apo	963	976	ETMEGATVPLKMSD	1507.6898	4.5156	0	11	0	0	0	n/a	4	Medium	0
Apo	963	976	ETMEGATVPLKMSD	1507.6898	4.388	30	11	0.132	3.925	35.684	0.232	4	Medium	0.146
Apo	963	976	ETMEGATVPLKMSD	1507.6898	4.3721	300	11	1.203	4.058	36.892	0.192	3	Medium	0.077
Apo	963	976	ETMEGATVPLKMSD	1507.6898	4.3609	600	11	2.187	4.154	37.765	0.17	4	Medium	0.107
Apo	963	976	ETMEGATVPLKMSD	1507.6898	4.384	1800	11	4.796	4.314	39.217	0.379	4	Medium	0.238
Apo	968	976	ATVPLKMSD	960.495	3.828	0	6	0	0	0	n/a	4	High	0
Apo	968	976	ATVPLKMSD	960.495	3.8311	30	6	0.063	1.486	24.768	0.212	4	Medium	0.134
Apo	968	976	ATVPLKMSD	960.495	3.8309	300	6	0.575	1.535	25.591	0.312	3	High	0.126
Apo	968	976	ATVPLKMSD	960.495	3.8479	600	6	1.048	1.528	25.473	0.138	4	High	0.087
Apo	968	976	ATVPLKMSD	960.495	3.845	1800	6	2.321	1.533	25.549	0.058	4	High	0.037
Apo	979	996	YVVEDMAGNITYTPVTKL	2013.0129	5.6654	0	15	0	0	0	n/a	4	Medium	0
Apo	979	996	YVVEDMAGNITYTPVTKL	2013.0129	5.6693	30	15	0.144	1.766	11.776	0.286	4	Medium	0.18
Apo	979	996	YVVEDMAGNITYTPVTKL	2013.0129	5.6413	300	15	1.323	2.239	14.924	0.412	3	Medium	0.166
Apo	979	996	YVVEDMAGNITYTPVTKL	2013.0129	5.7309	600	15	2.424	2.324	15.494	0.123	4	Medium	0.078
Apo	979	996	YVVEDMAGNITYTPVTKL	2013.0129	5.6709	1800	15	5.463	2.779	18.524	0.531	4	Medium	0.334
Apo	980	996	VVEDMAGNITYTPVTKL	1849.9495	5.3028	0	14	0	0	0	n/a	4	Medium	0
Apo	980	996	VVEDMAGNITYTPVTKL	1849.9495	5.2951	30	14	0.142	1.709	12.208	0.132	4	Medium	0.083
Apo	980	996	VVEDMAGNITYTPVTKL	1849.9495	5.3142	300	14	1.302	2.233	15.948	0.349	3	High	0.141
Apo	980	996	VVEDMAGNITYTPVTKL	1849.9495	5.346	600	14	2.382	2.325	16.605	0.142	4	High	0.089
Apo	980	996	VVEDMAGNITYTPVTKL	1849.9495	5.3599	1800	14	5.343	2.531	18.081	0.064	4	High	0.04
Apo	983	996	DMAGNITYTPVTKL	1522.7701	5.1619	0	11	0	0	0	n/a	4	Medium	0
Apo	983	996	DMAGNITYTPVTKL	1522.7701	5.1428	30	11	0.081	1.58	14.362	0.128	4	High	0.081
Apo	983	996	DMAGNITYTPVTKL	1522.7701	5.1551	300	11	0.763	2.096	19.05	0.317	3	High	0.128
Apo	983	996	DMAGNITYTPVTKL	1522.7701	5.1931	600	11	1.439	2.194	19.942	0.134	4	High	0.084
Apo	983	996	DMAGNITYTPVTKL	1522.7701	5.2039	1800	11	3.504	2.393	21.756	0.069	4	High	0.043
Apo	987	996	NITYTPVTKL	1148.6441	4.7865	0	7	0	0	0	n/a	4	High	0
Apo	987	996	NITYTPVTKL	1148.6441	4.7465	30	7	0.028	1.202	17.172	0.158	3	High	0.064
Apo	987	996	NITYTPVTKL	1148.6441	4.7894	300	7	0.273	1.664	23.771	0.288	3	High	0.116
Apo	987	996	NITYTPVTKL	1148.6441	4.7931	600	7	0.534	1.771	25.305	0.102	4	Medium	0.064
Apo	987	996	NITYTPVTKL	1148.6441	4.8126	1800	7	1.471	1.958	27.975	0.068	4	Medium	0.043
01:02:00	1	12	NTVTEDTPVTEQ	1332.6045	0	0	9	0	0	0	n/a	4	Medium	0
01:02:00	1	12	NTVTEDTPVTEQ	1332.6045	3.3689	30	9	0.097	5.804	64.486	5.606	2	Medium	0.624	0.506797
01:02:00	1	12	NTVTEDTPVTEQ	1332.6045	3.3851	300	9	0.884	5.74	63.775	1.243	3	Medium	0.501	0.665519
01:02:00	1	12	NTVTEDTPVTEQ	1332.6045	3.3988	600	9	1.607	5.868	65.201	0.642	3	Medium	0.259	0.571675
01:02:00	1	12	NTVTEDTPVTEQ	1332.6045	3.3598	1800	9	3.55	5.61	62.336	0.252	3	Medium	0.101	0.183368
01:02:00	2	12	TVTEDTPVTEQ	1218.5616	3.2078	0	8	0	0	0	n/a	4	Medium	0
01:02:00	2	12	TVTEDTPVTEQ	1218.5616	3.2005	30	8	0.095	5.182	64.776	1.266	2	Medium	0.141	0.46343
01:02:00	2	12	TVTEDTPVTEQ	1218.5616	3.191	300	8	0.863	4.832	60.4	0.161	3	Medium	0.065	0.623883
01:02:00	2	12	TVTEDTPVTEQ	1218.5616	3.2285	600	8	1.565	4.907	61.335	1.198	3	Medium	0.482	0.896117
01:02:00	2	12	TVTEDTPVTEQ	1218.5616	3.1868	1800	8	3.429	4.827	60.335	0.434	3	Medium	0.175	0.975902
01:02:00	13	21	AVETPQPTA	912.4552	0	0	5	0	0	0	n/a	4	Medium	0
01:02:00	13	21	AVETPQPTA	912.4552	2.9447	30	5	0.035	3.526	70.512	1.317	2	Medium	0.147	0.514731
01:02:00	13	21	AVETPQPTA	912.4552	2.9157	300	5	0.342	3.218	64.354	0.114	3	Medium	0.046	0.356315
01:02:00	13	21	AVETPQPTA	912.4552	2.9552	600	5	0.657	3.275	65.498	0.818	3	Medium	0.329	0.69789
01:02:00	13	21	AVETPQPTA	912.4552	2.9309	1800	5	1.698	3.331	66.628	0.742	3	Medium	0.299	0.968838
01:02:00	13	42	AVETPQPTAVSEEVPSSKETKTPQTPDDAE	3167.4993	3.609	0	23	0	0	0	n/a	4	High	0
01:02:00	13	42	AVETPQPTAVSEEVPSSKETKTPQTPDDAE	3167.4993	3.6138	30	23	0.267	13.952	60.661	1.169	2	High	0.13	0.688431
01:02:00	13	42	AVETPQPTAVSEEVPSSKETKTPQTPDDAE	3167.4993	3.5889	300	23	2.41	12.939	56.258	0.404	3	High	0.163	0.495238
01:02:00	13	42	AVETPQPTAVSEEVPSSKETKTPQTPDDAE	3167.4993	3.5979	600	23	4.375	13.177	57.293	3.019	3	High	1.215	0.924579
01:02:00	13	42	AVETPQPTAVSEEVPSSKETKTPQTPDDAE	3167.4993	3.5771	1800	23	9.862	12.935	56.241	0.961	3	High	0.387	1.00175
01:02:00	14	42	VETPQPTAVSEEVPSSKETKTPQTPDDAE	3096.4622	3.5701	0	22	0	0	0	n/a	4	High	0
01:02:00	14	42	VETPQPTAVSEEVPSSKETKTPQTPDDAE	3096.4622	3.5759	30	22	0.26	13.579	61.723	2.202	2	High	0.245	0.848791
01:02:00	14	42	VETPQPTAVSEEVPSSKETKTPQTPDDAE	3096.4622	3.5417	300	22	2.349	12.574	57.154	0.28	3	Medium	0.113	0.46396
01:02:00	14	42	VETPQPTAVSEEVPSSKETKTPQTPDDAE	3096.4622	3.5617	600	22	4.256	12.819	58.266	2.715	3	High	1.093	0.894156
01:02:00	14	42	VETPQPTAVSEEVPSSKETKTPQTPDDAE	3096.4622	3.5467	1800	22	9.546	12.547	57.031	1.01	3	High	0.406	0.902576
01:02:00	14	43	VETPQPTAVSEEVPSSKETKTPQTPDDAEE	3225.5048	3.5951	0	23	0	0	0	n/a	4	High	0
01:02:00	14	43	VETPQPTAVSEEVPSSKETKTPQTPDDAEE	3225.5048	3.562	30	23	0.277	13.896	60.418	0.161	2	High	0.018	0.32769
01:02:00	14	43	VETPQPTAVSEEVPSSKETKTPQTPDDAEE	3225.5048	3.5728	300	23	2.498	12.692	55.181	0.029	3	Medium	0.012	0.502489
01:02:00	14	43	VETPQPTAVSEEVPSSKETKTPQTPDDAEE	3225.5048	3.5878	600	23	4.532	13.02	56.609	2.731	3	Medium	1.099	0.940883
01:02:00	14	43	VETPQPTAVSEEVPSSKETKTPQTPDDAEE	3225.5048	3.5585	1800	23	10.166	12.837	55.811	1.7	3	High	0.684	0.981491
01:02:00	22	42	VSEEVPSSKETKTPQTPDDAE	2273.0546	2.9112	0	16	0	0	0	n/a	4	High	0
01:02:00	22	42	VSEEVPSSKETKTPQTPDDAE	2273.0546	2.9039	30	16	0.219	8.947	55.921	1.053	2	Medium	0.117	0.693052
01:02:00	22	42	VSEEVPSSKETKTPQTPDDAE	2273.0546	3.1138	300	16	1.945	7.702	48.137	2.485	3	Medium	1	0.28229
01:02:00	22	42	VSEEVPSSKETKTPQTPDDAE	2273.0546	2.9193	600	16	3.48	8.515	53.22	1.926	3	Medium	0.775	0.969071
01:02:00	22	42	VSEEVPSSKETKTPQTPDDAE	2273.0546	2.9116	1800	16	7.542	8.353	52.208	0.569	3	Medium	0.229	0.819759
01:02:00	43	96	ETIADDANDLAPQAPAKTADTPATSKATIRDLNDPSQVKTLQEKAGKGAGTVVA	5459.8019	4.2576	0	48	0	0	0	n/a	4	High	0
01:02:00	43	96	ETIADDANDLAPQAPAKTADTPATSKATIRDLNDPSQVKTLQEKAGKGAGTVVA	5459.8019	4.2453	30	48	0.609	18.65	38.854	1.251	2	High	0.139	0.677054
01:02:00	43	96	ETIADDANDLAPQAPAKTADTPATSKATIRDLNDPSQVKTLQEKAGKGAGTVVA	5459.8019	4.2394	300	48	5.534	18.622	38.795	0.397	3	High	0.16	1
01:02:00	43	96	ETIADDANDLAPQAPAKTADTPATSKATIRDLNDPSQVKTLQEKAGKGAGTVVA	5459.8019	4.2511	600	48	10.06	19.382	40.378	3.991	3	High	1.607	0.620228
01:02:00	43	96	ETIADDANDLAPQAPAKTADTPATSKATIRDLNDPSQVKTLQEKAGKGAGTVVA	5459.8019	4.2214	1800	48	22.222	19.937	41.535	1.415	3	High	0.57	0.508137
01:02:00	44	96	TIADDANDLAPQAPAKTADTPATSKATIRDLNDPSQVKTLQEKAGKGAGTVVA	5330.7593	4.211	0	47	0	0	0	n/a	4	Medium	0
01:02:00	44	96	TIADDANDLAPQAPAKTADTPATSKATIRDLNDPSQVKTLQEKAGKGAGTVVA	5330.7593	4.1999	30	47	0.607	17.315	36.841	1.836	2	High	0.204	0.25892
01:02:00	44	96	TIADDANDLAPQAPAKTADTPATSKATIRDLNDPSQVKTLQEKAGKGAGTVVA	5330.7593	4.1765	300	47	5.517	17.467	37.165	0.487	3	Medium	0.196	1
01:02:00	44	96	TIADDANDLAPQAPAKTADTPATSKATIRDLNDPSQVKTLQEKAGKGAGTVVA	5330.7593	4.188	600	47	10.026	18.189	38.7	3.907	3	Medium	1.573	0.922996
01:02:00	44	96	TIADDANDLAPQAPAKTADTPATSKATIRDLNDPSQVKTLQEKAGKGAGTVVA	5330.7593	4.1426	1800	47	22.124	18.686	39.758	1.172	3	Medium	0.472	0.72226
01:02:00	97	102	VIDAGF	620.317	0	0	4	0	0	0	n/a	4	Medium	0
01:02:00	97	102	VIDAGF	620.317	5.1797	30	4	0.063	0.937	23.432	0.278	2	Medium	0.031	0.174955
01:02:00	97	102	VIDAGF	620.317	5.1598	300	4	0.577	1.131	28.287	0.084	3	Medium	0.034	0.0154829
01:02:00	97	102	VIDAGF	620.317	5.1673	600	4	1.059	1.186	29.644	0.075	3	Medium	0.03	0.926829
01:02:00	97	102	VIDAGF	620.317	5.1273	1800	4	2.339	1.32	33.008	0.06	3	Medium	0.024	0.787731
01:02:00	97	138	VIDAGFDKNHEAWRLTDKTKARYQSKEDLEKAKKEHGITYGE	4904.4845	3.7392	0	40	0	0	0	n/a	4	High	0
01:02:00	97	138	VIDAGFDKNHEAWRLTDKTKARYQSKEDLEKAKKEHGITYGE	4904.4845	3.8381	30	40	0.564	8.155	20.388	2.216	2	Medium	0.247	0.661207
01:02:00	97	138	VIDAGFDKNHEAWRLTDKTKARYQSKEDLEKAKKEHGITYGE	4904.4845	3.8285	300	40	5.1	9.404	23.511	0.328	3	Medium	0.132	0.218984
01:02:00	97	138	VIDAGFDKNHEAWRLTDKTKARYQSKEDLEKAKKEHGITYGE	4904.4845	3.7909	600	40	9.213	10.321	25.802	2.108	3	Medium	0.848	0.904314
01:02:00	97	138	VIDAGFDKNHEAWRLTDKTKARYQSKEDLEKAKKEHGITYGE	4904.4845	3.8595	1800	40	19.9	10.783	26.957	0.643	3	Medium	0.259	0.100165
01:02:00	97	139	VIDAGFDKNHEAWRLTDKTKARYQSKEDLEKAKKEHGITYGEW	5090.5638	4.2031	0	41	0	0	0	n/a	4	High	0
01:02:00	97	139	VIDAGFDKNHEAWRLTDKTKARYQSKEDLEKAKKEHGITYGEW	5090.5638	4.2602	30	41	0.571	8.032	19.591	0.143	2	High	0.016	0.804368
01:02:00	97	139	VIDAGFDKNHEAWRLTDKTKARYQSKEDLEKAKKEHGITYGEW	5090.5638	4.1966	300	41	5.168	9.391	22.905	0.122	3	High	0.049	0.22275
01:02:00	97	139	VIDAGFDKNHEAWRLTDKTKARYQSKEDLEKAKKEHGITYGEW	5090.5638	4.2074	600	41	9.344	10.21	24.902	1.643	3	High	0.662	0.719557
01:02:00	97	139	VIDAGFDKNHEAWRLTDKTKARYQSKEDLEKAKKEHGITYGEW	5090.5638	4.1862	1800	41	20.243	11.233	27.397	0.56	3	High	0.225	0.831778
01:02:00	140	146	VNDKVAY	807.4127	3.3392	0	5	0	0	0	n/a	4	High	0
01:02:00	140	146	VNDKVAY	807.4127	3.3525	30	5	0.073	0.373	7.458	0.006	2	High	0.001	0.885061
01:02:00	140	146	VNDKVAY	807.4127	3.3295	300	5	0.661	0.448	8.968	0.012	3	Medium	0.005	0.206393
01:02:00	140	146	VNDKVAY	807.4127	3.3498	600	5	1.192	0.516	10.328	0.121	3	Medium	0.049	0.854675
01:02:00	140	146	VNDKVAY	807.4127	3.3143	1800	5	2.539	0.58	11.607	0.035	3	Medium	0.014	0.113978
01:02:00	147	165	YHDYSKDGKTAVDQEHGTH	2186.9617	2.5222	0	17	0	0	0	n/a	4	Medium	0
01:02:00	147	165	YHDYSKDGKTAVDQEHGTH	2186.9617	2.4613	30	17	0.367	8.385	49.323	1.918	2	Medium	0.213	0.871676
01:02:00	147	165	YHDYSKDGKTAVDQEHGTH	2186.9617	2.4793	300	17	3.047	8.248	48.52	0.249	3	Medium	0.1	0.758102
01:02:00	147	165	YHDYSKDGKTAVDQEHGTH	2186.9617	2.491	600	17	5.176	7.817	45.982	0.582	2	Medium	0.065	0.731948
01:02:00	147	165	YHDYSKDGKTAVDQEHGTH	2186.9617	2.4918	1800	17	10.068	8.002	47.07	0.819	3	Medium	0.33	0.402645
01:02:00	147	193	YHDYSKDGKTAVDQEHGTHVSGILSGNAPSETKEPYRLEGAMPEAQL	5112.4159	4.6356	0	42	0	0	0	n/a	4	High	0
01:02:00	147	193	YHDYSKDGKTAVDQEHGTHVSGILSGNAPSETKEPYRLEGAMPEAQL	5112.4159	4.6682	30	42	0.621	9.768	23.257	0.079	2	High	0.009	0.534537
01:02:00	147	193	YHDYSKDGKTAVDQEHGTHVSGILSGNAPSETKEPYRLEGAMPEAQL	5112.4159	4.6508	300	42	5.424	9.964	23.723	0.102	3	High	0.041	0.331921
01:02:00	147	193	YHDYSKDGKTAVDQEHGTHVSGILSGNAPSETKEPYRLEGAMPEAQL	5112.4159	4.6427	600	42	9.616	10.437	24.849	1.94	3	High	0.781	0.989853
01:02:00	147	193	YHDYSKDGKTAVDQEHGTHVSGILSGNAPSETKEPYRLEGAMPEAQL	5112.4159	4.6286	1800	42	20.553	10.603	25.246	0.485	3	High	0.195	0.721822
01:02:00	195	206	LMRVEIVNGLAD	1328.7122	5.2376	0	10	0	0	0	n/a	4	High	0
01:02:00	195	206	LMRVEIVNGLAD	1328.7122	5.2815	30	10	0.088	3.574	35.741	0.023	2	High	0.003	0.0787565
01:02:00	195	206	LMRVEIVNGLAD	1328.7122	5.2612	300	10	0.833	3.84	38.403	0.15	3	High	0.06	0.197069
01:02:00	195	206	LMRVEIVNGLAD	1328.7122	5.2671	600	10	1.57	3.981	39.811	0.854	3	Medium	0.344	0.537898
01:02:00	195	206	LMRVEIVNGLAD	1328.7122	5.2329	1800	10	3.784	3.934	39.342	0.323	3	High	0.13	0.133701
01:02:00	197	206	RVEIVNGLAD	1084.5876	0	0	8	0	0	0	n/a	4	Medium	0
01:02:00	197	206	RVEIVNGLAD	1084.5876	4.3772	30	8	0.078	3.514	43.928	0.297	2	Medium	0.033	0.197936
01:02:00	197	206	RVEIVNGLAD	1084.5876	4.351	300	8	0.736	3.771	47.137	0.102	3	Medium	0.041	0.30239
01:02:00	197	206	RVEIVNGLAD	1084.5876	4.3728	600	8	1.381	3.922	49.026	1.027	3	Medium	0.413	0.79373
01:02:00	197	206	RVEIVNGLAD	1084.5876	4.3179	1800	8	3.278	3.889	48.608	0.338	3	Medium	0.136	0.854365
01:02:00	207	228	YARNYAQAIRDAVNLGAKVINM	2450.2852	0	0	20	0	0	0	n/a	4	Medium	0
01:02:00	207	228	YARNYAQAIRDAVNLGAKVINM	2450.2852	6.6354	30	20	0.224	1.59	7.951	0.099	2	Medium	0.011	0.0933491
01:02:00	207	228	YARNYAQAIRDAVNLGAKVINM	2450.2852	6.6204	300	20	2.072	1.894	9.472	0.141	3	Medium	0.057	0.538405
01:02:00	207	228	YARNYAQAIRDAVNLGAKVINM	2450.2852	6.6243	600	20	3.815	2.155	10.775	0.262	3	Medium	0.105	0.353115
01:02:00	207	228	YARNYAQAIRDAVNLGAKVINM	2450.2852	6.5971	1800	20	8.637	2.746	13.73	0.195	3	Medium	0.079	0.780894
01:02:00	211	217	YAQAIRD	835.4188	2.9134	0	5	0	0	0	n/a	4	High	0
01:02:00	211	217	YAQAIRD	835.4188	2.9245	30	5	0.058	0.594	11.882	0.049	2	High	0.006	0.266199
01:02:00	211	217	YAQAIRD	835.4188	2.9004	300	5	0.537	0.596	11.928	0.027	3	High	0.011	0.0891084
01:02:00	211	217	YAQAIRD	835.4188	2.9229	600	5	0.985	0.64	12.803	0.062	3	Medium	0.025	0.366447
01:02:00	211	217	YAQAIRD	835.4188	2.8989	1800	5	2.194	0.757	15.131	0.044	3	High	0.018	0.240612
01:02:00	215	228	IRDAVNLGAKVINM	1512.8446	0	0	12	0	0	0	n/a	4	Medium	0
01:02:00	215	228	IRDAVNLGAKVINM	1512.8446	4.9103	30	12	0.146	0.875	7.288	0.175	2	Medium	0.02	0.435217
01:02:00	215	228	IRDAVNLGAKVINM	1512.8446	4.8979	300	12	1.331	0.94	7.834	0.087	3	Medium	0.035	0.505451
01:02:00	215	228	IRDAVNLGAKVINM	1512.8446	4.9161	600	12	2.419	0.994	8.283	0.042	3	Medium	0.017	0.726379
01:02:00	215	228	IRDAVNLGAKVINM	1512.8446	4.8723	1800	12	5.269	1.085	9.044	0.145	3	Medium	0.059	0.402975
01:02:00	218	227	AVNLGAKVIN	997.592	3.005	0	8	0	0	0	n/a	4	High	0
01:02:00	218	227	AVNLGAKVIN	997.592	2.9955	30	8	0.078	0.442	5.526	0.059	2	High	0.007	0.186583
01:02:00	218	227	AVNLGAKVIN	997.592	2.9918	300	8	0.72	0.437	5.468	0.017	3	High	0.007	0.0596017
01:02:00	218	227	AVNLGAKVIN	997.592	3.0087	600	8	1.322	0.471	5.892	0.056	3	Medium	0.022	0.318054
01:02:00	218	227	AVNLGAKVIN	997.592	2.9818	1800	8	3.002	0.467	5.836	0.013	3	High	0.005	0.351063
01:02:00	218	228	AVNLGAKVINM	1128.6325	4.9513	0	9	0	0	0	n/a	4	High	0
01:02:00	218	228	AVNLGAKVINM	1128.6325	4.9631	30	9	0.088	0.732	8.132	0.336	2	Medium	0.037	0.689734
01:02:00	218	228	AVNLGAKVINM	1128.6325	4.9424	300	9	0.812	0.747	8.3	0.046	3	Medium	0.019	0.0794438
01:02:00	218	228	AVNLGAKVINM	1128.6325	4.9531	600	9	1.498	0.804	8.937	0.112	3	Medium	0.045	0.262014
01:02:00	218	228	AVNLGAKVINM	1128.6325	4.9184	1800	9	3.443	0.92	10.225	0.022	3	Medium	0.009	0.00345625
01:02:00	218	235	AVNLGAKVINMSFGNAAL	1788.9556	0	0	16	0	0	0	n/a	4	Medium	0
01:02:00	218	235	AVNLGAKVINMSFGNAAL	1788.9556	6.115	30	16	0.184	2.534	15.838	0.854	2	Medium	0.095	0.250191
01:02:00	218	235	AVNLGAKVINMSFGNAAL	1788.9556	6.1379	300	16	1.702	2.518	15.74	0.17	3	Medium	0.068	0.558701
01:02:00	218	235	AVNLGAKVINMSFGNAAL	1788.9556	6.1465	600	16	3.138	2.59	16.187	0.423	3	Medium	0.17	0.325374
01:02:00	218	235	AVNLGAKVINMSFGNAAL	1788.9556	6.1401	1800	16	7.119	2.706	16.913	0.224	3	Medium	0.09	0.151086
01:02:00	222	228	GAKVINM	731.4	0	0	5	0	0	0	n/a	4	Medium	0
01:02:00	222	228	GAKVINM	731.4	3.8446	30	5	0.029	0.345	6.898	0.016	2	Medium	0.002	0.138785
01:02:00	222	228	GAKVINM	731.4	3.8328	300	5	0.278	0.37	7.401	0.038	3	Medium	0.015	0.0119119
01:02:00	222	228	GAKVINM	731.4	3.8348	600	5	0.536	0.446	8.921	0.097	3	Medium	0.039	0.858434
01:02:00	222	228	GAKVINM	731.4	3.8125	1800	5	1.398	0.552	11.049	0.045	3	Medium	0.018	0.08831
01:02:00	229	235	SFGNAAL	678.3337	4.9101	0	5	0	0	0	n/a	4	High	0
01:02:00	229	235	SFGNAAL	678.3337	4.9241	30	5	0.077	1.53	30.602	0.037	2	High	0.004	0.514963
01:02:00	229	235	SFGNAAL	678.3337	4.9055	300	5	0.708	1.502	30.033	0.04	3	High	0.016	0.708903
01:02:00	229	235	SFGNAAL	678.3337	4.9161	600	5	1.296	1.537	30.744	0.314	3	Medium	0.127	0.713177
01:02:00	229	235	SFGNAAL	678.3337	4.8798	1800	5	2.828	1.529	30.584	0.151	3	Medium	0.061	0.678254
01:02:00	234	257	ALAYANLPDETKKAFDYAKSKGVS	2586.3329	0	0	21	0	0	0	n/a	4	Medium	0
01:02:00	234	257	ALAYANLPDETKKAFDYAKSKGVS	2586.3329	5.2237	30	21	0.231	2.72	12.953	2.052	2	Medium	0.228	0.305852
01:02:00	234	257	ALAYANLPDETKKAFDYAKSKGVS	2586.3329	5.2117	300	21	2.18	3.135	14.93	0.172	3	Medium	0.069	0.0977519
01:02:00	234	257	ALAYANLPDETKKAFDYAKSKGVS	2586.3329	5.1622	600	21	4.098	3.742	17.818	0.616	3	Medium	0.248	0.502433
01:02:00	234	257	ALAYANLPDETKKAFDYAKSKGVS	2586.3329	5.1323	1800	21	9.795	3.997	19.035	1.49	3	Medium	0.6	0.585572
01:02:00	237	257	YANLPDETKKAFDYAKSKGVS	2331.1746	4.8354	0	18	0	0	0	n/a	4	Medium	0
01:02:00	237	257	YANLPDETKKAFDYAKSKGVS	2331.1746	4.8284	30	18	0.195	1.917	10.648	0.1	2	Medium	0.011	0.106776
01:02:00	237	257	YANLPDETKKAFDYAKSKGVS	2331.1746	4.8097	300	18	1.844	2.019	11.214	0.205	3	Medium	0.082	0.107074
01:02:00	237	257	YANLPDETKKAFDYAKSKGVS	2331.1746	4.8135	600	18	3.465	2.168	12.044	0.401	3	Medium	0.161	0.372209
01:02:00	237	257	YANLPDETKKAFDYAKSKGVS	2331.1746	4.7883	1800	18	8.283	2.633	14.626	0.519	3	Medium	0.209	0.947493
01:02:00	250	257	YAKSKGVS	838.4549	1.7083	0	6	0	0	0	n/a	4	High	0
01:02:00	250	257	YAKSKGVS	838.4549	1.719	30	6	0.054	0.466	7.76	0.092	2	High	0.01	0.08235
01:02:00	250	257	YAKSKGVS	838.4549	1.7209	300	6	0.516	0.453	7.546	0.149	3	High	0.06	0.292207
01:02:00	250	257	YAKSKGVS	838.4549	1.7265	600	6	0.985	0.482	8.036	0.037	3	High	0.015	0.0234473
01:02:00	250	257	YAKSKGVS	838.4549	1.7148	1800	6	2.478	0.543	9.054	0.089	3	High	0.036	0.241218
01:02:00	258	295	IVTSAGNDSSFGGKTRLPLADHPDYGVVGTPAAADSTL	3756.8594	4.9421	0	33	0	0	0	n/a	4	High	0
01:02:00	258	295	IVTSAGNDSSFGGKTRLPLADHPDYGVVGTPAAADSTL	3756.8594	4.9606	30	33	0.513	5.742	17.401	0.11	2	High	0.012	0.885608
01:02:00	258	295	IVTSAGNDSSFGGKTRLPLADHPDYGVVGTPAAADSTL	3756.8594	4.9483	300	33	4.542	6.399	19.391	0.035	3	High	0.014	0.551907
01:02:00	258	295	IVTSAGNDSSFGGKTRLPLADHPDYGVVGTPAAADSTL	3756.8594	4.9514	600	33	8.084	6.85	20.759	1.174	3	High	0.473	0.867786
01:02:00	258	295	IVTSAGNDSSFGGKTRLPLADHPDYGVVGTPAAADSTL	3756.8594	4.9243	1800	33	17.013	7.244	21.95	0.362	3	High	0.146	0.556052
01:02:00	283	295	GVVGTPAAADSTL	1157.5928	0	0	10	0	0	0	n/a	4	Medium	0
01:02:00	283	295	GVVGTPAAADSTL	1157.5928	4.2364	30	10	0.138	4.558	45.58	0.015	2	Medium	0.002	0.0923025
01:02:00	283	295	GVVGTPAAADSTL	1157.5928	4.2144	300	10	1.261	4.536	45.359	0.071	3	Medium	0.029	0.553833
01:02:00	283	295	GVVGTPAAADSTL	1157.5928	4.2344	600	10	2.294	4.574	45.738	0.064	3	Medium	0.026	0.890011
01:02:00	283	295	GVVGTPAAADSTL	1157.5928	4.1998	1800	10	4.974	4.521	45.206	0.428	3	Medium	0.172	0.821904
01:02:00	296	308	TVASYSPDKQLTE	1437.6987	3.903	0	10	0	0	0	n/a	4	High	0
01:02:00	296	308	TVASYSPDKQLTE	1437.6987	3.9113	30	10	0.096	1.896	18.956	0.303	2	High	0.034	0.609234
01:02:00	296	308	TVASYSPDKQLTE	1437.6987	3.8941	300	10	0.915	2.328	23.279	0.044	3	High	0.018	0.575371
01:02:00	296	308	TVASYSPDKQLTE	1437.6987	3.908	600	10	1.733	2.454	24.536	0.298	3	High	0.12	0.807895
01:02:00	296	308	TVASYSPDKQLTE	1437.6987	3.8813	1800	10	4.251	2.594	25.939	0.167	3	High	0.067	0.963014
01:02:00	296	310	TVASYSPDKQLTETA	1609.7835	4.0636	0	12	0	0	0	n/a	4	Medium	0
01:02:00	296	310	TVASYSPDKQLTETA	1609.7835	4.0713	30	12	0.116	1.985	16.541	0.504	2	Medium	0.056	0.718085
01:02:00	296	310	TVASYSPDKQLTETA	1609.7835	4.0375	300	12	1.102	2.386	19.883	0.217	2	Medium	0.024	0.22052
01:02:00	296	310	TVASYSPDKQLTETA	1609.7835	4.0594	600	12	2.09	2.563	21.361	0.511	3	Medium	0.206	0.810186
01:02:00	296	310	TVASYSPDKQLTETA	1609.7835	4.0308	1800	12	5.139	2.674	22.28	0.233	3	Medium	0.094	0.245854
01:02:00	311	325	MVKTDDQQDKEMPVL	1775.8434	4.6425	0	12	0	0	0	n/a	4	Medium	0
01:02:00	311	325	MVKTDDQQDKEMPVL	1775.8434	4.6265	30	12	0.194	2.576	21.463	0.285	2	Medium	0.032	0.470926
01:02:00	311	325	MVKTDDQQDKEMPVL	1775.8434	4.6079	300	12	1.688	2.995	24.961	0.028	3	Medium	0.011	0.467366
01:02:00	311	325	MVKTDDQQDKEMPVL	1775.8434	4.6224	600	12	2.957	3.341	27.839	1.194	3	Medium	0.481	0.684152
01:02:00	311	325	MVKTDDQQDKEMPVL	1775.8434	4.584	1800	12	5.998	3.585	29.876	0.465	3	Medium	0.187	0.37576
01:02:00	312	325	VKTDDQQDKEMPVL	1644.8029	4.5261	0	11	0	0	0	n/a	4	High	0
01:02:00	312	325	VKTDDQQDKEMPVL	1644.8029	4.5031	30	11	0.189	2.746	24.967	0.292	2	High	0.033	0.755087
01:02:00	312	325	VKTDDQQDKEMPVL	1644.8029	4.4902	300	11	1.642	3.031	27.558	0.074	3	High	0.03	0.485358
01:02:00	312	325	VKTDDQQDKEMPVL	1644.8029	4.5072	600	11	2.869	3.249	29.535	0.684	3	High	0.275	0.899079
01:02:00	312	325	VKTDDQQDKEMPVL	1644.8029	4.4697	1800	11	5.755	3.377	30.696	0.261	3	High	0.105	0.629828
01:02:00	326	337	STNRFEPNKAYD	1440.6633	3.4558	0	9	0	0	0	n/a	4	High	0
01:02:00	326	337	STNRFEPNKAYD	1440.6633	3.4775	30	9	0.102	2.458	27.313	0.01	2	Medium	0.001	0.326315
01:02:00	326	337	STNRFEPNKAYD	1440.6633	3.4542	300	9	0.966	3.076	34.178	0.082	3	Medium	0.033	0.561127
01:02:00	326	337	STNRFEPNKAYD	1440.6633	3.4655	600	9	1.817	3.352	37.244	0.625	3	Medium	0.252	0.978811
01:02:00	326	337	STNRFEPNKAYD	1440.6633	3.4466	1800	9	4.333	3.5	38.894	0.306	3	Medium	0.123	0.815194
01:02:00	326	339	STNRFEPNKAYDYA	1674.7638	4.1463	0	11	0	0	0	n/a	4	High	0
01:02:00	326	339	STNRFEPNKAYDYA	1674.7638	4.128	30	11	0.126	2.505	22.771	0.271	2	Medium	0.03	0.613602
01:02:00	326	339	STNRFEPNKAYDYA	1674.7638	4.1168	300	11	1.191	3.047	27.702	0.063	3	Medium	0.025	0.282682
01:02:00	326	339	STNRFEPNKAYDYA	1674.7638	4.1368	600	11	2.241	3.322	30.197	0.764	3	High	0.307	0.86017
01:02:00	326	339	STNRFEPNKAYDYA	1674.7638	4.0981	1800	11	5.354	3.52	31.999	0.342	3	Medium	0.138	0.559666
01:02:00	338	349	YAYANRGMKEDD	1431.6089	3.0232	0	10	0	0	0	n/a	4	High	0
01:02:00	338	349	YAYANRGMKEDD	1431.6089	3.0562	30	10	0.186	2.747	27.473	0.44	2	High	0.049	0.335699
01:02:00	338	349	YAYANRGMKEDD	1431.6089	3.0297	300	10	1.608	2.717	27.168	0.083	3	High	0.033	0.385567
01:02:00	338	349	YAYANRGMKEDD	1431.6089	3.0509	600	10	2.795	2.864	28.641	0.651	3	High	0.262	0.955995
01:02:00	338	349	YAYANRGMKEDD	1431.6089	3.0408	1800	10	5.604	3.037	30.374	0.176	3	Medium	0.071	0.332111
01:02:00	338	359	YAYANRGMKEDDFKDVKGKIAL	2531.2842	4.3417	0	20	0	0	0	n/a	4	High	0
01:02:00	338	359	YAYANRGMKEDDFKDVKGKIAL	2531.2842	4.3647	30	20	0.271	3.839	19.195	0.033	2	Medium	0.004	0.0734323
01:02:00	338	359	YAYANRGMKEDDFKDVKGKIAL	2531.2842	4.3375	300	20	2.416	4.352	21.758	0.147	3	Medium	0.059	0.167761
01:02:00	338	359	YAYANRGMKEDDFKDVKGKIAL	2531.2842	4.3561	600	20	4.322	4.771	23.853	1.202	3	Medium	0.484	0.49826
01:02:00	338	359	YAYANRGMKEDDFKDVKGKIAL	2531.2842	4.3213	1800	20	9.329	5.328	26.64	0.476	3	Medium	0.192	0.258889
01:02:00	340	349	YANRGMKEDD	1197.5084	2.2206	0	8	0	0	0	n/a	4	High	0
01:02:00	340	349	YANRGMKEDD	1197.5084	2.2496	30	8	0.166	2.028	25.355	0.155	2	High	0.017	0.102284
01:02:00	340	349	YANRGMKEDD	1197.5084	2.2268	300	8	1.415	2.011	25.139	0.063	3	High	0.025	0.411081
01:02:00	340	349	YANRGMKEDD	1197.5084	2.2295	600	8	2.429	2.118	26.469	0.232	3	High	0.094	0.417331
01:02:00	340	349	YANRGMKEDD	1197.5084	2.2264	1800	8	4.697	2.397	29.958	0.211	3	High	0.085	0.516276
01:02:00	340	359	YANRGMKEDDFKDVKGKIAL	2297.1838	4.1667	0	18	0	0	0	n/a	4	High	0
01:02:00	340	359	YANRGMKEDDFKDVKGKIAL	2297.1838	4.1797	30	18	0.251	3.488	19.379	0.285	2	High	0.032	0.270955
01:02:00	340	359	YANRGMKEDDFKDVKGKIAL	2297.1838	4.153	300	18	2.224	4.039	22.438	0.075	3	High	0.03	0.238876
01:02:00	340	359	YANRGMKEDDFKDVKGKIAL	2297.1838	4.1747	600	18	3.957	4.448	24.708	0.941	3	High	0.379	0.756545
01:02:00	340	359	YANRGMKEDDFKDVKGKIAL	2297.1838	4.1393	1800	18	8.422	4.942	27.454	0.33	3	High	0.133	0.406924
01:02:00	351	359	KDVKGKIAL	970.6175	0	0	7	0	0	0	n/a	4	Medium	0
01:02:00	351	359	KDVKGKIAL	970.6175	3.2386	30	7	0.046	1.085	15.493	0.069	2	Medium	0.008	0.0214494
01:02:00	351	359	KDVKGKIAL	970.6175	3.2249	300	7	0.445	1.415	20.212	0.055	3	Medium	0.022	0.299131
01:02:00	351	359	KDVKGKIAL	970.6175	3.2439	600	7	0.855	1.587	22.674	0.392	3	Medium	0.158	0.429865
01:02:00	351	359	KDVKGKIAL	970.6175	3.2122	1800	7	2.208	1.755	25.077	0.194	3	Medium	0.078	0.300608
01:02:00	368	383	KDKVANAKKAGAVGVL	1567.9409	3.0872	0	14	0	0	0	n/a	4	High	0
01:02:00	368	383	KDKVANAKKAGAVGVL	1567.9409	3.1144	30	14	0.161	1.316	9.4	0.113	2	High	0.013	0.802881
01:02:00	368	383	KDKVANAKKAGAVGVL	1567.9409	3.1346	300	14	1.495	1.354	9.668	0.036	3	High	0.014	0.195607
01:02:00	368	383	KDKVANAKKAGAVGVL	1567.9409	3.1296	600	14	2.764	1.493	10.668	0.176	3	High	0.071	0.881564
01:02:00	368	383	KDKVANAKKAGAVGVL	1567.9409	3.105	1800	14	6.312	1.715	12.247	0.073	3	High	0.029	0.309551
01:02:00	384	395	IYDNQDKGFPIE	1437.6776	3.8938	0	9	0	0	0	n/a	4	High	0
01:02:00	384	395	IYDNQDKGFPIE	1437.6776	3.91	30	9	0.143	1.895	21.06	0.314	2	High	0.035	0.876653
01:02:00	384	395	IYDNQDKGFPIE	1437.6776	3.9008	300	9	1.284	2.334	25.935	0.026	3	Medium	0.011	0.569619
01:02:00	384	395	IYDNQDKGFPIE	1437.6776	3.9323	600	9	2.302	2.397	26.629	0.478	3	High	0.193	0.492611
01:02:00	384	395	IYDNQDKGFPIE	1437.6776	3.8805	1800	9	4.82	2.591	28.791	0.159	3	High	0.064	0.851686
01:02:00	384	396	IYDNQDKGFPIEL	1550.7616	6.1387	0	10	0	0	0	n/a	4	High	0
01:02:00	384	396	IYDNQDKGFPIEL	1550.7616	6.1694	30	10	0.148	2.473	24.728	0.34	2	High	0.038	0.265727
01:02:00	384	396	IYDNQDKGFPIEL	1550.7616	6.1362	300	10	1.33	2.61	26.104	0.066	3	Medium	0.027	0.234964
01:02:00	384	396	IYDNQDKGFPIEL	1550.7616	6.1406	600	10	2.393	2.881	28.807	0.487	3	Medium	0.196	0.982087
01:02:00	384	396	IYDNQDKGFPIEL	1550.7616	6.1063	1800	10	5.068	3.305	33.052	0.267	3	High	0.108	0.932039
01:02:00	384	405	IYDNQDKGFPIELPNVDQMPAA	2474.1787	6.0438	0	17	0	0	0	n/a	4	High	0
01:02:00	384	405	IYDNQDKGFPIELPNVDQMPAA	2474.1787	6.0758	30	17	0.234	5.011	29.475	0.063	2	High	0.007	0.568872
01:02:00	384	405	IYDNQDKGFPIELPNVDQMPAA	2474.1787	6.0688	300	17	2.142	5.439	31.995	0.152	3	High	0.061	0.572875
01:02:00	384	405	IYDNQDKGFPIELPNVDQMPAA	2474.1787	6.0654	600	17	3.903	5.877	34.569	1.253	3	High	0.504	0.986493
01:02:00	384	405	IYDNQDKGFPIELPNVDQMPAA	2474.1787	6.0624	1800	17	8.551	6.454	37.964	0.41	3	Medium	0.165	0.970254
01:02:00	384	406	IYDNQDKGFPIELPNVDQMPAAF	2621.2471	6.6671	0	18	0	0	0	n/a	4	High	0
01:02:00	384	406	IYDNQDKGFPIELPNVDQMPAAF	2621.2471	6.7257	30	18	0.242	5.031	27.949	0.186	2	High	0.021	0.36259
01:02:00	384	406	IYDNQDKGFPIELPNVDQMPAAF	2621.2471	6.7084	300	18	2.213	5.439	30.219	0.115	3	High	0.046	0.350828
01:02:00	384	406	IYDNQDKGFPIELPNVDQMPAAF	2621.2471	6.725	600	18	4.04	5.883	32.681	1.169	3	High	0.471	0.833113
01:02:00	384	406	IYDNQDKGFPIELPNVDQMPAAF	2621.2471	6.6875	1800	18	8.908	6.436	35.757	0.435	3	High	0.175	0.23706
01:02:00	393	406	PIELPNVDQMPAAF	1540.7595	0	0	10	0	0	0	n/a	4	Medium	0
01:02:00	393	406	PIELPNVDQMPAAF	1540.7595	6.6125	30	10	0.103	2.76	27.597	0.069	2	Medium	0.008	0.677881
01:02:00	393	406	PIELPNVDQMPAAF	1540.7595	6.5958	300	10	0.973	3.111	31.114	0.114	3	Medium	0.046	0.49169
01:02:00	393	406	PIELPNVDQMPAAF	1540.7595	6.6015	600	10	1.823	3.471	34.712	0.762	3	Medium	0.307	0.823872
01:02:00	393	406	PIELPNVDQMPAAF	1540.7595	6.5768	1800	10	4.324	3.885	38.849	0.242	3	Medium	0.097	0.718647
01:02:00	397	406	PNVDQMPAAF	1088.4961	5.5607	0	7	0	0	0	n/a	4	Medium	0
01:02:00	397	406	PNVDQMPAAF	1088.4961	5.615	30	7	0.085	1.977	28.25	0.305	2	Medium	0.034	0.630427
01:02:00	397	406	PNVDQMPAAF	1088.4961	5.5854	300	7	0.799	2.248	32.116	0.022	3	Medium	0.009	0.579039
01:02:00	397	406	PNVDQMPAAF	1088.4961	5.6017	600	7	1.486	2.436	34.799	0.519	3	Medium	0.209	0.980952
01:02:00	397	406	PNVDQMPAAF	1088.4961	5.5612	1800	7	3.431	2.6	37.146	0.247	3	Medium	0.099	0.984737
01:02:00	406	414	FISRKDGLL	1047.6077	4.4359	0	7	0	0	0	n/a	4	Medium	0
01:02:00	406	414	FISRKDGLL	1047.6077	4.4967	30	7	0.079	0.418	5.974	0.512	2	Medium	0.057	0.236985
01:02:00	406	414	FISRKDGLL	1047.6077	4.4692	300	7	0.739	0.613	8.759	0.068	3	Medium	0.027	0.0476881
01:02:00	406	414	FISRKDGLL	1047.6077	4.4819	600	7	1.376	0.656	9.369	0.249	3	Medium	0.1	0.281986
01:02:00	406	414	FISRKDGLL	1047.6077	4.4529	1800	7	3.201	0.803	11.475	0.031	3	Medium	0.013	0.000357712
01:02:00	406	425	FISRKDGLLLKDNPQKTITF	2333.3107	0	0	17	0	0	0	n/a	4	Medium	0
01:02:00	406	425	FISRKDGLLLKDNPQKTITF	2333.3107	4.7389	30	17	0.181	2.033	11.959	1.002	2	Medium	0.111	0.107417
01:02:00	406	425	FISRKDGLLLKDNPQKTITF	2333.3107	4.74	300	17	1.653	2.518	14.811	0.186	3	Medium	0.075	0.104786
01:02:00	406	425	FISRKDGLLLKDNPQKTITF	2333.3107	4.7303	600	17	3.023	2.757	16.221	0.636	3	Medium	0.256	0.754435
01:02:00	406	425	FISRKDGLLLKDNPQKTITF	2333.3107	4.7337	1800	17	6.783	2.966	17.448	0.945	2	Medium	0.105	0.463686
01:02:00	407	414	ISRKDGLL	900.5392	3.9576	0	6	0	0	0	n/a	4	Medium	0
01:02:00	407	414	ISRKDGLL	900.5392	3.9541	30	6	0.073	0.475	7.925	0.067	2	Medium	0.007	0.185645
01:02:00	407	414	ISRKDGLL	900.5392	3.9319	300	6	0.679	0.631	10.519	0.066	3	Medium	0.027	0.119902
01:02:00	407	414	ISRKDGLL	900.5392	3.934	600	6	1.261	0.77	12.839	0.162	3	Medium	0.065	0.958235
01:02:00	407	414	ISRKDGLL	900.5392	3.9233	1800	6	2.892	0.857	14.281	0.134	3	Medium	0.054	0.302664
01:02:00	407	425	ISRKDGLLLKDNPQKTITF	2186.2423	0	0	16	0	0	0	n/a	4	Medium	0
01:02:00	407	425	ISRKDGLLLKDNPQKTITF	2186.2423	4.6418	30	16	0.174	1.939	12.119	0.042	2	Medium	0.005	0.210355
01:02:00	407	425	ISRKDGLLLKDNPQKTITF	2186.2423	4.5979	300	16	1.594	2.446	15.286	0.004	3	Medium	0.002	0.336823
01:02:00	407	425	ISRKDGLLLKDNPQKTITF	2186.2423	4.6444	600	16	2.907	2.647	16.542	0.517	3	Medium	0.208	0.705591
01:02:00	407	425	ISRKDGLLLKDNPQKTITF	2186.2423	4.6067	1800	16	6.474	2.79	17.437	0.188	3	Medium	0.076	0.166136
01:02:00	415	425	LKDNPQKTITF	1303.7136	4.4374	0	8	0	0	0	n/a	4	High	0
01:02:00	415	425	LKDNPQKTITF	1303.7136	4.4552	30	8	0.092	1.506	18.824	0.38	2	High	0.042	0.582671
01:02:00	415	425	LKDNPQKTITF	1303.7136	4.4205	300	8	0.82	1.801	22.508	0.184	3	High	0.074	0.505424
01:02:00	415	425	LKDNPQKTITF	1303.7136	4.4391	600	8	1.462	1.991	24.89	0.8	3	Medium	0.322	0.850907
01:02:00	415	425	LKDNPQKTITF	1303.7136	4.4152	1800	8	3.077	1.929	24.11	0.284	3	Medium	0.114	0.438219
01:02:00	415	466	LKDNPQKTITFNATPKVLPTASGTKLSRFSSWGLTADGNIKPDIAAPGQDIL	5492.9307	5.4394	0	45	0	0	0	n/a	4	Medium	0
01:02:00	415	466	LKDNPQKTITFNATPKVLPTASGTKLSRFSSWGLTADGNIKPDIAAPGQDIL	5492.9307	5.4657	30	45	0.457	7.902	17.56	1.209	2	Medium	0.135	0.0208418
01:02:00	415	466	LKDNPQKTITFNATPKVLPTASGTKLSRFSSWGLTADGNIKPDIAAPGQDIL	5492.9307	5.4749	300	45	4.25	8.942	19.87	0.078	3	Medium	0.031	0.0871696
01:02:00	415	466	LKDNPQKTITFNATPKVLPTASGTKLSRFSSWGLTADGNIKPDIAAPGQDIL	5492.9307	5.4885	600	45	7.88	9.162	20.361	0.755	2	Medium	0.084	0.0501303
01:02:00	415	466	LKDNPQKTITFNATPKVLPTASGTKLSRFSSWGLTADGNIKPDIAAPGQDIL	5492.9307	5.4221	1800	45	18.246	9.988	22.195	0.628	3	Medium	0.253	0.133993
01:02:00	426	443	NATPKVLPTASGTKLSRF	1887.0578	4.1077	0	14	0	0	0	n/a	4	High	0
01:02:00	426	443	NATPKVLPTASGTKLSRF	1887.0578	4.1192	30	14	0.099	3.987	28.479	0.572	2	High	0.064	0.159439
01:02:00	426	443	NATPKVLPTASGTKLSRF	1887.0578	4.1051	300	14	0.954	4.405	31.463	0.197	3	High	0.079	0.153423
01:02:00	426	443	NATPKVLPTASGTKLSRF	1887.0578	4.109	600	14	1.828	4.754	33.954	1.079	3	Medium	0.434	0.876437
01:02:00	426	443	NATPKVLPTASGTKLSRF	1887.0578	4.0762	1800	14	4.673	4.877	34.835	0.474	3	Medium	0.191	0.777252
01:02:00	426	466	NATPKVLPTASGTKLSRFSSWGLTADGNIKPDIAAPGQDIL	4207.2276	5.6134	0	35	0	0	0	n/a	4	High	0
01:02:00	426	466	NATPKVLPTASGTKLSRFSSWGLTADGNIKPDIAAPGQDIL	4207.2276	5.6882	30	35	0.332	6.301	18.004	0.395	2	High	0.044	0.320708
01:02:00	426	466	NATPKVLPTASGTKLSRFSSWGLTADGNIKPDIAAPGQDIL	4207.2276	5.6384	300	35	3.123	7.154	20.439	0.06	3	High	0.024	0.192898
01:02:00	426	466	NATPKVLPTASGTKLSRFSSWGLTADGNIKPDIAAPGQDIL	4207.2276	5.6455	600	35	5.852	7.606	21.732	1.475	3	High	0.594	0.774222
01:02:00	426	466	NATPKVLPTASGTKLSRFSSWGLTADGNIKPDIAAPGQDIL	4207.2276	5.6126	1800	35	13.916	7.987	22.821	0.381	3	High	0.153	0.395144
01:02:00	441	466	SRFSSWGLTADGNIKPDIAAPGQDIL	2728.382	5.9467	0	22	0	0	0	n/a	4	High	0
01:02:00	441	466	SRFSSWGLTADGNIKPDIAAPGQDIL	2728.382	6.0096	30	22	0.238	3.5	15.91	0.036	2	High	0.004	0.339104
01:02:00	441	466	SRFSSWGLTADGNIKPDIAAPGQDIL	2728.382	5.9858	300	22	2.225	3.908	17.762	0.024	3	High	0.01	0.234883
01:02:00	441	466	SRFSSWGLTADGNIKPDIAAPGQDIL	2728.382	5.9814	600	22	4.132	4.182	19.008	0.697	3	High	0.281	0.919221
01:02:00	441	466	SRFSSWGLTADGNIKPDIAAPGQDIL	2728.382	5.9533	1800	22	9.534	4.391	19.957	0.304	3	High	0.123	0.415615
01:02:00	444	466	SSWGLTADGNIKPDIAAPGQDIL	2338.1804	6.0068	0	19	0	0	0	n/a	4	High	0
01:02:00	444	466	SSWGLTADGNIKPDIAAPGQDIL	2338.1804	6.0566	30	19	0.204	3.012	15.854	0.058	2	High	0.006	0.926482
01:02:00	444	466	SSWGLTADGNIKPDIAAPGQDIL	2338.1804	6.0517	300	19	1.9	3.411	17.953	0.077	3	High	0.031	0.202876
01:02:00	444	466	SSWGLTADGNIKPDIAAPGQDIL	2338.1804	6.0458	600	19	3.524	3.642	19.169	0.613	3	High	0.247	0.806602
01:02:00	444	466	SSWGLTADGNIKPDIAAPGQDIL	2338.1804	6.0235	1800	19	8.098	3.905	20.551	0.154	3	High	0.062	0.184131
01:02:00	465	477	ILSSVANNKYAKL	1419.8085	0	0	11	0	0	0	n/a	4	Medium	0
01:02:00	465	477	ILSSVANNKYAKL	1419.8085	4.1785	30	11	0.118	0.949	8.629	0.963	2	Medium	0.107	0.427368
01:02:00	465	477	ILSSVANNKYAKL	1419.8085	4.206	300	11	1.113	1.314	11.948	0.278	3	Medium	0.112	0.0589587
01:02:00	465	477	ILSSVANNKYAKL	1419.8085	4.2134	600	11	2.083	1.657	15.064	1.163	3	Medium	0.468	0.887401
01:02:00	465	477	ILSSVANNKYAKL	1419.8085	4.1821	1800	11	4.909	1.755	15.951	0.623	3	Medium	0.251	0.401847
01:02:00	465	488	ILSSVANNKYAKLSGTSMSAPLVA	2421.2937	4.8027	0	21	0	0	0	n/a	4	Medium	0
01:02:00	465	488	ILSSVANNKYAKLSGTSMSAPLVA	2421.2937	4.8057	30	21	0.214	2.852	13.58	0.744	2	Medium	0.083	0.670743
01:02:00	465	488	ILSSVANNKYAKLSGTSMSAPLVA	2421.2937	4.7803	300	21	2.025	3.151	15.002	0.767	3	Medium	0.309	0.348422
01:02:00	465	488	ILSSVANNKYAKLSGTSMSAPLVA	2421.2937	4.7925	600	21	3.811	3.448	16.418	1.452	3	Medium	0.584	0.884543
01:02:00	465	488	ILSSVANNKYAKLSGTSMSAPLVA	2421.2937	4.7556	1800	21	9.148	3.767	17.938	1.106	3	Medium	0.445	0.638041
01:02:00	467	477	SSVANNKYAKL	1193.6404	3.4719	0	9	0	0	0	n/a	4	High	0
01:02:00	467	477	SSVANNKYAKL	1193.6404	3.48	30	9	0.091	1.089	12.1	0.18	2	High	0.02	0.121017
01:02:00	467	477	SSVANNKYAKL	1193.6404	3.4601	300	9	0.859	1.483	16.479	0.048	3	High	0.019	0.598735
01:02:00	467	477	SSVANNKYAKL	1193.6404	3.4858	600	9	1.609	1.585	17.61	0.151	3	Medium	0.061	0.63485
01:02:00	467	477	SSVANNKYAKL	1193.6404	3.4483	1800	9	3.816	1.919	21.326	0.02	3	High	0.008	0.203963
01:02:00	467	481	SSVANNKYAKLSGTS	1525.7736	3.1124	0	13	0	0	0	n/a	4	High	0
01:02:00	467	481	SSVANNKYAKLSGTS	1525.7736	3.1055	30	13	0.134	2.307	17.749	0.127	2	Medium	0.014	0.192754
01:02:00	467	481	SSVANNKYAKLSGTS	1525.7736	3.0997	300	13	1.268	2.677	20.591	0.365	3	Medium	0.147	0.27892
01:02:00	467	481	SSVANNKYAKLSGTS	1525.7736	3.1092	600	13	2.385	2.916	22.432	0.393	3	Medium	0.158	0.954504
01:02:00	467	481	SSVANNKYAKLSGTS	1525.7736	3.0965	1800	13	5.711	3.233	24.872	0.141	3	Medium	0.057	0.451741
01:02:00	489	509	GIMGLLQKQYETQYPDMTPSE	2428.129	6.0527	0	17	0	0	0	n/a	4	Medium	0
01:02:00	489	509	GIMGLLQKQYETQYPDMTPSE	2428.129	6.0857	30	17	0.139	2.106	12.388	0.172	2	Medium	0.019	0.632026
01:02:00	489	509	GIMGLLQKQYETQYPDMTPSE	2428.129	6.0839	300	17	1.336	2.926	17.211	0.191	3	Medium	0.077	0.256968
01:02:00	489	509	GIMGLLQKQYETQYPDMTPSE	2428.129	6.1186	600	17	2.553	3.285	19.324	0.637	3	Medium	0.257	0.580373
01:02:00	489	509	GIMGLLQKQYETQYPDMTPSE	2428.129	6.0831	1800	17	6.458	3.663	21.544	0.867	2	Medium	0.096	0.293477
01:02:00	492	513	GLLQKQYETQYPDMTPSERLDL	2624.2792	5.4669	0	18	0	0	0	n/a	4	High	0
01:02:00	492	513	GLLQKQYETQYPDMTPSERLDL	2624.2792	5.491	30	18	0.153	2.196	12.197	2.329	2	Medium	0.259	0.36464
01:02:00	492	513	GLLQKQYETQYPDMTPSERLDL	2624.2792	5.4858	300	18	1.462	3.054	16.964	0.052	3	High	0.021	0.427197
01:02:00	492	513	GLLQKQYETQYPDMTPSERLDL	2624.2792	5.5029	600	18	2.79	3.377	18.761	0.629	3	Medium	0.253	0.889548
01:02:00	492	513	GLLQKQYETQYPDMTPSERLDL	2624.2792	5.4642	1800	18	7.02	3.7	20.553	0.282	3	High	0.113	0.96977
01:02:00	494	509	LQKQYETQYPDMTPSE	1956.8775	4.203	0	12	0	0	0	n/a	4	Medium	0
01:02:00	494	509	LQKQYETQYPDMTPSE	1956.8775	4.2402	30	12	0.106	2.176	18.134	0.513	2	High	0.057	0.352772
01:02:00	494	509	LQKQYETQYPDMTPSE	1956.8775	4.2243	300	12	1.018	2.855	23.793	0.156	3	Medium	0.063	0.354591
01:02:00	494	509	LQKQYETQYPDMTPSE	1956.8775	4.2402	600	12	1.942	3.223	26.86	0.789	3	Medium	0.318	0.498995
01:02:00	494	509	LQKQYETQYPDMTPSE	1956.8775	4.1947	1800	12	4.868	3.543	29.524	0.372	3	High	0.15	0.241146
01:02:00	494	511	LQKQYETQYPDMTPSERL	2226.0627	0	0	14	0	0	0	n/a	4	Medium	0
01:02:00	494	511	LQKQYETQYPDMTPSERL	2226.0627	4.6493	30	14	0.122	2.511	17.935	0.838	2	Medium	0.093	0.414981
01:02:00	494	511	LQKQYETQYPDMTPSERL	2226.0627	4.6365	300	14	1.168	3.273	23.378	0.271	3	Medium	0.109	0.649989
01:02:00	494	511	LQKQYETQYPDMTPSERL	2226.0627	4.6443	600	14	2.227	3.582	25.584	0.699	3	Medium	0.281	0.420267
01:02:00	494	511	LQKQYETQYPDMTPSERL	2226.0627	4.6177	1800	14	5.582	3.848	27.489	0.223	3	Medium	0.09	0.059689
01:02:00	494	518	LQKQYETQYPDMTPSERLDLAKKVL	2993.5532	0	0	21	0	0	0	n/a	4	Medium	0
01:02:00	494	518	LQKQYETQYPDMTPSERLDLAKKVL	2993.5532	5.0387	30	21	0.177	2.738	13.036	2.838	2	Medium	0.316	0.55537
01:02:00	494	518	LQKQYETQYPDMTPSERLDLAKKVL	2993.5532	5.0196	300	21	1.693	3.334	15.877	1.106	3	Medium	0.445	0.938627
01:02:00	494	518	LQKQYETQYPDMTPSERLDLAKKVL	2993.5532	5.0379	600	21	3.227	3.507	16.7	0.463	3	Medium	0.186	0.330747
01:02:00	494	518	LQKQYETQYPDMTPSERLDLAKKVL	2993.5532	5.025	1800	21	8.078	4.053	19.301	0.429	3	Medium	0.173	0.100687
01:02:00	495	509	QKQYETQYPDMTPSE	1843.7934	0	0	11	0	0	0	n/a	4	Medium	0
01:02:00	495	509	QKQYETQYPDMTPSE	1843.7934	4.1305	30	11	0.099	1.963	17.847	2.225	2	Medium	0.248	0.375454
01:02:00	495	509	QKQYETQYPDMTPSE	1843.7934	4.1227	300	11	0.947	2.856	25.96	0.237	3	Medium	0.096	0.739199
01:02:00	495	509	QKQYETQYPDMTPSE	1843.7934	4.1208	600	11	1.805	3.086	28.058	0.72	3	Medium	0.29	0.841871
01:02:00	495	509	QKQYETQYPDMTPSE	1843.7934	4.0872	1800	11	4.512	3.574	32.494	0.467	3	Medium	0.188	0.358118
01:02:00	503	513	PDMTPSERLDL	1272.602	0	0	8	0	0	0	n/a	4	Medium	0
01:02:00	503	513	PDMTPSERLDL	1272.602	5.1595	30	8	0.077	1.161	14.511	0.183	2	Medium	0.02	0.0060518
01:02:00	503	513	PDMTPSERLDL	1272.602	5.1455	300	8	0.736	1.693	21.167	0.117	3	Medium	0.047	0.252393
01:02:00	503	513	PDMTPSERLDL	1272.602	5.1413	600	8	1.394	1.915	23.931	0.588	3	Medium	0.237	0.823738
01:02:00	503	513	PDMTPSERLDL	1272.602	5.1055	1800	8	3.412	2.095	26.189	0.189	3	Medium	0.076	0.367052
01:02:00	512	518	DLAKKVL	785.5011	0	0	5	0	0	0	n/a	4	Medium	0
01:02:00	512	518	DLAKKVL	785.5011	3.5178	30	5	0.035	0.042	0.839	0.015	2	Medium	0.002	0.724601
01:02:00	512	518	DLAKKVL	785.5011	3.5266	300	5	0.338	0.041	0.824	0.074	3	Medium	0.03	0.289592
01:02:00	512	518	DLAKKVL	785.5011	3.5381	600	5	0.644	0.049	0.983	0.128	3	Medium	0.051	0.348711
01:02:00	512	518	DLAKKVL	785.5011	3.5046	1800	5	1.617	0.064	1.277	0.106	3	Medium	0.043	0.347502
01:02:00	512	522	DLAKKVLMSSA	1161.6427	0	0	9	0	0	0	n/a	4	Medium	0
01:02:00	512	522	DLAKKVLMSSA	1161.6427	4.2302	30	9	0.085	0.393	4.364	0.028	2	Medium	0.003	0.0454797
01:02:00	512	522	DLAKKVLMSSA	1161.6427	4.2009	300	9	0.803	0.408	4.533	0.107	3	Medium	0.043	0.275133
01:02:00	512	522	DLAKKVLMSSA	1161.6427	4.2386	600	9	1.514	0.417	4.638	0.282	2	Medium	0.031	0.447777
01:02:00	512	522	DLAKKVLMSSA	1161.6427	4.1939	1800	9	3.646	0.399	4.436	0.016	3	Medium	0.007	0.0341718
01:02:00	512	525	DLAKKVLMSSATAL	1446.8116	5.1366	0	12	0	0	0	n/a	4	High	0
01:02:00	512	525	DLAKKVLMSSATAL	1446.8116	5.1482	30	12	0.108	0.668	5.568	0.323	2	Medium	0.036	0.140446
01:02:00	512	525	DLAKKVLMSSATAL	1446.8116	5.117	300	12	1.022	0.664	5.532	0.03	3	Medium	0.012	0.0843116
01:02:00	512	525	DLAKKVLMSSATAL	1446.8116	5.1329	600	12	1.933	0.708	5.897	0.118	3	Medium	0.047	0.0639884
01:02:00	512	525	DLAKKVLMSSATAL	1446.8116	5.0921	1800	12	4.722	0.701	5.844	0.079	3	Medium	0.032	0.0136371
01:02:00	514	522	AKKVLMSSA	933.5317	2.5313	0	7	0	0	0	n/a	4	High	0
01:02:00	514	522	AKKVLMSSA	933.5317	2.567	30	7	0.062	0.276	3.949	0.013	2	High	0.001	0.593772
01:02:00	514	522	AKKVLMSSA	933.5317	2.5433	300	7	0.583	0.286	4.089	0.018	3	High	0.007	0.354257
01:02:00	514	522	AKKVLMSSA	933.5317	2.5575	600	7	1.1	0.272	3.885	0.028	3	High	0.011	0.426545
01:02:00	514	522	AKKVLMSSA	933.5317	2.5416	1800	7	2.66	0.279	3.981	0.058	3	High	0.023	0.411081
01:02:00	514	525	AKKVLMSSATAL	1218.7006	0	0	10	0	0	0	n/a	4	Medium	0
01:02:00	514	525	AKKVLMSSATAL	1218.7006	4.041	30	10	0.084	0.294	2.938	0.277	2	Medium	0.031	0.168798
01:02:00	514	525	AKKVLMSSATAL	1218.7006	4.021	300	10	0.802	0.335	3.347	0.068	3	Medium	0.027	0.025636
01:02:00	514	525	AKKVLMSSATAL	1218.7006	4.0442	600	10	1.519	0.323	3.228	0.054	3	Medium	0.022	0.0118377
01:02:00	514	525	AKKVLMSSATAL	1218.7006	3.9787	1800	10	3.736	0.286	2.865	0.161	3	Medium	0.065	0.0776357
01:02:00	526	532	YDEDEKA	868.345	0	0	5	0	0	0	n/a	4	Medium	0
01:02:00	526	532	YDEDEKA	868.345	2.3103	30	5	0.114	0.617	12.347	0.116	2	Medium	0.013	0.212864
01:02:00	526	532	YDEDEKA	868.345	2.3001	300	5	1.006	0.903	18.052	0.032	3	Medium	0.013	0.158669
01:02:00	526	532	YDEDEKA	868.345	2.3242	600	5	1.774	0.966	19.311	0.186	3	Medium	0.075	0.588315
01:02:00	526	532	YDEDEKA	868.345	2.2999	1800	5	3.488	0.962	19.236	0.103	3	Medium	0.041	0.23834
01:02:00	526	554	YDEDEKAYFSPRQQGAGAVDAKKASAATM	3104.4509	3.9347	0	26	0	0	0	n/a	4	High	0
01:02:00	526	554	YDEDEKAYFSPRQQGAGAVDAKKASAATM	3104.4509	3.9327	30	26	0.387	3.384	13.016	0.163	2	High	0.018	0.874104
01:02:00	526	554	YDEDEKAYFSPRQQGAGAVDAKKASAATM	3104.4509	3.8966	300	26	3.526	3.716	14.294	0.091	3	High	0.037	0.552655
01:02:00	526	554	YDEDEKAYFSPRQQGAGAVDAKKASAATM	3104.4509	3.918	600	26	6.397	3.895	14.981	0.564	3	High	0.227	0.916526
01:02:00	526	554	YDEDEKAYFSPRQQGAGAVDAKKASAATM	3104.4509	3.8914	1800	26	13.824	4.054	15.593	0.178	3	High	0.072	0.899239
01:02:00	531	554	KAYFSPRQQGAGAVDAKKASAATM	2453.2485	3.3672	0	21	0	0	0	n/a	4	Medium	0
01:02:00	531	554	KAYFSPRQQGAGAVDAKKASAATM	2453.2485	3.3904	30	21	0.274	2.88	13.712	0.094	2	High	0.01	0.351557
01:02:00	531	554	KAYFSPRQQGAGAVDAKKASAATM	2453.2485	3.3581	300	21	2.52	2.959	14.088	0.056	3	Medium	0.023	0.257389
01:02:00	531	554	KAYFSPRQQGAGAVDAKKASAATM	2453.2485	3.3726	600	21	4.623	3.182	15.154	0.291	3	Medium	0.117	0.732193
01:02:00	531	554	KAYFSPRQQGAGAVDAKKASAATM	2453.2485	3.3556	1800	21	10.337	3.296	15.697	0.536	3	Medium	0.216	0.541914
01:02:00	533	545	YFSPRQQGAGAVD	1394.6579	3.6454	0	10	0	0	0	n/a	4	High	0
01:02:00	533	545	YFSPRQQGAGAVD	1394.6579	3.6794	30	10	0.145	1.315	13.153	0.212	2	High	0.024	0.0227345
01:02:00	533	545	YFSPRQQGAGAVD	1394.6579	3.6428	300	10	1.315	1.49	14.9	0.255	3	Medium	0.102	0.693281
01:02:00	533	545	YFSPRQQGAGAVD	1394.6579	3.6705	600	10	2.384	1.331	13.311	0.117	3	Medium	0.047	0.0380666
01:02:00	533	545	YFSPRQQGAGAVD	1394.6579	3.6351	1800	10	5.156	1.409	14.093	0.206	3	Medium	0.083	0.58091
01:02:00	533	554	YFSPRQQGAGAVDAKKASAATM	2254.1164	3.4947	0	19	0	0	0	n/a	4	High	0
01:02:00	533	554	YFSPRQQGAGAVDAKKASAATM	2254.1164	3.5141	30	19	0.261	2.458	12.938	0.906	2	High	0.101	0.720948
01:02:00	533	554	YFSPRQQGAGAVDAKKASAATM	2254.1164	3.4904	300	19	2.392	2.544	13.389	0.25	3	Medium	0.1	0.36896
01:02:00	533	554	YFSPRQQGAGAVDAKKASAATM	2254.1164	3.5035	600	19	4.376	2.629	13.836	0.278	3	Medium	0.112	0.46322
01:02:00	533	554	YFSPRQQGAGAVDAKKASAATM	2254.1164	3.492	1800	19	9.691	3.017	15.879	0.457	3	Medium	0.184	0.220482
01:02:00	546	554	AKKASAATM	877.4691	2.01	0	7	0	0	0	n/a	4	High	0
01:02:00	546	554	AKKASAATM	877.4691	2.0153	30	7	0.081	1.229	17.564	0.012	2	High	0.001	0.640724
01:02:00	546	554	AKKASAATM	877.4691	1.9934	300	7	0.763	1.295	18.499	0.026	3	High	0.01	0.407346
01:02:00	546	554	AKKASAATM	877.4691	2.0152	600	7	1.427	1.406	20.089	0.138	3	Medium	0.056	0.658934
01:02:00	546	554	AKKASAATM	877.4691	2.0006	1800	7	3.352	1.599	22.84	0.128	3	High	0.052	0.937792
01:02:00	555	575	YVTDKDNTSSKVHLNNVSDKF	2410.1764	3.953	0	19	0	0	0	n/a	4	High	0
01:02:00	555	575	YVTDKDNTSSKVHLNNVSDKF	2410.1764	3.9441	30	19	0.282	2.663	14.015	0.267	2	High	0.03	0.206064
01:02:00	555	575	YVTDKDNTSSKVHLNNVSDKF	2410.1764	3.9093	300	19	2.556	3.525	18.552	0.113	3	High	0.046	0.319329
01:02:00	555	575	YVTDKDNTSSKVHLNNVSDKF	2410.1764	3.9324	600	19	4.627	4.02	21.158	0.659	3	High	0.265	0.813814
01:02:00	555	575	YVTDKDNTSSKVHLNNVSDKF	2410.1764	3.894	1800	19	9.917	4.608	24.255	0.329	3	High	0.132	0.900657
01:02:00	576	591	EVTVTVHNKSDKPQEL	1822.9425	3.2728	0	13	0	0	0	n/a	4	High	0
01:02:00	576	591	EVTVTVHNKSDKPQEL	1822.9425	3.2815	30	13	0.186	1.11	8.54	0.097	2	High	0.011	0.415213
01:02:00	576	591	EVTVTVHNKSDKPQEL	1822.9425	3.2601	300	13	1.611	1.328	10.219	0.029	3	High	0.012	0.457376
01:02:00	576	591	EVTVTVHNKSDKPQEL	1822.9425	3.276	600	13	2.81	1.484	11.413	0.32	3	High	0.129	0.894338
01:02:00	576	591	EVTVTVHNKSDKPQEL	1822.9425	3.2593	1800	13	5.734	1.798	13.831	0.126	3	High	0.051	0.776006
01:02:00	579	591	VTVHNKSDKPQEL	1493.7838	2.5519	0	10	0	0	0	n/a	4	High	0
01:02:00	579	591	VTVHNKSDKPQEL	1493.7838	2.5808	30	10	0.177	1.035	10.353	0.028	2	High	0.003	0.282528
01:02:00	579	591	VTVHNKSDKPQEL	1493.7838	2.5721	300	10	1.522	1.154	11.544	0.034	3	High	0.014	0.302485
01:02:00	579	591	VTVHNKSDKPQEL	1493.7838	2.6024	600	10	2.633	1.217	12.172	0.232	3	Medium	0.093	0.715352
01:02:00	579	591	VTVHNKSDKPQEL	1493.7838	2.5814	1800	10	5.236	1.368	13.675	0.119	3	High	0.048	0.711678
01:02:00	592	614	YYQATVQTDKVDGKHFALAPKVL	2591.3747	4.5376	0	20	0	0	0	n/a	4	High	0
01:02:00	592	614	YYQATVQTDKVDGKHFALAPKVL	2591.3747	4.5723	30	20	0.215	2.243	11.215	0.133	2	High	0.015	0.121266
01:02:00	592	614	YYQATVQTDKVDGKHFALAPKVL	2591.3747	4.5222	300	20	2.004	2.45	12.249	0.076	3	High	0.031	0.0367129
01:02:00	592	614	YYQATVQTDKVDGKHFALAPKVL	2591.3747	4.5593	600	20	3.722	2.629	13.146	0.468	3	High	0.189	0.606732
01:02:00	592	614	YYQATVQTDKVDGKHFALAPKVL	2591.3747	4.5243	1800	20	8.583	2.873	14.365	0.114	3	High	0.046	0.127456
01:02:00	600	618	DKVDGKHFALAPKVLYEAS	2087.1051	4.6417	0	16	0	0	0	n/a	4	Medium	0
01:02:00	600	618	DKVDGKHFALAPKVLYEAS	2087.1051	4.6165	30	16	0.179	3.204	20.023	0.159	2	Medium	0.018	0.466904
01:02:00	600	618	DKVDGKHFALAPKVLYEAS	2087.1051	4.6063	300	16	1.672	3.8	23.747	0.228	3	Medium	0.092	0.531951
01:02:00	600	618	DKVDGKHFALAPKVLYEAS	2087.1051	4.6258	600	16	3.108	3.791	23.695	0.689	3	Medium	0.278	0.909844
01:02:00	600	618	DKVDGKHFALAPKVLYEAS	2087.1051	4.5958	1800	16	7.189	4.158	25.988	0.815	3	Medium	0.328	0.220345
01:02:00	619	638	WQKITIPANSSKQVTVPIDA	2195.195	4.5607	0	16	0	0	0	n/a	4	High	0
01:02:00	619	638	WQKITIPANSSKQVTVPIDA	2195.195	4.4955	30	16	0.142	2.773	17.329	0.001	2	High	0	0.314571
01:02:00	619	638	WQKITIPANSSKQVTVPIDA	2195.195	4.4743	300	16	1.332	3.163	19.767	0.014	3	High	0.006	0.51996
01:02:00	619	638	WQKITIPANSSKQVTVPIDA	2195.195	4.4878	600	16	2.482	3.346	20.915	0.435	3	High	0.175	0.882993
01:02:00	619	638	WQKITIPANSSKQVTVPIDA	2195.195	4.4622	1800	16	5.793	3.667	22.92	0.161	3	High	0.065	0.702752
01:02:00	619	641	WQKITIPANSSKQVTVPIDASRF	2585.3965	5.0589	0	19	0	0	0	n/a	4	High	0
01:02:00	619	641	WQKITIPANSSKQVTVPIDASRF	2585.3965	5.0676	30	19	0.172	4.058	21.358	0.348	2	High	0.039	0.11224
01:02:00	619	641	WQKITIPANSSKQVTVPIDASRF	2585.3965	5.0305	300	19	1.612	5.015	26.393	0.152	3	Medium	0.061	0.434279
01:02:00	619	641	WQKITIPANSSKQVTVPIDASRF	2585.3965	5.0539	600	19	3.011	5.468	28.779	1.296	3	High	0.522	0.891567
01:02:00	619	641	WQKITIPANSSKQVTVPIDASRF	2585.3965	5.0082	1800	19	7.095	5.768	30.359	0.395	3	High	0.159	0.668758
01:02:00	639	646	SRFSKDLL	964.5342	4.5626	0	6	0	0	0	n/a	4	High	0
01:02:00	639	646	SRFSKDLL	964.5342	4.5648	30	6	0.058	0.816	13.6	0.058	2	High	0.007	0.193645
01:02:00	639	646	SRFSKDLL	964.5342	4.5406	300	6	0.55	1.202	20.033	0.022	3	High	0.009	0.23613
01:02:00	639	646	SRFSKDLL	964.5342	4.5618	600	6	1.033	1.404	23.406	0.342	3	High	0.138	0.772716
01:02:00	639	646	SRFSKDLL	964.5342	4.5184	1800	6	2.474	1.599	26.644	0.103	3	High	0.042	0.245753
01:02:00	658	670	FVRFKQDPTKEEL	1635.862	4.1372	0	10	0	0	0	n/a	4	High	0
01:02:00	658	670	FVRFKQDPTKEEL	1635.862	4.1432	30	10	0.091	2.835	28.346	0.276	2	High	0.031	0.402506
01:02:00	658	670	FVRFKQDPTKEEL	1635.862	4.1227	300	10	0.853	2.893	28.935	0.088	3	High	0.035	0.341675
01:02:00	658	670	FVRFKQDPTKEEL	1635.862	4.1444	600	10	1.599	3.077	30.769	0.69	3	High	0.278	0.761924
01:02:00	658	670	FVRFKQDPTKEEL	1635.862	4.1057	1800	10	3.826	3.155	31.547	0.238	3	High	0.096	0.687651
01:02:00	659	670	VRFKQDPTKEEL	1488.7936	3.6355	0	9	0	0	0	n/a	4	Medium	0
01:02:00	659	670	VRFKQDPTKEEL	1488.7936	3.6567	30	9	0.086	3.051	33.9	2.33	2	Medium	0.259	0.733918
01:02:00	659	670	VRFKQDPTKEEL	1488.7936	3.6276	300	9	0.803	3.059	33.989	0.339	3	Medium	0.136	0.94248
01:02:00	659	670	VRFKQDPTKEEL	1488.7936	3.6384	600	9	1.502	3.292	36.573	0.475	3	Medium	0.191	0.120079
01:02:00	659	670	VRFKQDPTKEEL	1488.7936	3.6098	1800	9	3.56	3.387	37.636	0.261	3	Medium	0.105	0.0339886
01:02:00	671	678	MSIPYIGF	926.4572	7.1275	0	5	0	0	0	n/a	4	High	0
01:02:00	671	678	MSIPYIGF	926.4572	7.19	30	5	0.026	0.365	7.304	0.042	2	High	0.005	0.479557
01:02:00	671	678	MSIPYIGF	926.4572	7.1753	300	5	0.248	0.365	7.309	0.014	3	High	0.006	0.0770366
01:02:00	671	678	MSIPYIGF	926.4572	7.1804	600	5	0.477	0.379	7.573	0.044	3	High	0.018	0.64037
01:02:00	671	678	MSIPYIGF	926.4572	7.154	1800	5	1.245	0.374	7.476	0.008	3	High	0.003	0.905845
01:02:00	679	687	RGDFGNLSA	935.4461	0	0	7	0	0	0	n/a	4	Medium	0
01:02:00	679	687	RGDFGNLSA	935.4461	4.3735	30	7	0.099	1.528	21.825	0.365	2	Medium	0.041	0.163081
01:02:00	679	687	RGDFGNLSA	935.4461	4.356	300	7	0.914	1.514	21.628	0.095	3	Medium	0.038	0.129405
01:02:00	679	687	RGDFGNLSA	935.4461	4.3762	600	7	1.678	1.678	23.967	0.311	3	Medium	0.125	0.811604
01:02:00	679	687	RGDFGNLSA	935.4461	4.3456	1800	7	3.722	1.634	23.337	0.291	3	Medium	0.117	0.368412
01:02:00	686	700	SAVEKPIYDSKDGSS	1581.7522	2.9524	0	12	0	0	0	n/a	4	High	0
01:02:00	686	700	SAVEKPIYDSKDGSS	1581.7522	2.9471	30	12	0.168	2.278	18.983	0.644	2	Medium	0.072	0.299566
01:02:00	686	700	SAVEKPIYDSKDGSS	1581.7522	2.9335	300	12	1.535	2.778	23.147	0.125	3	Medium	0.05	0.702041
01:02:00	686	700	SAVEKPIYDSKDGSS	1581.7522	2.9613	600	12	2.79	3.024	25.202	0.85	3	Medium	0.342	0.98442
01:02:00	686	700	SAVEKPIYDSKDGSS	1581.7522	2.9359	1800	12	6.014	3.354	27.952	0.288	3	Medium	0.116	0.571156
01:02:00	686	720	SAVEKPIYDSKDGSSYYHEANSDAKDQLDGDGLQF	3848.7289	5.0314	0	32	0	0	0	n/a	4	High	0
01:02:00	686	720	SAVEKPIYDSKDGSSYYHEANSDAKDQLDGDGLQF	3848.7289	5.0437	30	32	0.511	9.336	29.176	0.16	2	Medium	0.018	0.162933
01:02:00	686	720	SAVEKPIYDSKDGSSYYHEANSDAKDQLDGDGLQF	3848.7289	5.0112	300	32	4.637	10.108	31.586	0.335	3	High	0.135	0.387932
01:02:00	686	720	SAVEKPIYDSKDGSSYYHEANSDAKDQLDGDGLQF	3848.7289	5.0135	600	32	8.38	10.108	31.589	0.42	2	High	0.047	0.0245212
01:02:00	686	720	SAVEKPIYDSKDGSSYYHEANSDAKDQLDGDGLQF	3848.7289	4.9939	1800	32	17.735	11.182	34.943	0.916	3	High	0.369	0.557326
01:02:00	688	700	VEKPIYDSKDGSS	1423.6831	2.7849	0	10	0	0	0	n/a	4	High	0
01:02:00	688	700	VEKPIYDSKDGSS	1423.6831	2.7968	30	10	0.158	2.079	20.793	0.151	2	High	0.017	0.139769
01:02:00	688	700	VEKPIYDSKDGSS	1423.6831	2.7779	300	10	1.435	2.483	24.826	0.033	3	High	0.013	0.38562
01:02:00	688	700	VEKPIYDSKDGSS	1423.6831	2.7983	600	10	2.595	2.711	27.112	0.497	3	High	0.2	0.778359
01:02:00	688	700	VEKPIYDSKDGSS	1423.6831	2.7686	1800	10	5.486	3.036	30.356	0.17	3	High	0.069	0.717592
01:02:00	701	720	YYHEANSDAKDQLDGDGLQF	2284.9872	5.316	0	18	0	0	0	n/a	4	High	0
01:02:00	701	720	YYHEANSDAKDQLDGDGLQF	2284.9872	5.3458	30	18	0.331	5.941	33.004	0.436	2	High	0.049	0.318434
01:02:00	701	720	YYHEANSDAKDQLDGDGLQF	2284.9872	5.3242	300	18	2.992	6.076	33.754	0.113	3	High	0.045	0.290739
01:02:00	701	720	YYHEANSDAKDQLDGDGLQF	2284.9872	5.3386	600	18	5.376	6.354	35.298	1.379	3	High	0.555	0.800153
01:02:00	701	720	YYHEANSDAKDQLDGDGLQF	2284.9872	5.2985	1800	18	11.147	6.54	36.331	0.439	3	High	0.177	0.38255
01:02:00	707	720	SDAKDQLDGDGLQF	1507.679	4.5473	0	12	0	0	0	n/a	4	Medium	0
01:02:00	707	720	SDAKDQLDGDGLQF	1507.679	4.5459	30	12	0.184	3.775	31.462	0.151	2	Medium	0.017	0.22144
01:02:00	707	720	SDAKDQLDGDGLQF	1507.679	4.5137	300	12	1.688	3.909	32.573	0.133	3	Medium	0.053	0.487677
01:02:00	707	720	SDAKDQLDGDGLQF	1507.679	4.5425	600	12	3.078	4.009	33.406	0.779	3	Medium	0.314	0.687159
01:02:00	707	720	SDAKDQLDGDGLQF	1507.679	4.5033	1800	12	6.665	3.98	33.17	0.232	3	Medium	0.093	0.107508
01:02:00	721	727	YALKNNF	868.4443	0	0	5	0	0	0	n/a	4	Medium	0
01:02:00	721	727	YALKNNF	868.4443	4.4753	30	5	0.059	2.019	40.379	1.818	2	Medium	0.202	0.787293
01:02:00	721	727	YALKNNF	868.4443	4.4826	300	5	0.547	2.145	42.894	0.099	3	Medium	0.04	0.097522
01:02:00	721	727	YALKNNF	868.4443	4.4962	600	5	1.014	2.3	46.002	0.598	3	Medium	0.241	0.3889
01:02:00	721	727	YALKNNF	868.4443	4.4776	1800	5	2.331	2.46	49.206	0.648	2	Medium	0.072	0.882604
01:02:00	728	748	TALTTESNPWTIIKAVKEGVE	2286.2107	6.2608	0	18	0	0	0	n/a	4	Medium	0
01:02:00	728	748	TALTTESNPWTIIKAVKEGVE	2286.2107	6.3251	30	18	0.141	2.354	13.077	0.035	2	Medium	0.004	0.0401181
01:02:00	728	748	TALTTESNPWTIIKAVKEGVE	2286.2107	6.3133	300	18	1.332	3.06	16.997	0.125	3	Medium	0.05	0.190377
01:02:00	728	748	TALTTESNPWTIIKAVKEGVE	2286.2107	6.3146	600	18	2.512	3.505	19.472	0.466	3	Medium	0.188	0.148373
01:02:00	728	748	TALTTESNPWTIIKAVKEGVE	2286.2107	6.2808	1800	18	6.115	4.068	22.598	0.144	3	Medium	0.058	0.0502914
01:02:00	731	742	TTESNPWTIIKA	1359.7034	5.771	0	9	0	0	0	n/a	4	High	0
01:02:00	731	742	TTESNPWTIIKA	1359.7034	5.8185	30	9	0.081	0.529	5.883	0.08	2	High	0.009	0.133172
01:02:00	731	742	TTESNPWTIIKA	1359.7034	5.7901	300	9	0.76	0.669	7.43	0.006	3	High	0.002	0.0777457
01:02:00	731	742	TTESNPWTIIKA	1359.7034	5.7982	600	9	1.411	0.784	8.713	0.047	3	High	0.019	0.349573
01:02:00	731	742	TTESNPWTIIKA	1359.7034	5.7626	1800	9	3.254	1.043	11.591	0.046	3	High	0.019	0.0714185
01:02:00	743	748	VKEGVE	659.349	2.0833	0	4	0	0	0	n/a	4	High	0
01:02:00	743	748	VKEGVE	659.349	2.091	30	4	0.036	1.549	38.726	0.397	2	Medium	0.044	0.26291
01:02:00	743	748	VKEGVE	659.349	2.0642	300	4	0.341	1.972	49.296	0.052	3	High	0.021	0.274031
01:02:00	743	748	VKEGVE	659.349	2.0803	600	4	0.65	2.146	53.647	0.497	3	High	0.2	0.706234
01:02:00	743	748	VKEGVE	659.349	2.0689	1800	4	1.629	2.247	56.18	0.178	3	High	0.072	0.368133
01:02:00	743	751	VKEGVENIE	1015.5186	0	0	7	0	0	0	n/a	4	Medium	0
01:02:00	743	751	VKEGVENIE	1015.5186	3.5532	30	7	0.07	3.422	48.889	1.355	2	Medium	0.151	0.376406
01:02:00	743	751	VKEGVENIE	1015.5186	3.5341	300	7	0.65	3.783	54.044	0.052	3	Medium	0.021	0.21535
01:02:00	743	751	VKEGVENIE	1015.5186	3.5549	600	7	1.209	4.055	57.934	0.865	3	Medium	0.348	0.660943
01:02:00	743	751	VKEGVENIE	1015.5186	3.5324	1800	7	2.826	4.017	57.381	0.36	3	Medium	0.145	0.363416
01:02:00	743	752	VKEGVENIED	1130.5455	0	0	8	0	0	0	n/a	4	Medium	0
01:02:00	743	752	VKEGVENIED	1130.5455	3.5847	30	8	0.109	3.544	44.303	0.005	2	Medium	0.001	0.13227
01:02:00	743	752	VKEGVENIED	1130.5455	3.5729	300	8	0.982	3.899	48.74	0.366	3	Medium	0.148	0.438368
01:02:00	743	752	VKEGVENIED	1130.5455	3.5802	600	8	1.763	4.099	51.243	1.073	3	Medium	0.432	0.902024
01:02:00	743	752	VKEGVENIED	1130.5455	3.5585	1800	8	3.737	4	49.998	0.609	3	Medium	0.245	0.0887391
01:02:00	761	767	TIFAGTF	755.3854	6.2034	0	5	0	0	0	n/a	4	Medium	0
01:02:00	761	767	TIFAGTF	755.3854	6.2681	30	5	0.041	0.434	8.678	0.076	2	High	0.008	0.245917
01:02:00	761	767	TIFAGTF	755.3854	6.24	300	5	0.388	0.449	8.979	0.007	3	High	0.003	0.678908
01:02:00	761	767	TIFAGTF	755.3854	6.2478	600	5	0.739	0.456	9.125	0.037	3	High	0.015	0.382636
01:02:00	761	767	TIFAGTF	755.3854	6.2269	1800	5	1.845	0.45	8.999	0.018	3	High	0.007	0.441709
01:02:00	764	799	AGTFAKQDDDSHYYIHRHANGEPYAAISPNGDGNRD	3958.7643	3.7742	0	32	0	0	0	n/a	4	Medium	0
01:02:00	764	799	AGTFAKQDDDSHYYIHRHANGEPYAAISPNGDGNRD	3958.7643	3.7791	30	32	0.614	4.248	13.274	1.288	2	High	0.143	1
01:02:00	764	799	AGTFAKQDDDSHYYIHRHANGEPYAAISPNGDGNRD	3958.7643	3.7497	300	32	5.372	4.524	14.137	0.116	3	Medium	0.047	1
01:02:00	764	799	AGTFAKQDDDSHYYIHRHANGEPYAAISPNGDGNRD	3958.7643	3.7489	600	32	9.413	4.623	14.448	0.24	2	High	0.027	1
01:02:00	764	799	AGTFAKQDDDSHYYIHRHANGEPYAAISPNGDGNRD	3958.7643	3.7344	1800	32	18.719	5.275	16.486	0.299	3	Medium	0.12	0.0609097
01:02:00	767	776	FAKQDDDSHY	1224.5047	2.7922	0	8	0	0	0	n/a	4	High	0
01:02:00	767	776	FAKQDDDSHY	1224.5047	2.7649	30	8	0.257	1.415	17.693	0.578	2	Medium	0.064	0.00535205
01:02:00	767	776	FAKQDDDSHY	1224.5047	2.8067	300	8	2.107	1.694	21.179	0.037	3	Medium	0.015	0.120033
01:02:00	767	776	FAKQDDDSHY	1224.5047	2.8332	600	8	3.474	1.889	23.607	0.518	3	Medium	0.208	0.136916
01:02:00	767	776	FAKQDDDSHY	1224.5047	2.8162	1800	8	5.882	2.147	26.833	0.416	3	Medium	0.167	0.307712
01:02:00	768	776	AKQDDDSHY	1077.4363	2.2157	0	7	0	0	0	n/a	4	Medium	0
01:02:00	768	776	AKQDDDSHY	1077.4363	2.2153	30	7	0.249	1.82	25.994	1.491	2	Medium	0.166	0.401848
01:02:00	768	776	AKQDDDSHY	1077.4363	2.2083	300	7	2.031	1.832	26.167	0.319	3	Medium	0.128	0.104418
01:02:00	768	776	AKQDDDSHY	1077.4363	2.2142	600	7	3.327	1.954	27.908	0.421	3	Medium	0.169	0.739107
01:02:00	768	776	AKQDDDSHY	1077.4363	2.203	1800	7	5.502	2.058	29.407	0.126	3	Medium	0.051	0.284237
01:02:00	768	799	AKQDDDSHYYIHRHANGEPYAAISPNGDGNRD	3582.5896	3.5541	0	28	0	0	0	n/a	4	High	0
01:02:00	768	799	AKQDDDSHYYIHRHANGEPYAAISPNGDGNRD	3582.5896	3.6277	30	28	0.582	3.606	12.878	0.792	2	High	0.088	0.208971
01:02:00	768	799	AKQDDDSHYYIHRHANGEPYAAISPNGDGNRD	3582.5896	3.5796	300	28	5.063	3.757	13.416	0.134	3	High	0.054	0.249716
01:02:00	768	799	AKQDDDSHYYIHRHANGEPYAAISPNGDGNRD	3582.5896	3.5996	600	28	8.82	3.999	14.282	0.608	3	High	0.245	0.816929
01:02:00	768	799	AKQDDDSHYYIHRHANGEPYAAISPNGDGNRD	3582.5896	3.5737	1800	28	17.203	4.288	15.316	0.183	3	High	0.074	0.383363
01:02:00	777	799	YIHRHANGEPYAAISPNGDGNRD	2523.1639	3.1422	0	19	0	0	0	n/a	4	High	0
01:02:00	777	799	YIHRHANGEPYAAISPNGDGNRD	2523.1639	3.1879	30	19	0.326	2.244	11.81	0.097	2	High	0.011	0.726042
01:02:00	777	799	YIHRHANGEPYAAISPNGDGNRD	2523.1639	3.1682	300	19	2.967	2.32	12.208	0.21	3	High	0.084	0.287489
01:02:00	777	799	YIHRHANGEPYAAISPNGDGNRD	2523.1639	3.188	600	19	5.367	2.496	13.135	0.438	3	Medium	0.176	0.99279
01:02:00	777	799	YIHRHANGEPYAAISPNGDGNRD	2523.1639	3.1479	1800	19	11.35	2.723	14.334	0.213	3	Medium	0.086	0.637672
01:02:00	804	816	QGTFLRNAKNLVA	1430.7994	0	0	11	0	0	0	n/a	4	Medium	0
01:02:00	804	816	QGTFLRNAKNLVA	1430.7994	4.6758	30	11	0.104	0.621	5.644	0.158	2	Medium	0.018	0.704283
01:02:00	804	816	QGTFLRNAKNLVA	1430.7994	4.6727	300	11	0.983	0.62	5.632	0.058	3	Medium	0.023	0.269021
01:02:00	804	816	QGTFLRNAKNLVA	1430.7994	4.6653	600	11	1.847	0.652	5.924	0.08	3	Medium	0.032	0.767088
01:02:00	804	816	QGTFLRNAKNLVA	1430.7994	4.6429	1800	11	4.42	0.606	5.505	0.194	3	Medium	0.078	0.537443
01:02:00	808	816	LRNAKNLVA	997.6032	3.0027	0	7	0	0	0	n/a	4	High	0
01:02:00	808	816	LRNAKNLVA	997.6032	2.9966	30	7	0.082	0.442	6.308	0.066	2	High	0.007	0.476783
01:02:00	808	816	LRNAKNLVA	997.6032	2.9918	300	7	0.765	0.437	6.249	0.011	3	High	0.004	0.0445317
01:02:00	808	816	LRNAKNLVA	997.6032	3.0138	600	7	1.425	0.467	6.668	0.047	3	Medium	0.019	0.626962
01:02:00	808	816	LRNAKNLVA	997.6032	2.9919	1800	7	3.3	0.465	6.641	0.015	3	High	0.006	0.808473
01:02:00	818	830	VLDKEGNVVWTSE	1474.7303	4.7224	0	11	0	0	0	n/a	4	High	0
01:02:00	818	830	VLDKEGNVVWTSE	1474.7303	4.7439	30	11	0.114	1.552	14.108	0.034	2	High	0.004	0.248454
01:02:00	818	830	VLDKEGNVVWTSE	1474.7303	4.7223	300	11	1.07	2.389	21.714	0.029	3	Medium	0.012	0.406516
01:02:00	818	830	VLDKEGNVVWTSE	1474.7303	4.737	600	11	2.003	2.787	25.337	0.535	3	High	0.215	0.775026
01:02:00	818	830	VLDKEGNVVWTSE	1474.7303	4.7085	1800	11	4.721	3.318	30.162	0.248	3	High	0.1	0.833815
01:02:00	820	830	DKEGNVVWTSE	1262.5779	4.4944	0	9	0	0	0	n/a	4	High	0
01:02:00	820	830	DKEGNVVWTSE	1262.5779	4.4828	30	9	0.086	1.007	11.186	0.424	2	Medium	0.047	0.103596
01:02:00	820	830	DKEGNVVWTSE	1262.5779	4.5095	300	9	0.809	1.87	20.773	0.022	3	High	0.009	0.194796
01:02:00	820	830	DKEGNVVWTSE	1262.5779	4.5122	600	9	1.515	2.258	25.092	0.457	3	High	0.184	0.545833
01:02:00	820	830	DKEGNVVWTSE	1262.5779	4.4739	1800	9	3.589	2.75	30.552	0.161	3	High	0.065	0.134173
01:02:00	835	843	VVKNYNNDL	1077.5455	3.7301	0	7	0	0	0	n/a	4	High	0
01:02:00	835	843	VVKNYNNDL	1077.5455	3.6946	30	7	0.108	1.009	14.413	0.208	2	Medium	0.023	0.00246652
01:02:00	835	843	VVKNYNNDL	1077.5455	3.6832	300	7	0.983	1.108	15.832	0.054	3	Medium	0.022	0.00815652
01:02:00	835	843	VVKNYNNDL	1077.5455	3.7076	600	7	1.779	1.202	17.177	0.202	3	Medium	0.081	0.0143217
01:02:00	835	843	VVKNYNNDL	1077.5455	3.6738	1800	7	3.812	1.375	19.638	0.124	3	Medium	0.05	0.00831785
01:02:00	835	852	VVKNYNNDLASTLGSTRF	1998.017	5.4201	0	16	0	0	0	n/a	4	Medium	0
01:02:00	835	852	VVKNYNNDLASTLGSTRF	1998.017	5.4	30	16	0.199	3.298	20.615	0.659	2	Medium	0.073	0.0339505
01:02:00	835	852	VVKNYNNDLASTLGSTRF	1998.017	5.3771	300	16	1.842	4.539	28.371	0.444	3	Medium	0.179	0.422267
01:02:00	835	852	VVKNYNNDLASTLGSTRF	1998.017	5.4	600	16	3.394	4.575	28.595	0.395	3	Medium	0.159	0.0509588
01:02:00	835	852	VVKNYNNDLASTLGSTRF	1998.017	5.3716	1800	16	7.668	4.647	29.045	1.425	3	Medium	0.573	0.362672
01:02:00	843	852	LASTLGSTRF	1051.5662	4.7652	0	8	0	0	0	n/a	4	Medium	0
01:02:00	843	852	LASTLGSTRF	1051.5662	4.7073	30	8	0.076	1.543	19.291	0.321	2	Medium	0.036	0.515482
01:02:00	843	852	LASTLGSTRF	1051.5662	4.7047	300	8	0.716	2.173	27.166	0.092	3	Medium	0.037	0.194888
01:02:00	843	852	LASTLGSTRF	1051.5662	4.7328	600	8	1.348	2.487	31.093	0.313	3	Medium	0.126	0.874924
01:02:00	843	852	LASTLGSTRF	1051.5662	4.6782	1800	8	3.25	2.52	31.504	0.429	3	Medium	0.173	0.708067
01:02:00	848	873	GSTRFEKTRWDGKDKDGKVVANGTYT	2915.4525	3.1659	0	24	0	0	0	n/a	4	Medium	0
01:02:00	848	873	GSTRFEKTRWDGKDKDGKVVANGTYT	2915.4525	3.1715	30	24	0.259	4.234	17.64	0.969	2	Medium	0.108	0.927116
01:02:00	848	873	GSTRFEKTRWDGKDKDGKVVANGTYT	2915.4525	3.1792	300	24	2.434	4.657	19.405	0.265	3	Medium	0.107	0.0584254
01:02:00	848	873	GSTRFEKTRWDGKDKDGKVVANGTYT	2915.4525	3.1813	600	24	4.552	4.928	20.532	1.259	3	Medium	0.507	0.346848
01:02:00	848	873	GSTRFEKTRWDGKDKDGKVVANGTYT	2915.4525	3.1657	1800	24	10.711	5.253	21.886	0.781	3	Medium	0.314	0.467037
01:02:00	853	873	EKTRWDGKDKDGKVVANGTYT	2367.1818	2.87	0	19	0	0	0	n/a	4	High	0
01:02:00	853	873	EKTRWDGKDKDGKVVANGTYT	2367.1818	2.895	30	19	0.221	2.491	13.113	0.091	2	High	0.01	0.0972962
01:02:00	853	873	EKTRWDGKDKDGKVVANGTYT	2367.1818	2.8773	300	19	2.066	2.847	14.986	0.1	3	High	0.04	0.230768
01:02:00	853	873	EKTRWDGKDKDGKVVANGTYT	2367.1818	2.8819	600	19	3.845	3.124	16.44	0.574	3	Medium	0.231	0.84669
01:02:00	853	873	EKTRWDGKDKDGKVVANGTYT	2367.1818	2.8715	1800	19	8.884	3.506	18.454	0.166	3	High	0.067	0.753216
01:02:00	874	892	YRVRYTPISSGAKEQHTDF	2254.1131	3.6483	0	16	0	0	0	n/a	4	Medium	0
01:02:00	874	892	YRVRYTPISSGAKEQHTDF	2254.1131	3.8697	30	16	0.209	1.984	12.399	0.024	2	High	0.003	0.251314
01:02:00	874	892	YRVRYTPISSGAKEQHTDF	2254.1131	3.8538	300	16	1.904	2.141	13.382	0.024	3	High	0.009	0.163324
01:02:00	874	892	YRVRYTPISSGAKEQHTDF	2254.1131	3.8692	600	16	3.466	2.355	14.716	0.476	3	High	0.191	0.626977
01:02:00	874	892	YRVRYTPISSGAKEQHTDF	2254.1131	3.8427	1800	16	7.566	2.666	16.661	0.139	3	High	0.056	0.212713
01:02:00	893	904	DVIVDNTTPEVA	1271.6245	0	0	9	0	0	0	n/a	4	Medium	0
01:02:00	893	904	DVIVDNTTPEVA	1271.6245	4.2578	30	9	0.092	1.843	20.48	0.553	2	Medium	0.062	0.636841
01:02:00	893	904	DVIVDNTTPEVA	1271.6245	4.2184	300	9	0.831	2.143	23.816	0.116	3	Medium	0.047	0.713687
01:02:00	893	904	DVIVDNTTPEVA	1271.6245	4.2444	600	9	1.5	2.281	25.349	0.777	3	Medium	0.313	0.610457
01:02:00	893	904	DVIVDNTTPEVA	1271.6245	4.2157	1800	9	3.278	2.394	26.597	0.252	3	Medium	0.101	0.157596
01:02:00	909	918	FSTEDRRLTL	1236.6462	4.6288	0	8	0	0	0	n/a	4	High	0
01:02:00	909	918	FSTEDRRLTL	1236.6462	4.643	30	8	0.095	1.864	23.296	0.206	2	High	0.023	0.332979
01:02:00	909	918	FSTEDRRLTL	1236.6462	4.6265	300	8	0.855	2.065	25.816	0.049	3	High	0.02	0.398383
01:02:00	909	918	FSTEDRRLTL	1236.6462	4.6376	600	8	1.546	2.228	27.855	0.488	3	High	0.197	0.949994
01:02:00	909	918	FSTEDRRLTL	1236.6462	4.5984	1800	8	3.365	2.292	28.65	0.169	3	High	0.068	0.924055
01:02:00	910	918	STEDRRLTL	1089.5778	4.1099	0	7	0	0	0	n/a	4	High	0
01:02:00	910	918	STEDRRLTL	1089.5778	4.1369	30	7	0.088	1.324	18.919	0.952	2	High	0.106	0.516454
01:02:00	910	918	STEDRRLTL	1089.5778	4.0941	300	7	0.79	1.492	21.319	0.061	3	High	0.024	0.382794
01:02:00	910	918	STEDRRLTL	1089.5778	4.1014	600	7	1.42	1.692	24.167	0.366	3	High	0.147	0.789376
01:02:00	910	918	STEDRRLTL	1089.5778	4.0796	1800	7	3.033	1.707	24.388	0.198	3	Medium	0.08	0.238167
01:02:00	913	935	DRRLTLASKPKTSQPVYRERIAY	2747.5194	3.5357	0	19	0	0	0	n/a	4	High	0
01:02:00	913	935	DRRLTLASKPKTSQPVYRERIAY	2747.5194	3.5633	30	19	0.145	2.994	15.757	0.343	2	Medium	0.038	0.277678
01:02:00	913	935	DRRLTLASKPKTSQPVYRERIAY	2747.5194	3.5451	300	19	1.387	4.084	21.496	0.393	3	Medium	0.158	0.226139
01:02:00	913	935	DRRLTLASKPKTSQPVYRERIAY	2747.5194	3.549	600	19	2.645	4.53	23.84	1.035	3	Medium	0.417	0.745869
01:02:00	913	935	DRRLTLASKPKTSQPVYRERIAY	2747.5194	3.5619	1800	19	6.648	4.89	25.734	0.445	3	Medium	0.179	0.658117
01:02:00	919	935	ASKPKTSQPVYRERIAY	1993.0745	3.474	0	13	0	0	0	n/a	4	High	0
01:02:00	919	935	ASKPKTSQPVYRERIAY	1993.0745	3.4724	30	13	0.096	2.276	17.509	0.221	2	High	0.025	0.586802
01:02:00	919	935	ASKPKTSQPVYRERIAY	1993.0745	3.4558	300	13	0.923	2.867	22.054	0.061	3	High	0.024	0.444425
01:02:00	919	935	ASKPKTSQPVYRERIAY	1993.0745	3.4706	600	13	1.767	3.127	24.051	0.585	3	High	0.236	0.932978
01:02:00	919	935	ASKPKTSQPVYRERIAY	1993.0745	3.4465	1800	13	4.488	3.349	25.759	0.2	3	High	0.08	0.961618
01:02:00	919	936	ASKPKTSQPVYRERIAYT	2094.1222	3.2957	0	14	0	0	0	n/a	4	High	0
01:02:00	919	936	ASKPKTSQPVYRERIAYT	2094.1222	3.2994	30	14	0.1	2.211	15.79	0.297	2	Medium	0.033	0.300206
01:02:00	919	936	ASKPKTSQPVYRERIAYT	2094.1222	3.2815	300	14	0.966	2.798	19.985	0.113	3	Medium	0.046	0.417428
01:02:00	919	936	ASKPKTSQPVYRERIAYT	2094.1222	3.3092	600	14	1.85	3.106	22.186	0.587	3	Medium	0.236	0.615512
01:02:00	919	936	ASKPKTSQPVYRERIAYT	2094.1222	3.2747	1800	14	4.718	3.278	23.413	0.166	3	Medium	0.067	0.0979091
01:02:00	919	938	ASKPKTSQPVYRERIAYTYM	2388.226	4.3487	0	16	0	0	0	n/a	4	High	0
01:02:00	919	938	ASKPKTSQPVYRERIAYTYM	2388.226	4.3295	30	16	0.111	2.218	13.863	0.189	2	Medium	0.021	0.104472
01:02:00	919	938	ASKPKTSQPVYRERIAYTYM	2388.226	4.3124	300	16	1.068	3.01	18.814	0.038	3	High	0.015	0.169594
01:02:00	919	938	ASKPKTSQPVYRERIAYTYM	2388.226	4.3351	600	16	2.049	3.379	21.12	0.722	3	High	0.29	0.555809
01:02:00	919	938	ASKPKTSQPVYRERIAYTYM	2388.226	4.2919	1800	16	5.258	3.693	23.081	0.181	3	High	0.073	0.155478
01:02:00	939	946	DEDLPTTE	918.3818	3.6225	0	5	0	0	0	n/a	4	High	0
01:02:00	939	946	DEDLPTTE	918.3818	3.5999	30	5	0.066	0.436	8.716	0.114	2	High	0.013	0.175807
01:02:00	939	946	DEDLPTTE	918.3818	3.5729	300	5	0.587	0.593	11.854	0.007	3	High	0.003	0.121183
01:02:00	939	946	DEDLPTTE	918.3818	3.6005	600	5	1.046	0.707	14.14	0.146	3	High	0.059	0.574762
01:02:00	939	946	DEDLPTTE	918.3818	3.5745	1800	5	2.193	0.943	18.854	0.063	3	High	0.025	0.141442
01:02:00	947	955	YISPNEDGT	994.4243	3.2888	0	6	0	0	0	n/a	4	High	0
01:02:00	947	955	YISPNEDGT	994.4243	3.3082	30	6	0.099	1.577	26.283	0.026	2	High	0.003	0.560446
01:02:00	947	955	YISPNEDGT	994.4243	3.2915	300	6	0.887	1.71	28.493	0.029	3	High	0.012	0.288644
01:02:00	947	955	YISPNEDGT	994.4243	3.3151	600	6	1.592	1.89	31.5	0.373	3	High	0.15	0.824446
01:02:00	947	955	YISPNEDGT	994.4243	3.2839	1800	6	3.349	2.149	35.822	0.125	3	High	0.05	0.370271
01:02:00	956	976	FTLPEEAETMEGATVPLKMSD	2295.065	5.9586	0	17	0	0	0	n/a	4	Medium	0
01:02:00	956	976	FTLPEEAETMEGATVPLKMSD	2295.065	5.9755	30	17	0.193	5.061	29.769	0.952	2	Medium	0.106	0.862517
01:02:00	956	976	FTLPEEAETMEGATVPLKMSD	2295.065	5.9656	300	17	1.781	5.604	32.965	0.192	3	Medium	0.077	0.644112
01:02:00	956	976	FTLPEEAETMEGATVPLKMSD	2295.065	5.9688	600	17	3.275	5.857	34.454	1.212	3	Medium	0.488	0.995319
01:02:00	956	976	FTLPEEAETMEGATVPLKMSD	2295.065	5.9347	1800	17	7.397	6.207	36.514	0.283	3	Medium	0.114	0.771121
01:02:00	963	976	ETMEGATVPLKMSD	1507.6898	4.5156	0	11	0	0	0	n/a	4	Medium	0
01:02:00	963	976	ETMEGATVPLKMSD	1507.6898	4.4352	30	11	0.132	3.839	34.902	1.756	2	Medium	0.195	0.649429
01:02:00	963	976	ETMEGATVPLKMSD	1507.6898	4.5162	300	11	1.203	3.84	34.911	0.157	3	Medium	0.063	0.0207638
01:02:00	963	976	ETMEGATVPLKMSD	1507.6898	4.4617	600	11	2.187	3.926	35.693	0.783	3	Medium	0.315	0.33661
01:02:00	963	976	ETMEGATVPLKMSD	1507.6898	4.5058	1800	11	4.796	3.958	35.978	0.295	3	Medium	0.119	0.0530328
01:02:00	968	976	ATVPLKMSD	960.495	3.828	0	6	0	0	0	n/a	4	High	0
01:02:00	968	976	ATVPLKMSD	960.495	3.7942	30	6	0.063	1.602	26.7	0.182	2	High	0.02	0.180798
01:02:00	968	976	ATVPLKMSD	960.495	3.7748	300	6	0.575	1.526	25.436	0.062	3	High	0.025	0.910643
01:02:00	968	976	ATVPLKMSD	960.495	3.7885	600	6	1.048	1.572	26.203	0.329	3	High	0.132	0.649468
01:02:00	968	976	ATVPLKMSD	960.495	3.7714	1800	6	2.321	1.564	26.074	0.129	3	High	0.052	0.428908
01:02:00	979	996	YVVEDMAGNITYTPVTKL	2013.0129	5.6654	0	15	0	0	0	n/a	4	Medium	0
01:02:00	979	996	YVVEDMAGNITYTPVTKL	2013.0129	5.7389	30	15	0.144	1.654	11.028	1.009	2	Medium	0.112	0.411789
01:02:00	979	996	YVVEDMAGNITYTPVTKL	2013.0129	5.7118	300	15	1.323	2.238	14.919	0.294	3	Medium	0.118	0.995254
01:02:00	979	996	YVVEDMAGNITYTPVTKL	2013.0129	5.7182	600	15	2.424	2.327	15.512	0.401	3	Medium	0.161	0.980663
01:02:00	979	996	YVVEDMAGNITYTPVTKL	2013.0129	5.6759	1800	15	5.463	2.539	16.929	0.236	3	Medium	0.095	0.251968
01:02:00	980	996	VVEDMAGNITYTPVTKL	1849.9495	5.3028	0	14	0	0	0	n/a	4	Medium	0
01:02:00	980	996	VVEDMAGNITYTPVTKL	1849.9495	5.3534	30	14	0.142	1.647	11.763	0.277	2	High	0.031	0.253949
01:02:00	980	996	VVEDMAGNITYTPVTKL	1849.9495	5.3343	300	14	1.302	2.126	15.186	0.047	3	High	0.019	0.318792
01:02:00	980	996	VVEDMAGNITYTPVTKL	1849.9495	5.3378	600	14	2.382	2.298	16.414	0.447	3	High	0.18	0.830083
01:02:00	980	996	VVEDMAGNITYTPVTKL	1849.9495	5.3111	1800	14	5.343	2.493	17.806	0.186	3	High	0.075	0.482267
01:02:00	983	996	DMAGNITYTPVTKL	1522.7701	5.1619	0	11	0	0	0	n/a	4	Medium	0
01:02:00	983	996	DMAGNITYTPVTKL	1522.7701	5.1897	30	11	0.081	1.526	13.875	0.154	2	High	0.017	0.281625
01:02:00	983	996	DMAGNITYTPVTKL	1522.7701	5.1656	300	11	0.763	2.006	18.236	0.054	3	High	0.022	0.347745
01:02:00	983	996	DMAGNITYTPVTKL	1522.7701	5.1765	600	11	1.439	2.172	19.749	0.449	3	High	0.181	0.863819
01:02:00	983	996	DMAGNITYTPVTKL	1522.7701	5.1399	1800	11	3.504	2.366	21.509	0.105	3	High	0.042	0.447392
01:02:00	987	996	NITYTPVTKL	1148.6441	4.7865	0	7	0	0	0	n/a	4	High	0
01:02:00	987	996	NITYTPVTKL	1148.6441	4.8082	30	7	0.028	1.109	15.843	0.183	2	High	0.02	0.114991
01:02:00	987	996	NITYTPVTKL	1148.6441	4.7829	300	7	0.273	1.548	22.121	0.013	3	High	0.005	0.226117
01:02:00	987	996	NITYTPVTKL	1148.6441	4.7926	600	7	0.534	1.725	24.639	0.425	3	High	0.171	0.69048
01:02:00	987	996	NITYTPVTKL	1148.6441	4.7707	1800	7	1.471	1.883	26.898	0.119	3	High	0.048	0.09432
01:05:00	1	12	NTVTEDTPVTEQ	1332.6045	0	0	9	0	0	0	n/a	4	Medium	0
01:05:00	1	12	NTVTEDTPVTEQ	1332.6045	3.3811	30	9	0.097	6.787	75.409		1	Medium	0
01:05:00	1	12	NTVTEDTPVTEQ	1332.6045	3.4006	300	9	0.884	5.771	64.125	4.593	2	Medium	0.511	0.784592
01:05:00	1	12	NTVTEDTPVTEQ	1332.6045	0	600	9	1.607
01:05:00	1	12	NTVTEDTPVTEQ	1332.6045	3.3973	1800	9	3.55	6.094	67.709	1.159	3	Medium	0.467	0.896218
01:05:00	2	12	TVTEDTPVTEQ	1218.5616	3.2078	0	8	0	0	0	n/a	4	Medium	0
01:05:00	2	12	TVTEDTPVTEQ	1218.5616	3.2279	30	8	0.095	5.115	63.94	0.229	3	Medium	0.092	0.141333
01:05:00	2	12	TVTEDTPVTEQ	1218.5616	3.2103	300	8	0.863	4.671	58.39	0.278	3	Medium	0.112	0.327996
01:05:00	2	12	TVTEDTPVTEQ	1218.5616	3.2225	600	8	1.565	4.904	61.302	0.483	3	Medium	0.195	0.786427
01:05:00	2	12	TVTEDTPVTEQ	1218.5616	3.1986	1800	8	3.429	4.255	53.182	2.242	3	Medium	0.903	0.384289
01:05:00	13	21	AVETPQPTA	912.4552	0	0	5	0	0	0	n/a	4	Medium	0
01:05:00	13	21	AVETPQPTA	912.4552	2.9327	30	5	0.035	3.591	71.829	0.434	3	Medium	0.175	0.806626
01:05:00	13	21	AVETPQPTA	912.4552	2.9063	300	5	0.342	3.282	65.631	0.557	3	Medium	0.224	0.602919
01:05:00	13	21	AVETPQPTA	912.4552	2.9161	600	5	0.657	3.075	61.497	0.119	3	Medium	0.048	0.0173088
01:05:00	13	21	AVETPQPTA	912.4552	2.9512	1800	5	1.698	3.074	61.486	0.159	3	Medium	0.064	0.00742119
01:05:00	13	42	AVETPQPTAVSEEVPSSKETKTPQTPDDAE	3167.4993	3.609	0	23	0	0	0	n/a	4	High	0
01:05:00	13	42	AVETPQPTAVSEEVPSSKETKTPQTPDDAE	3167.4993	3.6067	30	23	0.267	13.94	60.609	0.435	3	High	0.175	0.658986
01:05:00	13	42	AVETPQPTAVSEEVPSSKETKTPQTPDDAE	3167.4993	3.5918	300	23	2.41	12.431	54.049	0.606	3	High	0.244	0.228277
01:05:00	13	42	AVETPQPTAVSEEVPSSKETKTPQTPDDAE	3167.4993	3.6065	600	23	4.375	12.802	55.661	0.188	3	High	0.076	0.230509
01:05:00	13	42	AVETPQPTAVSEEVPSSKETKTPQTPDDAE	3167.4993	3.5989	1800	23	9.862	13.093	56.925	0.305	3	High	0.123	0.204454
01:05:00	14	42	VETPQPTAVSEEVPSSKETKTPQTPDDAE	3096.4622	3.5701	0	22	0	0	0	n/a	4	High	0
01:05:00	14	42	VETPQPTAVSEEVPSSKETKTPQTPDDAE	3096.4622	3.5773	30	22	0.26	13.441	61.095	0.555	3	Medium	0.223	0.437442
01:05:00	14	42	VETPQPTAVSEEVPSSKETKTPQTPDDAE	3096.4622	3.5725	300	22	2.349	12.119	55.088	0.361	3	Medium	0.145	0.229804
01:05:00	14	42	VETPQPTAVSEEVPSSKETKTPQTPDDAE	3096.4622	3.5519	600	22	4.256	12.516	56.893	0.268	3	Medium	0.108	0.272536
01:05:00	14	42	VETPQPTAVSEEVPSSKETKTPQTPDDAE	3096.4622	3.5964	1800	22	9.546	12.957	58.895	1.438	3	Medium	0.579	0.378533
01:05:00	14	43	VETPQPTAVSEEVPSSKETKTPQTPDDAEE	3225.5048	3.5951	0	23	0	0	0	n/a	4	High	0
01:05:00	14	43	VETPQPTAVSEEVPSSKETKTPQTPDDAEE	3225.5048	3.5756	30	23	0.277	13.92	60.522	0.609	3	Medium	0.245	0.334485
01:05:00	14	43	VETPQPTAVSEEVPSSKETKTPQTPDDAEE	3225.5048	3.5843	300	23	2.498	12.575	54.676	0.49	3	Medium	0.197	0.426774
01:05:00	14	43	VETPQPTAVSEEVPSSKETKTPQTPDDAEE	3225.5048	3.578	600	23	4.532	12.782	55.575	1.118	3	Medium	0.45	0.524866
01:05:00	14	43	VETPQPTAVSEEVPSSKETKTPQTPDDAEE	3225.5048	3.5863	1800	23	10.166	13.274	57.711	0.246	3	Medium	0.099	0.050992
01:05:00	22	42	VSEEVPSSKETKTPQTPDDAE	2273.0546	2.9112	0	16	0	0	0	n/a	4	High	0
01:05:00	22	42	VSEEVPSSKETKTPQTPDDAE	2273.0546	2.9249	30	16	0.219	9.04	56.498	0.409	3	Medium	0.165	0.967187
01:05:00	22	42	VSEEVPSSKETKTPQTPDDAE	2273.0546	2.9292	300	16	1.945	8.213	51.329	0.273	3	Medium	0.11	0.372728
01:05:00	22	42	VSEEVPSSKETKTPQTPDDAE	2273.0546	2.9342	600	16	3.48	8.256	51.602	1.422	2	Medium	0.158	0.251288
01:05:00	22	42	VSEEVPSSKETKTPQTPDDAE	2273.0546	2.9529	1800	16	7.542	8.517	53.229	0.127	3	Medium	0.051	0.0291312
01:05:00	43	96	ETIADDANDLAPQAPAKTADTPATSKATIRDLNDPSQVKTLQEKAGKGAGTVVA	5459.8019	4.2576	0	48	0	0	0	n/a	4	High	0
01:05:00	43	96	ETIADDANDLAPQAPAKTADTPATSKATIRDLNDPSQVKTLQEKAGKGAGTVVA	5459.8019	4.2262	30	48	0.609	18.612	38.774	0.717	3	Medium	0.289	0.767253
01:05:00	43	96	ETIADDANDLAPQAPAKTADTPATSKATIRDLNDPSQVKTLQEKAGKGAGTVVA	5459.8019	4.2332	300	48	5.534	18.188	37.892	1.214	3	Medium	0.489	1
01:05:00	43	96	ETIADDANDLAPQAPAKTADTPATSKATIRDLNDPSQVKTLQEKAGKGAGTVVA	5459.8019	4.2262	600	48	10.06	18.88	39.333	0.798	3	Medium	0.321	0.875371
01:05:00	43	96	ETIADDANDLAPQAPAKTADTPATSKATIRDLNDPSQVKTLQEKAGKGAGTVVA	5459.8019	4.2422	1800	48	22.222	20.526	42.763	0.117	3	Medium	0.047	0.0106921
01:05:00	44	96	TIADDANDLAPQAPAKTADTPATSKATIRDLNDPSQVKTLQEKAGKGAGTVVA	5330.7593	4.211	0	47	0	0	0	n/a	4	Medium	0
01:05:00	44	96	TIADDANDLAPQAPAKTADTPATSKATIRDLNDPSQVKTLQEKAGKGAGTVVA	5330.7593	4.1735	30	47	0.607	17.702	37.664	0.629	3	Medium	0.253	0.966215
01:05:00	44	96	TIADDANDLAPQAPAKTADTPATSKATIRDLNDPSQVKTLQEKAGKGAGTVVA	5330.7593	4.1728	300	47	5.517	17.22	36.639	1.027	2	Medium	0.114	1
01:05:00	44	96	TIADDANDLAPQAPAKTADTPATSKATIRDLNDPSQVKTLQEKAGKGAGTVVA	5330.7593	4.1561	600	47	10.026	17.487	37.205		1	Medium	0
01:05:00	44	96	TIADDANDLAPQAPAKTADTPATSKATIRDLNDPSQVKTLQEKAGKGAGTVVA	5330.7593	4.1786	1800	47	22.124	19.356	41.183	1.612	3	Medium	0.649	0.273871
01:05:00	97	102	VIDAGF	620.317	0	0	4	0	0	0	n/a	4	Medium	0
01:05:00	97	102	VIDAGF	620.317	5.1224	30	4	0.063	0.761	19.022	0.007	3	Medium	0.003	0.00505764
01:05:00	97	102	VIDAGF	620.317	5.1044	300	4	0.577	0.865	21.636	0.173	3	Medium	0.07	0.00188827
01:05:00	97	102	VIDAGF	620.317	5.1057	600	4	1.059	1.038	25.955	0.163	3	Medium	0.066	0.158253
01:05:00	97	102	VIDAGF	620.317	5.1393	1800	4	2.339	1.195	29.87	0.087	3	Medium	0.035	0.238651
01:05:00	97	138	VIDAGFDKNHEAWRLTDKTKARYQSKEDLEKAKKEHGITYGE	4904.4845	3.7392	0	40	0	0	0	n/a	4	High	0
01:05:00	97	138	VIDAGFDKNHEAWRLTDKTKARYQSKEDLEKAKKEHGITYGE	4904.4845	3.769	30	40	0.564	7.433	18.581	5.275	2	Medium	0.587	0.228373
01:05:00	97	138	VIDAGFDKNHEAWRLTDKTKARYQSKEDLEKAKKEHGITYGE	4904.4845	3.7806	300	40	5.1	8.852	22.129	1.093	3	Medium	0.44	0.0515911
01:05:00	97	138	VIDAGFDKNHEAWRLTDKTKARYQSKEDLEKAKKEHGITYGE	4904.4845	3.7467	600	40	9.213	10.021	25.052	1.398	3	Medium	0.563	0.395233
01:05:00	97	138	VIDAGFDKNHEAWRLTDKTKARYQSKEDLEKAKKEHGITYGE	4904.4845	3.8171	1800	40	19.9	11.172	27.93	0.639	3	Medium	0.257	0.96125
01:05:00	97	139	VIDAGFDKNHEAWRLTDKTKARYQSKEDLEKAKKEHGITYGEW	5090.5638	4.2031	0	41	0	0	0	n/a	4	High	0
01:05:00	97	139	VIDAGFDKNHEAWRLTDKTKARYQSKEDLEKAKKEHGITYGEW	5090.5638	4.2179	30	41	0.571	8.258	20.143	0.572	3	Medium	0.23	0.583778
01:05:00	97	139	VIDAGFDKNHEAWRLTDKTKARYQSKEDLEKAKKEHGITYGEW	5090.5638	4.2031	300	41	5.168	9.372	22.859	0.525	3	Medium	0.211	0.204448
01:05:00	97	139	VIDAGFDKNHEAWRLTDKTKARYQSKEDLEKAKKEHGITYGEW	5090.5638	4.1818	600	41	9.344	10.034	24.474	0.446	3	Medium	0.18	0.181623
01:05:00	97	139	VIDAGFDKNHEAWRLTDKTKARYQSKEDLEKAKKEHGITYGEW	5090.5638	4.2204	1800	41	20.243	11.757	28.676	0.987	3	Medium	0.397	0.158584
01:05:00	140	146	VNDKVAY	807.4127	3.3392	0	5	0	0	0	n/a	4	High	0
01:05:00	140	146	VNDKVAY	807.4127	3.3171	30	5	0.073	0.298	5.952	0.048	3	High	0.019	0.0103934
01:05:00	140	146	VNDKVAY	807.4127	3.3147	300	5	0.661	0.423	8.461	0.043	3	High	0.017	0.0503679
01:05:00	140	146	VNDKVAY	807.4127	3.3194	600	5	1.192	0.456	9.122	0.055	3	Medium	0.022	0.0167399
01:05:00	140	146	VNDKVAY	807.4127	3.3494	1800	5	2.539	0.561	11.22	0.039	3	Medium	0.016	0.022347
01:05:00	147	165	YHDYSKDGKTAVDQEHGTH	2186.9617	2.5222	0	17	0	0	0	n/a	4	Medium	0
01:05:00	147	165	YHDYSKDGKTAVDQEHGTH	2186.9617	2.5388	30	17	0.367	7.98	46.941	2.368	2	Medium	0.264	0.24412
01:05:00	147	165	YHDYSKDGKTAVDQEHGTH	2186.9617	2.5258	300	17	3.047	7.743	45.544	1.077	2	Medium	0.12	0.172444
01:05:00	147	165	YHDYSKDGKTAVDQEHGTH	2186.9617	2.5807	600	17	5.176	7.727	45.451	1.171	2	Medium	0.13	0.403048
01:05:00	147	165	YHDYSKDGKTAVDQEHGTH	2186.9617	2.5492	1800	17	10.068	8.133	47.84	0.246	2	Medium	0.027	0.54865
01:05:00	147	193	YHDYSKDGKTAVDQEHGTHVSGILSGNAPSETKEPYRLEGAMPEAQL	5112.4159	4.6356	0	42	0	0	0	n/a	4	High	0
01:05:00	147	193	YHDYSKDGKTAVDQEHGTHVSGILSGNAPSETKEPYRLEGAMPEAQL	5112.4159	4.6422	30	42	0.621	9.669	23.021	0.271	3	High	0.109	0.307164
01:05:00	147	193	YHDYSKDGKTAVDQEHGTHVSGILSGNAPSETKEPYRLEGAMPEAQL	5112.4159	4.6568	300	42	5.424	9.605	22.869	0.478	3	High	0.193	0.11141
01:05:00	147	193	YHDYSKDGKTAVDQEHGTHVSGILSGNAPSETKEPYRLEGAMPEAQL	5112.4159	4.6329	600	42	9.616	10.043	23.912	0.118	3	Medium	0.047	0.0934169
01:05:00	147	193	YHDYSKDGKTAVDQEHGTHVSGILSGNAPSETKEPYRLEGAMPEAQL	5112.4159	4.6682	1800	42	20.553	10.704	25.485	0.41	3	High	0.165	0.782309
01:05:00	195	206	LMRVEIVNGLAD	1328.7122	5.2376	0	10	0	0	0	n/a	4	High	0
01:05:00	195	206	LMRVEIVNGLAD	1328.7122	5.237	30	10	0.088	3.541	35.411	0.162	3	Medium	0.065	0.0470732
01:05:00	195	206	LMRVEIVNGLAD	1328.7122	5.2257	300	10	0.833	3.653	36.527	0.152	3	Medium	0.061	0.07993
01:05:00	195	206	LMRVEIVNGLAD	1328.7122	5.2354	600	10	1.57	3.802	38.023	0.113	3	Medium	0.045	0.0248584
01:05:00	195	206	LMRVEIVNGLAD	1328.7122	5.2724	1800	10	3.784	4.028	40.276	0.204	3	Medium	0.082	0.248924
01:05:00	197	206	RVEIVNGLAD	1084.5876	0	0	8	0	0	0	n/a	4	Medium	0
01:05:00	197	206	RVEIVNGLAD	1084.5876	4.3117	30	8	0.078	3.477	43.458	0.206	3	Medium	0.083	0.131032
01:05:00	197	206	RVEIVNGLAD	1084.5876	4.3062	300	8	0.736	3.627	45.333	0.197	3	Medium	0.079	0.129573
01:05:00	197	206	RVEIVNGLAD	1084.5876	4.3024	600	8	1.381	3.721	46.509	0.19	3	Medium	0.076	0.0495747
01:05:00	197	206	RVEIVNGLAD	1084.5876	4.3209	1800	8	3.278	4.023	50.29	0.064	3	Medium	0.026	0.08095
01:05:00	207	228	YARNYAQAIRDAVNLGAKVINM	2450.2852	0	0	20	0	0	0	n/a	4	Medium	0
01:05:00	207	228	YARNYAQAIRDAVNLGAKVINM	2450.2852	6.6617	30	20	0.224	1.479	7.396	0.078	3	Medium	0.031	0.0573877
01:05:00	207	228	YARNYAQAIRDAVNLGAKVINM	2450.2852	6.658	300	20	2.072	1.783	8.916	0.134	3	Medium	0.054	0.303012
01:05:00	207	228	YARNYAQAIRDAVNLGAKVINM	2450.2852	6.67	600	20	3.815	2.024	10.119	0.127	3	Medium	0.051	0.175362
01:05:00	207	228	YARNYAQAIRDAVNLGAKVINM	2450.2852	6.677	1800	20	8.637	2.618	13.088	0.084	3	Medium	0.034	0.0183382
01:05:00	211	217	YAQAIRD	835.4188	2.9134	0	5	0	0	0	n/a	4	High	0
01:05:00	211	217	YAQAIRD	835.4188	2.9056	30	5	0.058	0.566	11.316	0.049	3	High	0.02	0.219075
01:05:00	211	217	YAQAIRD	835.4188	2.8996	300	5	0.537	0.555	11.104	0.041	3	High	0.017	0.00722781
01:05:00	211	217	YAQAIRD	835.4188	2.9	600	5	0.985	0.603	12.055	0.031	3	High	0.013	0.00381927
01:05:00	211	217	YAQAIRD	835.4188	2.9224	1800	5	2.194	0.714	14.274	0.007	3	High	0.003	0.0153148
01:05:00	215	228	IRDAVNLGAKVINM	1512.8446	0	0	12	0	0	0	n/a	4	Medium	0
01:05:00	215	228	IRDAVNLGAKVINM	1512.8446	4.8569	30	12	0.146	0.835	6.959	0.049	3	Medium	0.02	0.0187373
01:05:00	215	228	IRDAVNLGAKVINM	1512.8446	4.8564	300	12	1.331	0.903	7.525	0.104	3	Medium	0.042	0.514934
01:05:00	215	228	IRDAVNLGAKVINM	1512.8446	4.8644	600	12	2.419	0.936	7.8	0.061	3	Medium	0.025	0.0431443
01:05:00	215	228	IRDAVNLGAKVINM	1512.8446	4.8671	1800	12	5.269	1.075	8.955	0.035	3	Medium	0.014	0.061312
01:05:00	218	227	AVNLGAKVIN	997.592	3.005	0	8	0	0	0	n/a	4	High	0
01:05:00	218	227	AVNLGAKVIN	997.592	3.0067	30	8	0.078	0.407	5.091	0.036	3	High	0.015	0.102519
01:05:00	218	227	AVNLGAKVIN	997.592	2.9974	300	8	0.72	0.422	5.28	0.03	3	High	0.012	0.0267212
01:05:00	218	227	AVNLGAKVIN	997.592	3.0054	600	8	1.322	0.432	5.399	0.033	3	High	0.013	0.0862797
01:05:00	218	227	AVNLGAKVIN	997.592	3.0319	1800	8	3.002	0.456	5.703	0.06	2	High	0.007	0.773849
01:05:00	218	228	AVNLGAKVINM	1128.6325	4.9513	0	9	0	0	0	n/a	4	High	0
01:05:00	218	228	AVNLGAKVINM	1128.6325	5.0713	30	9	0.088	0.645	7.171	0.051	3	Medium	0.021	0.00423254
01:05:00	218	228	AVNLGAKVINM	1128.6325	4.8942	300	9	0.812	0.667	7.407	0.124	3	Medium	0.05	0.022021
01:05:00	218	228	AVNLGAKVINM	1128.6325	4.8904	600	9	1.498	0.699	7.763	0.036	3	Medium	0.015	8.60E-05
01:05:00	218	228	AVNLGAKVINM	1128.6325	4.9383	1800	9	3.443	0.814	9.048	0.073	3	Medium	0.029	0.00465086
01:05:00	218	235	AVNLGAKVINMSFGNAAL	1788.9556	0	0	16	0	0	0	n/a	4	Medium	0
01:05:00	218	235	AVNLGAKVINMSFGNAAL	1788.9556	6.1461	30	16	0.184	2.403	15.018	0.203	3	Medium	0.082	0.112312
01:05:00	218	235	AVNLGAKVINMSFGNAAL	1788.9556	6.1535	300	16	1.702	2.352	14.702	0.225	3	Medium	0.091	0.299106
01:05:00	218	235	AVNLGAKVINMSFGNAAL	1788.9556	6.0646	600	16	3.138	2.492	15.575	0.341	3	Medium	0.137	0.151986
01:05:00	218	235	AVNLGAKVINMSFGNAAL	1788.9556	6.1813	1800	16	7.119	2.605	16.279	0.3	2	Medium	0.033	0.053155
01:05:00	222	228	GAKVINM	731.4	0	0	5	0	0	0	n/a	4	Medium	0
01:05:00	222	228	GAKVINM	731.4	3.8088	30	5	0.029	0.293	5.868	0.008	3	Medium	0.003	0.00774439
01:05:00	222	228	GAKVINM	731.4	3.7957	300	5	0.278	0.346	6.917	0.068	3	Medium	0.027	0.0132994
01:05:00	222	228	GAKVINM	731.4	3.8104	600	5	0.536	0.365	7.299	0.133	3	Medium	0.054	0.0982306
01:05:00	222	228	GAKVINM	731.4	3.8205	1800	5	1.398	0.451	9.015	0.105	3	Medium	0.042	0.0167953
01:05:00	229	235	SFGNAAL	678.3337	4.9101	0	5	0	0	0	n/a	4	High	0
01:05:00	229	235	SFGNAAL	678.3337	4.8837	30	5	0.077	1.506	30.119	0.084	3	Medium	0.034	0.983567
01:05:00	229	235	SFGNAAL	678.3337	4.8766	300	5	0.708	1.416	28.321	0.078	3	Medium	0.031	0.140441
01:05:00	229	235	SFGNAAL	678.3337	4.8762	600	5	1.296	1.502	30.048	0.065	3	Medium	0.026	0.928458
01:05:00	229	235	SFGNAAL	678.3337	4.9098	1800	5	2.828	1.555	31.107	0.199	3	Medium	0.08	0.447442
01:05:00	234	257	ALAYANLPDETKKAFDYAKSKGVS	2586.3329	0	0	21	0	0	0	n/a	4	Medium	0
01:05:00	234	257	ALAYANLPDETKKAFDYAKSKGVS	2586.3329	5.0989	30	21	0.231	3.041	14.483	0.834	3	Medium	0.336	0.90617
01:05:00	234	257	ALAYANLPDETKKAFDYAKSKGVS	2586.3329	5.1914	300	21	2.18	3.634	17.303	0.219	3	Medium	0.088	0.417723
01:05:00	234	257	ALAYANLPDETKKAFDYAKSKGVS	2586.3329	5.2069	600	21	4.098	3.535	16.832	0.677	3	Medium	0.273	0.254879
01:05:00	234	257	ALAYANLPDETKKAFDYAKSKGVS	2586.3329	5.1833	1800	21	9.795	4.356	20.742	4.665	2	Medium	0.519	0.792017
01:05:00	237	257	YANLPDETKKAFDYAKSKGVS	2331.1746	4.8354	0	18	0	0	0	n/a	4	Medium	0
01:05:00	237	257	YANLPDETKKAFDYAKSKGVS	2331.1746	4.8287	30	18	0.195	1.545	8.584	0.746	2	Medium	0.083	0.00602623
01:05:00	237	257	YANLPDETKKAFDYAKSKGVS	2331.1746	4.8121	300	18	1.844	2.109	11.718	0.636	2	Medium	0.071	0.421392
01:05:00	237	257	YANLPDETKKAFDYAKSKGVS	2331.1746	4.8334	600	18	3.465	2.406	13.365	0.609	3	Medium	0.245	0.602292
01:05:00	237	257	YANLPDETKKAFDYAKSKGVS	2331.1746	4.847	1800	18	8.283	2.674	14.854	0.109	3	Medium	0.044	0.350569
01:05:00	250	257	YAKSKGVS	838.4549	1.7083	0	6	0	0	0	n/a	4	High	0
01:05:00	250	257	YAKSKGVS	838.4549	1.7194	30	6	0.054	0.456	7.605	0.077	3	Medium	0.031	0.246957
01:05:00	250	257	YAKSKGVS	838.4549	1.7229	300	6	0.516	0.433	7.208	0.046	3	Medium	0.019	0.386562
01:05:00	250	257	YAKSKGVS	838.4549	1.7272	600	6	0.985	0.476	7.942	0.033	3	Medium	0.013	0.0335018
01:05:00	250	257	YAKSKGVS	838.4549	1.7249	1800	6	2.478	0.531	8.852	0.048	3	Medium	0.019	0.233422
01:05:00	258	295	IVTSAGNDSSFGGKTRLPLADHPDYGVVGTPAAADSTL	3756.8594	4.9421	0	33	0	0	0	n/a	4	High	0
01:05:00	258	295	IVTSAGNDSSFGGKTRLPLADHPDYGVVGTPAAADSTL	3756.8594	4.9231	30	33	0.513	5.55	16.818	0.169	3	High	0.068	0.196566
01:05:00	258	295	IVTSAGNDSSFGGKTRLPLADHPDYGVVGTPAAADSTL	3756.8594	4.9268	300	33	4.542	6	18.183	0.183	3	High	0.074	0.103573
01:05:00	258	295	IVTSAGNDSSFGGKTRLPLADHPDYGVVGTPAAADSTL	3756.8594	4.9164	600	33	8.084	6.456	19.565	0.17	3	High	0.069	0.0335909
01:05:00	258	295	IVTSAGNDSSFGGKTRLPLADHPDYGVVGTPAAADSTL	3756.8594	4.9635	1800	33	17.013	7.185	21.771	0.088	3	High	0.035	0.827999
01:05:00	283	295	GVVGTPAAADSTL	1157.5928	0	0	10	0	0	0	n/a	4	Medium	0
01:05:00	283	295	GVVGTPAAADSTL	1157.5928	4.1738	30	10	0.138	4.64	46.397		1	Medium	0
01:05:00	283	295	GVVGTPAAADSTL	1157.5928	4.1746	300	10	1.261	4.634	46.341	0.192	3	Medium	0.077	0.11244
01:05:00	283	295	GVVGTPAAADSTL	1157.5928	4.2102	600	10	2.294	4.693	46.931	0.073	3	Medium	0.029	0.00578334
01:05:00	283	295	GVVGTPAAADSTL	1157.5928	4.2088	1800	10	4.974	4.527	45.274	0.077	3	Medium	0.031	0.469639
01:05:00	296	308	TVASYSPDKQLTE	1437.6987	3.903	0	10	0	0	0	n/a	4	High	0
01:05:00	296	308	TVASYSPDKQLTE	1437.6987	3.8876	30	10	0.096	1.919	19.194	0.152	3	Medium	0.061	0.37239
01:05:00	296	308	TVASYSPDKQLTE	1437.6987	3.8745	300	10	0.915	2.292	22.918	0.102	3	Medium	0.041	0.365999
01:05:00	296	308	TVASYSPDKQLTE	1437.6987	3.8716	600	10	1.733	2.375	23.755	0.119	3	Medium	0.048	0.244535
01:05:00	296	308	TVASYSPDKQLTE	1437.6987	3.8833	1800	10	4.251	2.662	26.619	0.035	3	Medium	0.014	0.00943246
01:05:00	296	310	TVASYSPDKQLTETA	1609.7835	4.0636	0	12	0	0	0	n/a	4	Medium	0
01:05:00	296	310	TVASYSPDKQLTETA	1609.7835	4.0184	30	12	0.116	1.916	15.965	0.022	3	Medium	0.009	0.0934542
01:05:00	296	310	TVASYSPDKQLTETA	1609.7835	4.0103	300	12	1.102	2.202	18.353	0.197	3	Medium	0.079	0.0240105
01:05:00	296	310	TVASYSPDKQLTETA	1609.7835	4.009	600	12	2.09	2.353	19.612	0.072	3	Medium	0.029	0.00699945
01:05:00	296	310	TVASYSPDKQLTETA	1609.7835	4.0452	1800	12	5.139	2.73	22.747	0.25	3	Medium	0.1	0.331251
01:05:00	311	325	MVKTDDQQDKEMPVL	1775.8434	4.6425	0	12	0	0	0	n/a	4	Medium	0
01:05:00	311	325	MVKTDDQQDKEMPVL	1775.8434	4.5826	30	12	0.194	2.499	20.824	0.512	3	Medium	0.206	0.397466
01:05:00	311	325	MVKTDDQQDKEMPVL	1775.8434	4.5804	300	12	1.688	2.918	24.316	0.334	3	Medium	0.134	0.275622
01:05:00	311	325	MVKTDDQQDKEMPVL	1775.8434	4.564	600	12	2.957	3.073	25.61	0.392	3	Medium	0.158	0.346497
01:05:00	311	325	MVKTDDQQDKEMPVL	1775.8434	4.6028	1800	12	5.998	3.511	29.262	0.204	3	Medium	0.082	0.452448
01:05:00	312	325	VKTDDQQDKEMPVL	1644.8029	4.5261	0	11	0	0	0	n/a	4	High	0
01:05:00	312	325	VKTDDQQDKEMPVL	1644.8029	4.4499	30	11	0.189	2.703	24.575	0.147	3	High	0.059	0.376263
01:05:00	312	325	VKTDDQQDKEMPVL	1644.8029	4.4419	300	11	1.642	2.917	26.52	0.143	3	High	0.058	0.20305
01:05:00	312	325	VKTDDQQDKEMPVL	1644.8029	4.4498	600	11	2.869	3.099	28.173	0.026	3	High	0.01	0.137035
01:05:00	312	325	VKTDDQQDKEMPVL	1644.8029	4.4843	1800	11	5.755	3.423	31.121	0.172	3	High	0.069	0.165412
01:05:00	326	337	STNRFEPNKAYD	1440.6633	3.4558	0	9	0	0	0	n/a	4	High	0
01:05:00	326	337	STNRFEPNKAYD	1440.6633	3.4514	30	9	0.102	2.498	27.757	0.175	3	Medium	0.07	0.810137
01:05:00	326	337	STNRFEPNKAYD	1440.6633	3.4457	300	9	0.966	3.001	33.345	0.099	3	Medium	0.04	0.335721
01:05:00	326	337	STNRFEPNKAYD	1440.6633	3.4529	600	9	1.817	3.228	35.87	0.254	3	Medium	0.102	0.241608
01:05:00	326	337	STNRFEPNKAYD	1440.6633	3.4427	1800	9	4.333	3.629	40.321	0.398	3	Medium	0.16	0.359077
01:05:00	326	339	STNRFEPNKAYDYA	1674.7638	4.1463	0	11	0	0	0	n/a	4	High	0
01:05:00	326	339	STNRFEPNKAYDYA	1674.7638	4.0679	30	11	0.126	2.444	22.216	0.089	3	Medium	0.036	0.111028
01:05:00	326	339	STNRFEPNKAYDYA	1674.7638	4.0808	300	11	1.191	2.867	26.068	0.155	3	Medium	0.063	0.0869201
01:05:00	326	339	STNRFEPNKAYDYA	1674.7638	4.0711	600	11	2.241	3.15	28.636	0.068	3	Medium	0.027	0.0692731
01:05:00	326	339	STNRFEPNKAYDYA	1674.7638	4.1081	1800	11	5.354	3.54	32.184	0.182	3	Medium	0.073	0.542626
01:05:00	338	349	YAYANRGMKEDD	1431.6089	3.0232	0	10	0	0	0	n/a	4	High	0
01:05:00	338	349	YAYANRGMKEDD	1431.6089	3.0327	30	10	0.186	2.696	26.96	0.077	3	Medium	0.031	0.127624
01:05:00	338	349	YAYANRGMKEDD	1431.6089	3.0234	300	10	1.608	2.589	25.885	0.149	3	Medium	0.06	0.153529
01:05:00	338	349	YAYANRGMKEDD	1431.6089	3.0432	600	10	2.795	2.678	26.784	0.15	3	Medium	0.061	0.054884
01:05:00	338	349	YAYANRGMKEDD	1431.6089	3.0707	1800	10	5.604	2.992	29.92	0.047	3	Medium	0.019	0.00177069
01:05:00	338	359	YAYANRGMKEDDFKDVKGKIAL	2531.2842	4.3417	0	20	0	0	0	n/a	4	High	0
01:05:00	338	359	YAYANRGMKEDDFKDVKGKIAL	2531.2842	4.3251	30	20	0.271	3.74	18.698	0.313	3	Medium	0.126	0.0332243
01:05:00	338	359	YAYANRGMKEDDFKDVKGKIAL	2531.2842	4.338	300	20	2.416	4.361	21.803	0.098	3	Medium	0.04	0.176078
01:05:00	338	359	YAYANRGMKEDDFKDVKGKIAL	2531.2842	4.3392	600	20	4.322	4.58	22.9	0.056	3	Medium	0.023	0.0251755
01:05:00	338	359	YAYANRGMKEDDFKDVKGKIAL	2531.2842	4.3461	1800	20	9.329	5.752	28.762	1.652	3	Medium	0.665	0.578922
01:05:00	340	349	YANRGMKEDD	1197.5084	2.2206	0	8	0	0	0	n/a	4	High	0
01:05:00	340	349	YANRGMKEDD	1197.5084	2.2657	30	8	0.166	2.054	25.67	0.054	3	High	0.022	0.182708
01:05:00	340	349	YANRGMKEDD	1197.5084	2.25	300	8	1.415	1.964	24.552	0.098	3	High	0.039	0.300491
01:05:00	340	349	YANRGMKEDD	1197.5084	2.2274	600	8	2.429	2.058	25.73	0.167	3	Medium	0.067	0.074593
01:05:00	340	349	YANRGMKEDD	1197.5084	2.2747	1800	8	4.697	2.368	29.601	0.035	3	High	0.014	0.159496
01:05:00	340	359	YANRGMKEDDFKDVKGKIAL	2297.1838	4.1667	0	18	0	0	0	n/a	4	High	0
01:05:00	340	359	YANRGMKEDDFKDVKGKIAL	2297.1838	4.1777	30	18	0.251	3.387	18.819	0.254	3	Medium	0.102	0.0872782
01:05:00	340	359	YANRGMKEDDFKDVKGKIAL	2297.1838	4.173	300	18	2.224	3.815	21.194	0.181	3	Medium	0.073	0.0727296
01:05:00	340	359	YANRGMKEDDFKDVKGKIAL	2297.1838	4.1668	600	18	3.957	4.195	23.306	0.14	3	Medium	0.056	0.0206859
01:05:00	340	359	YANRGMKEDDFKDVKGKIAL	2297.1838	4.1811	1800	18	8.422	5.036	27.976	0.164	3	Medium	0.066	0.911381
01:05:00	351	359	KDVKGKIAL	970.6175	0	0	7	0	0	0	n/a	4	Medium	0
01:05:00	351	359	KDVKGKIAL	970.6175	3.2423	30	7	0.046	1.043	14.893	0.086	3	Medium	0.035	0.00563179
01:05:00	351	359	KDVKGKIAL	970.6175	3.2473	300	7	0.445	1.345	19.215	0.335	3	Medium	0.135	0.179567
01:05:00	351	359	KDVKGKIAL	970.6175	3.2402	600	7	0.855	1.477	21.098	0.133	3	Medium	0.054	0.00960044
01:05:00	351	359	KDVKGKIAL	970.6175	3.2619	1800	7	2.208	1.781	25.447	0.146	3	Medium	0.059	0.418811
01:05:00	368	383	KDKVANAKKAGAVGVL	1567.9409	3.0872	0	14	0	0	0	n/a	4	High	0
01:05:00	368	383	KDKVANAKKAGAVGVL	1567.9409	3.1193	30	14	0.161	1.282	9.154	0.035	3	High	0.014	0.0235998
01:05:00	368	383	KDKVANAKKAGAVGVL	1567.9409	3.1446	300	14	1.495	1.306	9.328	0.018	3	High	0.007	0.070342
01:05:00	368	383	KDKVANAKKAGAVGVL	1567.9409	3.1417	600	14	2.764	1.404	10.03	0.042	3	High	0.017	0.0183177
01:05:00	368	383	KDKVANAKKAGAVGVL	1567.9409	3.176	1800	14	6.312	1.712	12.228	0.027	3	High	0.011	0.123983
01:05:00	384	395	IYDNQDKGFPIE	1437.6776	3.8938	0	9	0	0	0	n/a	4	High	0
01:05:00	384	395	IYDNQDKGFPIE	1437.6776	3.8809	30	9	0.143	1.903	21.15	0.212	3	Medium	0.085	0.970069
01:05:00	384	395	IYDNQDKGFPIE	1437.6776	3.8653	300	9	1.284	2.267	25.194	0.085	3	Medium	0.034	0.235924
01:05:00	384	395	IYDNQDKGFPIE	1437.6776	3.8766	600	9	2.302	2.411	26.785	0.071	3	Medium	0.028	0.160984
01:05:00	384	395	IYDNQDKGFPIE	1437.6776	3.9194	1800	9	4.82	2.663	29.591	0.092	3	Medium	0.037	0.0843895
01:05:00	384	396	IYDNQDKGFPIEL	1550.7616	6.1387	0	10	0	0	0	n/a	4	High	0
01:05:00	384	396	IYDNQDKGFPIEL	1550.7616	6.1714	30	10	0.148	2.1	21.002	1.173	3	Medium	0.472	0.24186
01:05:00	384	396	IYDNQDKGFPIEL	1550.7616	6.1334	300	10	1.33	2.657	26.566	0.623	3	Medium	0.251	0.698705
01:05:00	384	396	IYDNQDKGFPIEL	1550.7616	6.1318	600	10	2.393	3.246	32.464	1.008	3	Medium	0.406	0.253534
01:05:00	384	396	IYDNQDKGFPIEL	1550.7616	6.1641	1800	10	5.068	3.367	33.668	0.103	3	Medium	0.041	0.189683
01:05:00	384	405	IYDNQDKGFPIELPNVDQMPAA	2474.1787	6.0438	0	17	0	0	0	n/a	4	High	0
01:05:00	384	405	IYDNQDKGFPIELPNVDQMPAA	2474.1787	6.0839	30	17	0.234	5.06	29.767	0.251	3	Medium	0.101	0.852155
01:05:00	384	405	IYDNQDKGFPIELPNVDQMPAA	2474.1787	6.0804	300	17	2.142	5.345	31.441	0.171	3	Medium	0.069	0.409745
01:05:00	384	405	IYDNQDKGFPIELPNVDQMPAA	2474.1787	6.0765	600	17	3.903	5.716	33.626	0.278	3	Medium	0.112	0.347881
01:05:00	384	405	IYDNQDKGFPIELPNVDQMPAA	2474.1787	6.096	1800	17	8.551	6.567	38.629	0.716	3	Medium	0.288	0.581599
01:05:00	384	406	IYDNQDKGFPIELPNVDQMPAAF	2621.2471	6.6671	0	18	0	0	0	n/a	4	High	0
01:05:00	384	406	IYDNQDKGFPIELPNVDQMPAAF	2621.2471	6.748	30	18	0.242	4.954	27.521	0.21	3	High	0.085	0.158507
01:05:00	384	406	IYDNQDKGFPIELPNVDQMPAAF	2621.2471	6.7308	300	18	2.213	5.174	28.743	0.207	3	High	0.083	0.106536
01:05:00	384	406	IYDNQDKGFPIELPNVDQMPAAF	2621.2471	6.748	600	18	4.04	5.591	31.063	0.055	3	High	0.022	0.0264027
01:05:00	384	406	IYDNQDKGFPIELPNVDQMPAAF	2621.2471	6.7447	1800	18	8.908	6.445	35.805	0.073	3	High	0.029	0.20436
01:05:00	393	406	PIELPNVDQMPAAF	1540.7595	0	0	10	0	0	0	n/a	4	Medium	0
01:05:00	393	406	PIELPNVDQMPAAF	1540.7595	6.6314	30	10	0.103	2.7	26.995	0.286	3	Medium	0.115	0.372919
01:05:00	393	406	PIELPNVDQMPAAF	1540.7595	6.6201	300	10	0.973	2.911	29.115	0.089	3	Medium	0.036	0.088559
01:05:00	393	406	PIELPNVDQMPAAF	1540.7595	6.6305	600	10	1.823	3.21	32.098	0.195	3	Medium	0.078	0.0199527
01:05:00	393	406	PIELPNVDQMPAAF	1540.7595	6.63	1800	10	4.324	3.946	39.459	0.217	3	Medium	0.087	0.225824
01:05:00	397	406	PNVDQMPAAF	1088.4961	5.5607	0	7	0	0	0	n/a	4	Medium	0
01:05:00	397	406	PNVDQMPAAF	1088.4961	5.6013	30	7	0.085	2.026	28.937	0.189	3	Medium	0.076	0.672667
01:05:00	397	406	PNVDQMPAAF	1088.4961	5.5891	300	7	0.799	2.226	31.8	0.125	3	Medium	0.05	0.453152
01:05:00	397	406	PNVDQMPAAF	1088.4961	5.5929	600	7	1.486	2.411	34.446	0.037	3	Medium	0.015	0.669208
01:05:00	397	406	PNVDQMPAAF	1088.4961	5.6106	1800	7	3.431	2.684	38.341	0.163	3	Medium	0.066	0.14072
01:05:00	406	414	FISRKDGLL	1047.6077	4.4359	0	7	0	0	0	n/a	4	Medium	0
01:05:00	406	414	FISRKDGLL	1047.6077	4.4255	30	7	0.079	0.236	3.366	0.038	3	Medium	0.015	5.40E-05
01:05:00	406	414	FISRKDGLL	1047.6077	4.4233	300	7	0.739	0.404	5.775	0.159	3	Medium	0.064	0.00492213
01:05:00	406	414	FISRKDGLL	1047.6077	4.4271	600	7	1.376	0.506	7.221	0.033	3	Medium	0.013	0.00178354
01:05:00	406	414	FISRKDGLL	1047.6077	4.4431	1800	7	3.201	0.696	9.948	0.14	3	Medium	0.056	0.013749
01:05:00	406	425	FISRKDGLLLKDNPQKTITF	2333.3107	0	0	17	0	0	0	n/a	4	Medium	0
01:05:00	406	425	FISRKDGLLLKDNPQKTITF	2333.3107	4.7177	30	17	0.181	1.95	11.468	0.378	3	Medium	0.152	0.0353862
01:05:00	406	425	FISRKDGLLLKDNPQKTITF	2333.3107	4.7061	300	17	1.653	2.309	13.581	0.019	2	Medium	0.002	0.0365881
01:05:00	406	425	FISRKDGLLLKDNPQKTITF	2333.3107	4.7194	600	17	3.023	2.567	15.102	0.085	3	Medium	0.034	0.00106265
01:05:00	406	425	FISRKDGLLLKDNPQKTITF	2333.3107	4.8268	1800	17	6.783	2.703	15.899	0.513	3	Medium	0.206	0.100258
01:05:00	407	414	ISRKDGLL	900.5392	3.9576	0	6	0	0	0	n/a	4	Medium	0
01:05:00	407	414	ISRKDGLL	900.5392	3.8901	30	6	0.073	0.399	6.643	0.029	3	Medium	0.012	0.00141975
01:05:00	407	414	ISRKDGLL	900.5392	3.8963	300	6	0.679	0.532	8.867	0.023	3	Medium	0.009	0.00793622
01:05:00	407	414	ISRKDGLL	900.5392	3.8917	600	6	1.261	0.6	10.001	0.045	3	Medium	0.018	0.000239255
01:05:00	407	414	ISRKDGLL	900.5392	3.9144	1800	6	2.892	0.796	13.265	0.026	3	Medium	0.01	0.000467226
01:05:00	407	425	ISRKDGLLLKDNPQKTITF	2186.2423	0	0	16	0	0	0	n/a	4	Medium	0
01:05:00	407	425	ISRKDGLLLKDNPQKTITF	2186.2423	4.575	30	16	0.174	1.921	12.007	0.023	3	Medium	0.009	0.143442
01:05:00	407	425	ISRKDGLLLKDNPQKTITF	2186.2423	4.588	300	16	1.594	2.302	14.388	0.127	3	Medium	0.051	0.0800804
01:05:00	407	425	ISRKDGLLLKDNPQKTITF	2186.2423	4.5808	600	16	2.907	2.515	15.716	0.038	3	Medium	0.015	0.0402662
01:05:00	407	425	ISRKDGLLLKDNPQKTITF	2186.2423	4.6145	1800	16	6.474	2.793	17.454	0.156	3	Medium	0.063	0.125089
01:05:00	415	425	LKDNPQKTITF	1303.7136	4.4374	0	8	0	0	0	n/a	4	High	0
01:05:00	415	425	LKDNPQKTITF	1303.7136	4.3921	30	8	0.092	1.33	16.629	0.333	3	Medium	0.134	0.106473
01:05:00	415	425	LKDNPQKTITF	1303.7136	4.3773	300	8	0.82	1.432	17.904	0.353	3	Medium	0.142	0.0210746
01:05:00	415	425	LKDNPQKTITF	1303.7136	4.3635	600	8	1.462	1.58	19.756	0.35	3	Medium	0.141	0.0223313
01:05:00	415	425	LKDNPQKTITF	1303.7136	4.419	1800	8	3.077	1.632	20.404	0.08	3	Medium	0.032	6.61E-05
01:05:00	415	466	LKDNPQKTITFNATPKVLPTASGTKLSRFSSWGLTADGNIKPDIAAPGQDIL	5492.9307	5.4394	0	45	0	0	0	n/a	4	Medium	0
01:05:00	415	466	LKDNPQKTITFNATPKVLPTASGTKLSRFSSWGLTADGNIKPDIAAPGQDIL	5492.9307	5.5071	30	45	0.457	7.518	16.707	0.914	3	Medium	0.368	0.0220821
01:05:00	415	466	LKDNPQKTITFNATPKVLPTASGTKLSRFSSWGLTADGNIKPDIAAPGQDIL	5492.9307	5.494	300	45	4.25	8.146	18.103	0.831	3	Medium	0.335	0.00899456
01:05:00	415	466	LKDNPQKTITFNATPKVLPTASGTKLSRFSSWGLTADGNIKPDIAAPGQDIL	5492.9307	5.4886	600	45	7.88	8.751	19.446	0.458	3	Medium	0.185	0.0104499
01:05:00	415	466	LKDNPQKTITFNATPKVLPTASGTKLSRFSSWGLTADGNIKPDIAAPGQDIL	5492.9307	5.4995	1800	45	18.246	9.93	22.067	1.071	3	Medium	0.431	0.19539
01:05:00	426	443	NATPKVLPTASGTKLSRF	1887.0578	4.1077	0	14	0	0	0	n/a	4	High	0
01:05:00	426	443	NATPKVLPTASGTKLSRF	1887.0578	4.0729	30	14	0.099	3.955	28.251	0.127	3	Medium	0.051	0.107522
01:05:00	426	443	NATPKVLPTASGTKLSRF	1887.0578	4.0833	300	14	0.954	4.287	30.619	0.04	3	Medium	0.016	0.09313
01:05:00	426	443	NATPKVLPTASGTKLSRF	1887.0578	4.0745	600	14	1.828	4.494	32.101	0.429	3	Medium	0.173	0.170648
01:05:00	426	443	NATPKVLPTASGTKLSRF	1887.0578	4.1081	1800	14	4.673	4.723	33.739	0.69	3	Medium	0.278	0.355774
01:05:00	426	466	NATPKVLPTASGTKLSRFSSWGLTADGNIKPDIAAPGQDIL	4207.2276	5.6134	0	35	0	0	0	n/a	4	High	0
01:05:00	426	466	NATPKVLPTASGTKLSRFSSWGLTADGNIKPDIAAPGQDIL	4207.2276	5.6668	30	35	0.332	6.167	17.619	0.265	3	High	0.107	0.135264
01:05:00	426	466	NATPKVLPTASGTKLSRFSSWGLTADGNIKPDIAAPGQDIL	4207.2276	5.6682	300	35	3.123	6.84	19.543	0.32	3	High	0.129	0.0600019
01:05:00	426	466	NATPKVLPTASGTKLSRFSSWGLTADGNIKPDIAAPGQDIL	4207.2276	5.6652	600	35	5.852	7.203	20.58	0.012	3	High	0.005	0.0535854
01:05:00	426	466	NATPKVLPTASGTKLSRFSSWGLTADGNIKPDIAAPGQDIL	4207.2276	5.6745	1800	35	13.916	7.974	22.783	0.169	3	High	0.068	0.292274
01:05:00	441	466	SRFSSWGLTADGNIKPDIAAPGQDIL	2728.382	5.9467	0	22	0	0	0	n/a	4	High	0
01:05:00	441	466	SRFSSWGLTADGNIKPDIAAPGQDIL	2728.382	5.9854	30	22	0.238	3.319	15.088	0.164	3	High	0.066	0.0207764
01:05:00	441	466	SRFSSWGLTADGNIKPDIAAPGQDIL	2728.382	5.9793	300	22	2.225	3.683	16.742	0.245	3	High	0.098	0.0376002
01:05:00	441	466	SRFSSWGLTADGNIKPDIAAPGQDIL	2728.382	5.9956	600	22	4.132	3.903	17.739	0.141	3	Medium	0.057	0.00554452
01:05:00	441	466	SRFSSWGLTADGNIKPDIAAPGQDIL	2728.382	6	1800	22	9.534	4.276	19.435	0.137	3	Medium	0.055	0.0258444
01:05:00	444	466	SSWGLTADGNIKPDIAAPGQDIL	2338.1804	6.0068	0	19	0	0	0	n/a	4	High	0
01:05:00	444	466	SSWGLTADGNIKPDIAAPGQDIL	2338.1804	6.062	30	19	0.204	2.862	15.062	0.117	3	High	0.047	0.0803873
01:05:00	444	466	SSWGLTADGNIKPDIAAPGQDIL	2338.1804	6.0543	300	19	1.9	3.253	17.12	0.1	3	Medium	0.04	0.0358768
01:05:00	444	466	SSWGLTADGNIKPDIAAPGQDIL	2338.1804	6.0613	600	19	3.524	3.383	17.807	0.133	3	Medium	0.054	0.00874893
01:05:00	444	466	SSWGLTADGNIKPDIAAPGQDIL	2338.1804	6.0791	1800	19	8.098	3.805	20.026	0.083	3	Medium	0.033	0.062759
01:05:00	465	477	ILSSVANNKYAKL	1419.8085	0	0	11	0	0	0	n/a	4	Medium	0
01:05:00	465	477	ILSSVANNKYAKL	1419.8085	4.1815	30	11	0.118	0.923	8.39		1	Medium	0
01:05:00	465	477	ILSSVANNKYAKL	1419.8085	4.1811	300	11	1.113	1.247	11.334		1	Medium	0
01:05:00	465	477	ILSSVANNKYAKL	1419.8085	4.167	600	11	2.083	1.352	12.291	1.446	2	Medium	0.161	0.241128
01:05:00	465	477	ILSSVANNKYAKL	1419.8085	3.662	1800	11	4.909	1.248	11.343		1	Medium	0
01:05:00	465	488	ILSSVANNKYAKLSGTSMSAPLVA	2421.2937	4.8027	0	21	0	0	0	n/a	4	Medium	0
01:05:00	465	488	ILSSVANNKYAKLSGTSMSAPLVA	2421.2937	4.7689	30	21	0.214	2.814	13.4	0.507	3	Medium	0.204	0.599585
01:05:00	465	488	ILSSVANNKYAKLSGTSMSAPLVA	2421.2937	4.7693	300	21	2.025	3.4	16.192	0.702	3	Medium	0.282	0.868429
01:05:00	465	488	ILSSVANNKYAKLSGTSMSAPLVA	2421.2937	4.78	600	21	3.811	3.184	15.164		1	Medium	0
01:05:00	465	488	ILSSVANNKYAKLSGTSMSAPLVA	2421.2937	4.7975	1800	21	9.148	3.753	17.872	0.839	3	Medium	0.338	0.5248
01:05:00	467	477	SSVANNKYAKL	1193.6404	3.4719	0	9	0	0	0	n/a	4	High	0
01:05:00	467	477	SSVANNKYAKL	1193.6404	3.4673	30	9	0.091	1.045	11.615	0.041	3	High	0.016	0.443579
01:05:00	467	477	SSVANNKYAKL	1193.6404	3.4919	300	9	0.859	1.356	15.064	0.199	3	Medium	0.08	0.162467
01:05:00	467	477	SSVANNKYAKL	1193.6404	3.4671	600	9	1.609	1.544	17.151	0.095	3	High	0.038	0.447194
01:05:00	467	477	SSVANNKYAKL	1193.6404	3.4914	1800	9	3.816	1.878	20.861	0.029	3	High	0.012	0.910473
01:05:00	467	481	SSVANNKYAKLSGTS	1525.7736	3.1124	0	13	0	0	0	n/a	4	High	0
01:05:00	467	481	SSVANNKYAKLSGTS	1525.7736	3.121	30	13	0.134	2.225	17.119	0.212	3	Medium	0.085	0.0842163
01:05:00	467	481	SSVANNKYAKLSGTS	1525.7736	3.1287	300	13	1.268	2.491	19.16	0.167	3	Medium	0.067	0.0317665
01:05:00	467	481	SSVANNKYAKLSGTS	1525.7736	3.1306	600	13	2.385	2.675	20.578	0.072	3	Medium	0.029	0.0048395
01:05:00	467	481	SSVANNKYAKLSGTS	1525.7736	3.1473	1800	13	5.711	3.132	24.093	0.202	3	Medium	0.081	0.0739939
01:05:00	489	509	GIMGLLQKQYETQYPDMTPSE	2428.129	6.0527	0	17	0	0	0	n/a	4	Medium	0
01:05:00	489	509	GIMGLLQKQYETQYPDMTPSE	2428.129	6.0619	30	17	0.139	2.364	13.906	0.673	3	Medium	0.271	0.690667
01:05:00	489	509	GIMGLLQKQYETQYPDMTPSE	2428.129	6.0913	300	17	1.336	2.718	15.987	0.286	3	Medium	0.115	0.132303
01:05:00	489	509	GIMGLLQKQYETQYPDMTPSE	2428.129	6.1176	600	17	2.553	3.122	18.365	0.233	3	Medium	0.094	0.0267767
01:05:00	489	509	GIMGLLQKQYETQYPDMTPSE	2428.129	6.0774	1800	17	6.458	3.802	22.364	0.706	3	Medium	0.284	0.908235
01:05:00	492	513	GLLQKQYETQYPDMTPSERLDL	2624.2792	5.4669	0	18	0	0	0	n/a	4	High	0
01:05:00	492	513	GLLQKQYETQYPDMTPSERLDL	2624.2792	5.4853	30	18	0.153	2.39	13.28	0.174	3	Medium	0.07	0.403304
01:05:00	492	513	GLLQKQYETQYPDMTPSERLDL	2624.2792	5.4815	300	18	1.462	2.854	15.857	0.401	3	Medium	0.161	0.102507
01:05:00	492	513	GLLQKQYETQYPDMTPSERLDL	2624.2792	5.4929	600	18	2.79	3.242	18.013	0.131	3	Medium	0.053	0.159814
01:05:00	492	513	GLLQKQYETQYPDMTPSERLDL	2624.2792	5.5114	1800	18	7.02	3.741	20.782	0.562	3	Medium	0.226	0.798417
01:05:00	494	509	LQKQYETQYPDMTPSE	1956.8775	4.203	0	12	0	0	0	n/a	4	Medium	0
01:05:00	494	509	LQKQYETQYPDMTPSE	1956.8775	4.187	30	12	0.106	1.975	16.457	0.363	3	Medium	0.146	0.056613
01:05:00	494	509	LQKQYETQYPDMTPSE	1956.8775	4.168	300	12	1.018	2.668	22.234	0.091	3	Medium	0.037	0.159459
01:05:00	494	509	LQKQYETQYPDMTPSE	1956.8775	4.1928	600	12	1.942	3.15	26.248	0.257	3	Medium	0.104	0.132427
01:05:00	494	509	LQKQYETQYPDMTPSE	1956.8775	4.213	1800	12	4.868	3.588	29.903	0.026	3	Medium	0.011	0.268537
01:05:00	494	511	LQKQYETQYPDMTPSERL	2226.0627	0	0	14	0	0	0	n/a	4	Medium	0
01:05:00	494	511	LQKQYETQYPDMTPSERL	2226.0627	4.6086	30	14	0.122	2.043	14.593	0.221	3	Medium	0.089	0.0122788
01:05:00	494	511	LQKQYETQYPDMTPSERL	2226.0627	4.5981	300	14	1.168	2.498	17.843	0.18	3	Medium	0.072	0.0490207
01:05:00	494	511	LQKQYETQYPDMTPSERL	2226.0627	4.6203	600	14	2.227	3.086	22.046	0.922	3	Medium	0.371	0.261343
01:05:00	494	511	LQKQYETQYPDMTPSERL	2226.0627	4.6088	1800	14	5.582	3.571	25.506	1.224	2	Medium	0.136	0.444673
01:05:00	494	518	LQKQYETQYPDMTPSERLDLAKKVL	2993.5532	0	0	21	0	0	0	n/a	4	Medium	0
01:05:00	494	518	LQKQYETQYPDMTPSERLDLAKKVL	2993.5532	5.0102	30	21	0.177	2.592	12.342	0.103	3	Medium	0.041	0.594539
01:05:00	494	518	LQKQYETQYPDMTPSERLDLAKKVL	2993.5532	4.988	300	21	1.693	3.129	14.902	0.057	3	Medium	0.023	0.512111
01:05:00	494	518	LQKQYETQYPDMTPSERLDLAKKVL	2993.5532	5.0069	600	21	3.227	3.174	15.116	0.249	3	Medium	0.1	0.0638682
01:05:00	494	518	LQKQYETQYPDMTPSERLDLAKKVL	2993.5532	5.0213	1800	21	8.078	3.81	18.142	0.217	3	Medium	0.087	0.832759
01:05:00	495	509	QKQYETQYPDMTPSE	1843.7934	0	0	11	0	0	0	n/a	4	Medium	0
01:05:00	495	509	QKQYETQYPDMTPSE	1843.7934	4.1031	30	11	0.099	2.239	20.354	0.106	3	Medium	0.043	0.696496
01:05:00	495	509	QKQYETQYPDMTPSE	1843.7934	4.1112	300	11	0.947	2.748	24.979	0.874	2	Medium	0.097	0.451923
01:05:00	495	509	QKQYETQYPDMTPSE	1843.7934	4.0711	600	11	1.805	3.098	28.168	0.342	3	Medium	0.138	0.789716
01:05:00	495	509	QKQYETQYPDMTPSE	1843.7934	0	1800	11	4.512
01:05:00	503	513	PDMTPSERLDL	1272.602	0	0	8	0	0	0	n/a	4	Medium	0
01:05:00	503	513	PDMTPSERLDL	1272.602	5.0915	30	8	0.077	0.936	11.7	0.683	3	Medium	0.275	0.135786
01:05:00	503	513	PDMTPSERLDL	1272.602	5.0868	300	8	0.736	1.39	17.38	0.181	3	Medium	0.073	0.0259198
01:05:00	503	513	PDMTPSERLDL	1272.602	5.0931	600	8	1.394	1.482	18.528	0.267	3	Medium	0.107	0.00340516
01:05:00	503	513	PDMTPSERLDL	1272.602	5.1193	1800	8	3.412	2.099	26.242	0.287	3	Medium	0.116	0.558894
01:05:00	512	518	DLAKKVL	785.5011	0	0	5	0	0	0	n/a	4	Medium	0
01:05:00	512	518	DLAKKVL	785.5011	3.5185	30	5	0.035	-0.046	-0.926	0.107	3	Medium	0.043	0.117431
01:05:00	512	518	DLAKKVL	785.5011	3.5095	300	5	0.338	-0.026	-0.514	0.075	3	Medium	0.03	0.0190342
01:05:00	512	518	DLAKKVL	785.5011	3.5217	600	5	0.644	-0.046	-0.917	0.075	3	Medium	0.03	0.00541995
01:05:00	512	518	DLAKKVL	785.5011	3.5493	1800	5	1.617	-0.023	-0.467	0.088	3	Medium	0.035	0.00946738
01:05:00	512	522	DLAKKVLMSSA	1161.6427	0	0	9	0	0	0	n/a	4	Medium	0
01:05:00	512	522	DLAKKVLMSSA	1161.6427	4.1778	30	9	0.085	0.406	4.507	0.032	3	Medium	0.013	0.0182507
01:05:00	512	522	DLAKKVLMSSA	1161.6427	4.1789	300	9	0.803	0.457	5.076	0.258	3	Medium	0.104	0.240669
01:05:00	512	522	DLAKKVLMSSA	1161.6427	4.1902	600	9	1.514	0.494	5.489	0.36	3	Medium	0.145	0.348061
01:05:00	512	522	DLAKKVLMSSA	1161.6427	4.2063	1800	9	3.646	0.412	4.583	0.078	3	Medium	0.031	0.0937965
01:05:00	512	525	DLAKKVLMSSATAL	1446.8116	5.1366	0	12	0	0	0	n/a	4	High	0
01:05:00	512	525	DLAKKVLMSSATAL	1446.8116	5.1157	30	12	0.108	0.641	5.341	0.497	3	Medium	0.2	0.592332
01:05:00	512	525	DLAKKVLMSSATAL	1446.8116	5.1152	300	12	1.022	0.702	5.851	0.57	3	Medium	0.229	0.591293
01:05:00	512	525	DLAKKVLMSSATAL	1446.8116	5.1115	600	12	1.933	0.888	7.401	0.041	3	Medium	0.016	1.28E-05
01:05:00	512	525	DLAKKVLMSSATAL	1446.8116	5.1377	1800	12	4.722	0.723	6.023	0.459	3	Medium	0.185	0.366779
01:05:00	514	522	AKKVLMSSA	933.5317	2.5313	0	7	0	0	0	n/a	4	High	0
01:05:00	514	522	AKKVLMSSA	933.5317	2.5822	30	7	0.062	0.227	3.247	0.041	3	High	0.016	0.0624147
01:05:00	514	522	AKKVLMSSA	933.5317	2.5557	300	7	0.583	0.273	3.897	0.04	3	High	0.016	0.59043
01:05:00	514	522	AKKVLMSSA	933.5317	2.5586	600	7	1.1	0.243	3.469	0.019	3	High	0.008	0.0361917
01:05:00	514	522	AKKVLMSSA	933.5317	2.5731	1800	7	2.66	0.274	3.919	0.067	3	High	0.027	0.359923
01:05:00	514	525	AKKVLMSSATAL	1218.7006	0	0	10	0	0	0	n/a	4	Medium	0
01:05:00	514	525	AKKVLMSSATAL	1218.7006	3.9899	30	10	0.084	0.158	1.578	0.389	3	Medium	0.156	0.157644
01:05:00	514	525	AKKVLMSSATAL	1218.7006	3.9768	300	10	0.802	0.114	1.141	0.201	3	Medium	0.081	0.0105238
01:05:00	514	525	AKKVLMSSATAL	1218.7006	3.9772	600	10	1.519	0.255	2.554	0.704	3	Medium	0.283	0.481665
01:05:00	514	525	AKKVLMSSATAL	1218.7006	4.0149	1800	10	3.736	0.134	1.341	0.395	3	Medium	0.159	0.0961644
01:05:00	526	532	YDEDEKA	868.345	0	0	5	0	0	0	n/a	4	Medium	0
01:05:00	526	532	YDEDEKA	868.345	2.3196	30	5	0.114	0.585	11.701	0.034	3	Medium	0.014	0.042353
01:05:00	526	532	YDEDEKA	868.345	2.3233	300	5	1.006	0.844	16.886	0.025	3	Medium	0.01	0.0513512
01:05:00	526	532	YDEDEKA	868.345	2.305	600	5	1.774	0.904	18.075	0.053	3	Medium	0.021	0.0130015
01:05:00	526	532	YDEDEKA	868.345	2.343	1800	5	3.488	0.961	19.224	0.009	3	Medium	0.004	0.0897437
01:05:00	526	554	YDEDEKAYFSPRQQGAGAVDAKKASAATM	3104.4509	3.9347	0	26	0	0	0	n/a	4	High	0
01:05:00	526	554	YDEDEKAYFSPRQQGAGAVDAKKASAATM	3104.4509	3.8817	30	26	0.387	3.369	12.959	0.034	3	High	0.014	0.928364
01:05:00	526	554	YDEDEKAYFSPRQQGAGAVDAKKASAATM	3104.4509	3.8921	300	26	3.526	3.587	13.798	0.079	3	High	0.032	0.189048
01:05:00	526	554	YDEDEKAYFSPRQQGAGAVDAKKASAATM	3104.4509	3.89	600	26	6.397	3.739	14.382	0.08	3	High	0.032	0.0585881
01:05:00	526	554	YDEDEKAYFSPRQQGAGAVDAKKASAATM	3104.4509	3.9202	1800	26	13.824	4.085	15.711	0.07	3	High	0.028	0.314242
01:05:00	531	554	KAYFSPRQQGAGAVDAKKASAATM	2453.2485	3.3672	0	21	0	0	0	n/a	4	Medium	0
01:05:00	531	554	KAYFSPRQQGAGAVDAKKASAATM	2453.2485	3.3616	30	21	0.274	3.135	14.929	0.545	3	Medium	0.219	0.240995
01:05:00	531	554	KAYFSPRQQGAGAVDAKKASAATM	2453.2485	3.3525	300	21	2.52	2.874	13.688	0.698	3	Medium	0.281	0.35225
01:05:00	531	554	KAYFSPRQQGAGAVDAKKASAATM	2453.2485	3.358	600	21	4.623	3.1	14.763	0.076	3	Medium	0.031	0.110153
01:05:00	531	554	KAYFSPRQQGAGAVDAKKASAATM	2453.2485	3.3482	1800	21	10.337	3.392	16.151	0.297	2	Medium	0.033	0.958399
01:05:00	533	545	YFSPRQQGAGAVD	1394.6579	3.6454	0	10	0	0	0	n/a	4	High	0
01:05:00	533	545	YFSPRQQGAGAVD	1394.6579	3.6377	30	10	0.145	1.365	13.652	0.192	3	Medium	0.077	0.352827
01:05:00	533	545	YFSPRQQGAGAVD	1394.6579	3.6582	300	10	1.315	1.461	14.615	0.392	3	Medium	0.158	0.602643
01:05:00	533	545	YFSPRQQGAGAVD	1394.6579	3.6283	600	10	2.384	1.43	14.303	0.442	3	Medium	0.178	0.464741
01:05:00	533	545	YFSPRQQGAGAVD	1394.6579	3.6585	1800	10	5.156	1.508	15.079	0.086	3	Medium	0.035	0.202474
01:05:00	533	554	YFSPRQQGAGAVDAKKASAATM	2254.1164	3.4947	0	19	0	0	0	n/a	4	High	0
01:05:00	533	554	YFSPRQQGAGAVDAKKASAATM	2254.1164	3.5085	30	19	0.261	2.724	14.338	0.635	3	Medium	0.256	0.254167
01:05:00	533	554	YFSPRQQGAGAVDAKKASAATM	2254.1164	3.4961	300	19	2.392	2.463	12.961	0.233	3	Medium	0.094	0.0995277
01:05:00	533	554	YFSPRQQGAGAVDAKKASAATM	2254.1164	3.5099	600	19	4.376	2.628	13.831	0.352	3	Medium	0.142	0.481207
01:05:00	533	554	YFSPRQQGAGAVDAKKASAATM	2254.1164	3.5284	1800	19	9.691	2.815	14.818	0.437	3	Medium	0.176	0.877388
01:05:00	546	554	AKKASAATM	877.4691	2.01	0	7	0	0	0	n/a	4	High	0
01:05:00	546	554	AKKASAATM	877.4691	2.0438	30	7	0.081	1.187	16.964	0.027	3	Medium	0.011	0.0355997
01:05:00	546	554	AKKASAATM	877.4691	2.0434	300	7	0.763	1.23	17.576	0.053	3	Medium	0.021	0.143912
01:05:00	546	554	AKKASAATM	877.4691	2.0465	600	7	1.427	1.36	19.431	0.11	3	High	0.044	0.112174
01:05:00	546	554	AKKASAATM	877.4691	2.0518	1800	7	3.352	1.593	22.764	0.031	3	Medium	0.012	0.713693
01:05:00	555	575	YVTDKDNTSSKVHLNNVSDKF	2410.1764	3.953	0	19	0	0	0	n/a	4	High	0
01:05:00	555	575	YVTDKDNTSSKVHLNNVSDKF	2410.1764	3.9094	30	19	0.282	2.605	13.71	0.296	3	Medium	0.119	0.147333
01:05:00	555	575	YVTDKDNTSSKVHLNNVSDKF	2410.1764	3.8997	300	19	2.556	3.211	16.901	0.269	3	High	0.108	0.0573494
01:05:00	555	575	YVTDKDNTSSKVHLNNVSDKF	2410.1764	3.9143	600	19	4.627	3.676	19.346	0.133	3	Medium	0.054	0.00234257
01:05:00	555	575	YVTDKDNTSSKVHLNNVSDKF	2410.1764	3.9446	1800	19	9.917	4.749	24.996	0.957	3	Medium	0.385	0.639008
01:05:00	576	591	EVTVTVHNKSDKPQEL	1822.9425	3.2728	0	13	0	0	0	n/a	4	High	0
01:05:00	576	591	EVTVTVHNKSDKPQEL	1822.9425	3.2699	30	13	0.186	1.072	8.244	0.069	3	High	0.028	0.11684
01:05:00	576	591	EVTVTVHNKSDKPQEL	1822.9425	3.2582	300	13	1.611	1.272	9.783	0.083	3	High	0.034	0.210331
01:05:00	576	591	EVTVTVHNKSDKPQEL	1822.9425	3.2714	600	13	2.81	1.38	10.616	0.044	3	High	0.018	0.0259187
01:05:00	576	591	EVTVTVHNKSDKPQEL	1822.9425	3.2905	1800	13	5.734	1.772	13.628	0.1	3	High	0.04	0.258486
01:05:00	579	591	VTVHNKSDKPQEL	1493.7838	2.5519	0	10	0	0	0	n/a	4	High	0
01:05:00	579	591	VTVHNKSDKPQEL	1493.7838	2.5596	30	10	0.177	1.028	10.278	0.08	3	Medium	0.032	0.264412
01:05:00	579	591	VTVHNKSDKPQEL	1493.7838	2.5735	300	10	1.522	1.102	11.025	0.043	3	Medium	0.017	0.117279
01:05:00	579	591	VTVHNKSDKPQEL	1493.7838	2.579	600	10	2.633	1.163	11.627	0.071	3	Medium	0.029	0.071301
01:05:00	579	591	VTVHNKSDKPQEL	1493.7838	2.5623	1800	10	5.236	1.358	13.577	0.023	3	Medium	0.009	0.0651616
01:05:00	592	614	YYQATVQTDKVDGKHFALAPKVL	2591.3747	4.5376	0	20	0	0	0	n/a	4	High	0
01:05:00	592	614	YYQATVQTDKVDGKHFALAPKVL	2591.3747	4.5347	30	20	0.215	2.162	10.808	0.131	3	High	0.053	0.0240378
01:05:00	592	614	YYQATVQTDKVDGKHFALAPKVL	2591.3747	4.546	300	20	2.004	2.247	11.237	0.286	3	Medium	0.115	0.00683663
01:05:00	592	614	YYQATVQTDKVDGKHFALAPKVL	2591.3747	4.5329	600	20	3.722	2.41	12.048	0.13	3	High	0.052	0.00710127
01:05:00	592	614	YYQATVQTDKVDGKHFALAPKVL	2591.3747	4.5582	1800	20	8.583	2.782	13.908	0.037	3	High	0.015	0.018889
01:05:00	600	618	DKVDGKHFALAPKVLYEAS	2087.1051	4.6417	0	16	0	0	0	n/a	4	Medium	0
01:05:00	600	618	DKVDGKHFALAPKVLYEAS	2087.1051	4.5935	30	16	0.179	3.618	22.614	0.233	3	Medium	0.094	0.0231752
01:05:00	600	618	DKVDGKHFALAPKVLYEAS	2087.1051	4.5846	300	16	1.672	3.747	23.417	0.21	3	Medium	0.085	0.431048
01:05:00	600	618	DKVDGKHFALAPKVLYEAS	2087.1051	4.5834	600	16	3.108	3.834	23.964	0.141	3	Medium	0.057	0.890292
01:05:00	600	618	DKVDGKHFALAPKVLYEAS	2087.1051	4.6305	1800	16	7.189	4.593	28.704	1.01	3	Medium	0.407	0.97261
01:05:00	619	638	WQKITIPANSSKQVTVPIDA	2195.195	4.5607	0	16	0	0	0	n/a	4	High	0
01:05:00	619	638	WQKITIPANSSKQVTVPIDA	2195.195	4.4633	30	16	0.142	2.71	16.939	0.09	3	High	0.036	0.0757279
01:05:00	619	638	WQKITIPANSSKQVTVPIDA	2195.195	4.4645	300	16	1.332	3.01	18.814	0.056	3	High	0.023	0.134816
01:05:00	619	638	WQKITIPANSSKQVTVPIDA	2195.195	4.465	600	16	2.482	3.16	19.749	0.107	3	High	0.043	0.0056389
01:05:00	619	638	WQKITIPANSSKQVTVPIDA	2195.195	4.4868	1800	16	5.793	3.664	22.898	0.04	3	High	0.016	0.586211
01:05:00	619	641	WQKITIPANSSKQVTVPIDASRF	2585.3965	5.0589	0	19	0	0	0	n/a	4	High	0
01:05:00	619	641	WQKITIPANSSKQVTVPIDASRF	2585.3965	4.9943	30	19	0.172	3.877	20.404	0.253	3	Medium	0.102	0.0154605
01:05:00	619	641	WQKITIPANSSKQVTVPIDASRF	2585.3965	4.9939	300	19	1.612	4.71	24.792	0.289	3	Medium	0.116	0.121785
01:05:00	619	641	WQKITIPANSSKQVTVPIDASRF	2585.3965	5.0119	600	19	3.011	5.218	27.464	0.105	3	Medium	0.042	0.0706443
01:05:00	619	641	WQKITIPANSSKQVTVPIDASRF	2585.3965	5.0288	1800	19	7.095	5.635	29.656	0.348	3	Medium	0.14	0.141284
01:05:00	639	646	SRFSKDLL	964.5342	4.5626	0	6	0	0	0	n/a	4	High	0
01:05:00	639	646	SRFSKDLL	964.5342	4.5154	30	6	0.058	0.792	13.204	0.069	3	High	0.028	0.086071
01:05:00	639	646	SRFSKDLL	964.5342	4.509	300	6	0.55	1.095	18.245	0.057	3	High	0.023	0.0596877
01:05:00	639	646	SRFSKDLL	964.5342	4.496	600	6	1.033	1.31	21.838	0.084	3	Medium	0.034	0.0335424
01:05:00	639	646	SRFSKDLL	964.5342	4.5389	1800	6	2.474	1.591	26.521	0.126	3	High	0.051	0.255923
01:05:00	658	670	FVRFKQDPTKEEL	1635.862	4.1372	0	10	0	0	0	n/a	4	High	0
01:05:00	658	670	FVRFKQDPTKEEL	1635.862	4.0914	30	10	0.091	2.812	28.115	0.105	3	High	0.042	0.267492
01:05:00	658	670	FVRFKQDPTKEEL	1635.862	4.0934	300	10	0.853	2.776	27.764	0.13	3	High	0.053	0.146216
01:05:00	658	670	FVRFKQDPTKEEL	1635.862	4.0913	600	10	1.599	2.939	29.387	0.031	3	High	0.012	0.102686
01:05:00	658	670	FVRFKQDPTKEEL	1635.862	4.124	1800	10	3.826	3.192	31.918	0.092	3	High	0.037	0.77426
01:05:00	659	670	VRFKQDPTKEEL	1488.7936	3.6355	0	9	0	0	0	n/a	4	Medium	0
01:05:00	659	670	VRFKQDPTKEEL	1488.7936	3.6243	30	9	0.086	3.35	37.228	0.115	3	Medium	0.046	0.0666601
01:05:00	659	670	VRFKQDPTKEEL	1488.7936	3.6069	300	9	0.803	3.236	35.958	0.164	3	Medium	0.066	0.19207
01:05:00	659	670	VRFKQDPTKEEL	1488.7936	3.5896	600	9	1.502	3.28	36.45	0.78	2	Medium	0.087	0.0658153
01:05:00	659	670	VRFKQDPTKEEL	1488.7936	3.6241	1800	9	3.56	3.539	39.323	0.304	3	Medium	0.123	0.0210982
01:05:00	671	678	MSIPYIGF	926.4572	7.1275	0	5	0	0	0	n/a	4	High	0
01:05:00	671	678	MSIPYIGF	926.4572	7.2086	30	5	0.026	0.348	6.954	0.103	2	High	0.012	0.365122
01:05:00	671	678	MSIPYIGF	926.4572	7.1931	300	5	0.248	0.356	7.11	0.017	3	High	0.007	0.0231811
01:05:00	671	678	MSIPYIGF	926.4572	7.2086	600	5	0.477	0.361	7.217	0.005	3	High	0.002	0.0715922
01:05:00	671	678	MSIPYIGF	926.4572	7.2199	1800	5	1.245	0.37	7.394	0.019	3	High	0.008	0.590869
01:05:00	679	687	RGDFGNLSA	935.4461	0	0	7	0	0	0	n/a	4	Medium	0
01:05:00	679	687	RGDFGNLSA	935.4461	4.3568	30	7	0.099	1.25	17.851	0.322	3	Medium	0.13	0.0347879
01:05:00	679	687	RGDFGNLSA	935.4461	4.3087	300	7	0.914	1.477	21.095	0.138	3	Medium	0.055	0.084491
01:05:00	679	687	RGDFGNLSA	935.4461	4.3241	600	7	1.678	1.509	21.557	0.185	3	Medium	0.075	0.0515275
01:05:00	679	687	RGDFGNLSA	935.4461	4.3477	1800	7	3.722	1.619	23.134	0.34	3	Medium	0.137	0.362136
01:05:00	686	700	SAVEKPIYDSKDGSS	1581.7522	2.9524	0	12	0	0	0	n/a	4	High	0
01:05:00	686	700	SAVEKPIYDSKDGSS	1581.7522	2.9327	30	12	0.168	2.386	19.884	0.235	3	Medium	0.094	0.793025
01:05:00	686	700	SAVEKPIYDSKDGSS	1581.7522	2.9275	300	12	1.535	2.588	21.57	0.454	3	Medium	0.183	0.274465
01:05:00	686	700	SAVEKPIYDSKDGSS	1581.7522	2.9339	600	12	2.79	2.806	23.387	0.587	3	Medium	0.236	0.272678
01:05:00	686	700	SAVEKPIYDSKDGSS	1581.7522	2.9546	1800	12	6.014	3.322	27.681	0.144	3	Medium	0.058	0.13206
01:05:00	686	720	SAVEKPIYDSKDGSSYYHEANSDAKDQLDGDGLQF	3848.7289	5.0314	0	32	0	0	0	n/a	4	High	0
01:05:00	686	720	SAVEKPIYDSKDGSSYYHEANSDAKDQLDGDGLQF	3848.7289	5.0059	30	32	0.511	9.303	29.073	5.203	2	Medium	0.579	0.565243
01:05:00	686	720	SAVEKPIYDSKDGSSYYHEANSDAKDQLDGDGLQF	3848.7289	4.9838	300	32	4.637	9.614	30.044	0.708	3	Medium	0.285	0.100719
01:05:00	686	720	SAVEKPIYDSKDGSSYYHEANSDAKDQLDGDGLQF	3848.7289	4.9876	600	32	8.38	10.15	31.719	0.112	3	Medium	0.045	0.0301126
01:05:00	686	720	SAVEKPIYDSKDGSSYYHEANSDAKDQLDGDGLQF	3848.7289	5.0229	1800	32	17.735	11.274	35.231	0.361	3	Medium	0.145	0.643246
01:05:00	688	700	VEKPIYDSKDGSS	1423.6831	2.7849	0	10	0	0	0	n/a	4	High	0
01:05:00	688	700	VEKPIYDSKDGSS	1423.6831	2.814	30	10	0.158	2.051	20.51	0.18	3	Medium	0.072	0.147223
01:05:00	688	700	VEKPIYDSKDGSS	1423.6831	2.8003	300	10	1.435	2.309	23.093	0.172	3	High	0.069	0.0641823
01:05:00	688	700	VEKPIYDSKDGSS	1423.6831	2.799	600	10	2.595	2.503	25.03	0.099	3	High	0.04	0.00309961
01:05:00	688	700	VEKPIYDSKDGSS	1423.6831	2.8271	1800	10	5.486	2.991	29.909	0.218	3	High	0.088	0.346456
01:05:00	701	720	YYHEANSDAKDQLDGDGLQF	2284.9872	5.316	0	18	0	0	0	n/a	4	High	0
01:05:00	701	720	YYHEANSDAKDQLDGDGLQF	2284.9872	5.3057	30	18	0.331	5.784	32.131	0.243	3	High	0.098	0.0843255
01:05:00	701	720	YYHEANSDAKDQLDGDGLQF	2284.9872	5.2935	300	18	2.992	5.726	31.813	0.179	3	High	0.072	0.084345
01:05:00	701	720	YYHEANSDAKDQLDGDGLQF	2284.9872	5.2998	600	18	5.376	6.02	33.443	0.07	3	High	0.028	0.0339028
01:05:00	701	720	YYHEANSDAKDQLDGDGLQF	2284.9872	5.3235	1800	18	11.147	6.498	36.099	0.088	3	High	0.035	0.0711365
01:05:00	707	720	SDAKDQLDGDGLQF	1507.679	4.5473	0	12	0	0	0	n/a	4	Medium	0
01:05:00	707	720	SDAKDQLDGDGLQF	1507.679	4.5036	30	12	0.184	3.627	30.228	0.274	3	Medium	0.11	0.0428031
01:05:00	707	720	SDAKDQLDGDGLQF	1507.679	4.5124	300	12	1.688	3.755	31.294	0.205	3	Medium	0.083	0.211975
01:05:00	707	720	SDAKDQLDGDGLQF	1507.679	4.4257	600	12	3.078	3.875	32.288	0.477	3	Medium	0.192	0.184491
01:05:00	707	720	SDAKDQLDGDGLQF	1507.679	4.5332	1800	12	6.665	4.073	33.94	0.974	2	Medium	0.108	0.261135
01:05:00	721	727	YALKNNF	868.4443	0	0	5	0	0	0	n/a	4	Medium	0
01:05:00	721	727	YALKNNF	868.4443	4.4641	30	5	0.059	1.778	35.556	0.104	3	Medium	0.042	0.018878
01:05:00	721	727	YALKNNF	868.4443	4.4754	300	5	0.547	2.001	40.017	0.256	3	Medium	0.103	0.0221495
01:05:00	721	727	YALKNNF	868.4443	4.4624	600	5	1.014	2.031	40.612	0.113	3	Medium	0.046	0.0405694
01:05:00	721	727	YALKNNF	868.4443	4.5137	1800	5	2.331	2.352	47.047	0.156	3	Medium	0.063	0.05955
01:05:00	728	748	TALTTESNPWTIIKAVKEGVE	2286.2107	6.2608	0	18	0	0	0	n/a	4	Medium	0
01:05:00	728	748	TALTTESNPWTIIKAVKEGVE	2286.2107	6.3459	30	18	0.141	2.269	12.604	1.369	3	Medium	0.551	0.523301
01:05:00	728	748	TALTTESNPWTIIKAVKEGVE	2286.2107	6.3371	300	18	1.332	2.751	15.283	0.464	2	Medium	0.052	0.0463626
01:05:00	728	748	TALTTESNPWTIIKAVKEGVE	2286.2107	6.3301	600	18	2.512	2.909	16.16	0.443	3	Medium	0.178	0.00622713
01:05:00	728	748	TALTTESNPWTIIKAVKEGVE	2286.2107	6.316	1800	18	6.115	4.391	24.394	0.864	3	Medium	0.348	0.438756
01:05:00	731	742	TTESNPWTIIKA	1359.7034	5.771	0	9	0	0	0	n/a	4	High	0
01:05:00	731	742	TTESNPWTIIKA	1359.7034	5.7962	30	9	0.081	0.481	5.345	0.178	3	Medium	0.071	0.131977
01:05:00	731	742	TTESNPWTIIKA	1359.7034	5.7868	300	9	0.76	0.647	7.189	0.14	3	Medium	0.056	0.067438
01:05:00	731	742	TTESNPWTIIKA	1359.7034	5.8056	600	9	1.411	0.561	6.23	0.031	3	Medium	0.013	0.000724763
01:05:00	731	742	TTESNPWTIIKA	1359.7034	5.8167	1800	9	3.254	0.911	10.126	0.116	3	Medium	0.047	0.00409584
01:05:00	743	748	VKEGVE	659.349	2.0833	0	4	0	0	0	n/a	4	High	0
01:05:00	743	748	VKEGVE	659.349	2.1035	30	4	0.036	1.487	37.182	0.101	3	Medium	0.041	0.0318915
01:05:00	743	748	VKEGVE	659.349	2.0988	300	4	0.341	1.857	46.424	0.125	3	Medium	0.051	0.0665969
01:05:00	743	748	VKEGVE	659.349	2.0942	600	4	0.65	2	50.009	0.047	3	Medium	0.019	0.0189419
01:05:00	743	748	VKEGVE	659.349	2.1132	1800	4	1.629	2.264	56.593	0.073	3	Medium	0.03	0.374495
01:05:00	743	751	VKEGVENIE	1015.5186	0	0	7	0	0	0	n/a	4	Medium	0
01:05:00	743	751	VKEGVENIE	1015.5186	3.5194	30	7	0.07	3.322	47.459	0.17	3	Medium	0.068	0.13273
01:05:00	743	751	VKEGVENIE	1015.5186	3.4994	300	7	0.65	3.697	52.812	0.113	3	Medium	0.045	0.146328
01:05:00	743	751	VKEGVENIE	1015.5186	3.5276	600	7	1.209	3.703	52.905	0.371	3	Medium	0.149	0.0154113
01:05:00	743	751	VKEGVENIE	1015.5186	3.6955	1800	7	2.826	3.674	52.486	0.313	3	Medium	0.126	0.016251
01:05:00	743	752	VKEGVENIED	1130.5455	0	0	8	0	0	0	n/a	4	Medium	0
01:05:00	743	752	VKEGVENIED	1130.5455	3.5622	30	8	0.109	3.511	43.892	0.501	3	Medium	0.202	0.228552
01:05:00	743	752	VKEGVENIED	1130.5455	3.5608	300	8	0.982	3.589	44.859	0.351	3	Medium	0.141	0.130458
01:05:00	743	752	VKEGVENIED	1130.5455	3.5586	600	8	1.763	3.972	49.655	0.555	3	Medium	0.223	0.403511
01:05:00	743	752	VKEGVENIED	1130.5455	3.5829	1800	8	3.737	4.238	52.974	0.929	3	Medium	0.374	0.557179
01:05:00	761	767	TIFAGTF	755.3854	6.2034	0	5	0	0	0	n/a	4	Medium	0
01:05:00	761	767	TIFAGTF	755.3854	6.272	30	5	0.041	0.409	8.177	0.014	3	Medium	0.006	0.282939
01:05:00	761	767	TIFAGTF	755.3854	6.2643	300	5	0.388	0.429	8.577	0.025	3	Medium	0.01	0.0754201
01:05:00	761	767	TIFAGTF	755.3854	6.268	600	5	0.739	0.434	8.687	0.01	3	Medium	0.004	0.175139
01:05:00	761	767	TIFAGTF	755.3854	6.2766	1800	5	1.845	0.441	8.812	0.008	3	Medium	0.003	0.906934
01:05:00	764	799	AGTFAKQDDDSHYYIHRHANGEPYAAISPNGDGNRD	3958.7643	3.7742	0	32	0	0	0	n/a	4	Medium	0
01:05:00	764	799	AGTFAKQDDDSHYYIHRHANGEPYAAISPNGDGNRD	3958.7643	3.7493	30	32	0.614	4.203	13.134	0.249	3	Medium	0.1	1
01:05:00	764	799	AGTFAKQDDDSHYYIHRHANGEPYAAISPNGDGNRD	3958.7643	3.7295	300	32	5.372	4.223	13.198	0.121	3	High	0.049	1
01:05:00	764	799	AGTFAKQDDDSHYYIHRHANGEPYAAISPNGDGNRD	3958.7643	3.7333	600	32	9.413	4.412	13.786	0.081	3	High	0.033	1
01:05:00	764	799	AGTFAKQDDDSHYYIHRHANGEPYAAISPNGDGNRD	3958.7643	3.7568	1800	32	18.719	5.09	15.905	0.267	3	High	0.107	0.0175758
01:05:00	767	776	FAKQDDDSHY	1224.5047	2.7922	0	8	0	0	0	n/a	4	High	0
01:05:00	767	776	FAKQDDDSHY	1224.5047	2.8327	30	8	0.257	1.482	18.527	0.494	3	Medium	0.199	0.0472863
01:05:00	767	776	FAKQDDDSHY	1224.5047	2.808	300	8	2.107	1.448	18.105	0.597	3	Medium	0.24	0.043821
01:05:00	767	776	FAKQDDDSHY	1224.5047	2.833	600	8	3.474	1.612	20.148	0.1	3	Medium	0.04	0.00484786
01:05:00	767	776	FAKQDDDSHY	1224.5047	2.8569	1800	8	5.882	1.906	23.823	0.359	3	Medium	0.144	0.0353286
01:05:00	768	776	AKQDDDSHY	1077.4363	2.2157	0	7	0	0	0	n/a	4	Medium	0
01:05:00	768	776	AKQDDDSHY	1077.4363	2.2158	30	7	0.249	1.85	26.424	0.201	3	Medium	0.081	0.11343
01:05:00	768	776	AKQDDDSHY	1077.4363	2.2272	300	7	2.031	1.731	24.723	0.195	3	Medium	0.079	0.0107755
01:05:00	768	776	AKQDDDSHY	1077.4363	2.1843	600	7	3.327	1.884	26.914	0.334	3	Medium	0.135	0.779573
01:05:00	768	776	AKQDDDSHY	1077.4363	2.2391	1800	7	5.502	1.972	28.176	0.146	3	Medium	0.059	0.324274
01:05:00	768	799	AKQDDDSHYYIHRHANGEPYAAISPNGDGNRD	3582.5896	3.5541	0	28	0	0	0	n/a	4	High	0
01:05:00	768	799	AKQDDDSHYYIHRHANGEPYAAISPNGDGNRD	3582.5896	3.5823	30	28	0.582	3.502	12.508	0.287	3	Medium	0.116	0.0650278
01:05:00	768	799	AKQDDDSHYYIHRHANGEPYAAISPNGDGNRD	3582.5896	3.5809	300	28	5.063	3.6	12.856	0.028	3	High	0.011	0.0996864
01:05:00	768	799	AKQDDDSHYYIHRHANGEPYAAISPNGDGNRD	3582.5896	3.5654	600	28	8.82	3.79	13.536	0.46	3	Medium	0.185	0.31877
01:05:00	768	799	AKQDDDSHYYIHRHANGEPYAAISPNGDGNRD	3582.5896	3.5863	1800	28	17.203	4.311	15.398	0.344	3	Medium	0.138	0.76464
01:05:00	777	799	YIHRHANGEPYAAISPNGDGNRD	2523.1639	3.1422	0	19	0	0	0	n/a	4	High	0
01:05:00	777	799	YIHRHANGEPYAAISPNGDGNRD	2523.1639	3.169	30	19	0.326	2.23	11.738	0.099	3	High	0.04	0.58656
01:05:00	777	799	YIHRHANGEPYAAISPNGDGNRD	2523.1639	3.174	300	19	2.967	2.211	11.639	0.126	3	High	0.051	0.0868242
01:05:00	777	799	YIHRHANGEPYAAISPNGDGNRD	2523.1639	3.1728	600	19	5.367	2.399	12.626	0.116	3	Medium	0.047	0.08831
01:05:00	777	799	YIHRHANGEPYAAISPNGDGNRD	2523.1639	3.1456	1800	19	11.35	2.924	15.389	0.205	3	Medium	0.082	0.0607485
01:05:00	804	816	QGTFLRNAKNLVA	1430.7994	0	0	11	0	0	0	n/a	4	Medium	0
01:05:00	804	816	QGTFLRNAKNLVA	1430.7994	4.6036	30	11	0.104	0.566	5.143	0.09	3	Medium	0.036	0.0727294
01:05:00	804	816	QGTFLRNAKNLVA	1430.7994	4.6283	300	11	0.983	0.626	5.691	0.148	3	Medium	0.059	0.50551
01:05:00	804	816	QGTFLRNAKNLVA	1430.7994	4.6346	600	11	1.847	0.594	5.399	0.042	3	Medium	0.017	0.0110735
01:05:00	804	816	QGTFLRNAKNLVA	1430.7994	4.6397	1800	11	4.42	0.601	5.462	0.033	3	Medium	0.013	0.0169217
01:05:00	808	816	LRNAKNLVA	997.6032	3.0027	0	7	0	0	0	n/a	4	High	0
01:05:00	808	816	LRNAKNLVA	997.6032	3.0101	30	7	0.082	0.403	5.758	0.046	3	High	0.018	0.0719826
01:05:00	808	816	LRNAKNLVA	997.6032	2.9983	300	7	0.765	0.423	6.042	0.031	3	High	0.013	0.0261031
01:05:00	808	816	LRNAKNLVA	997.6032	3.0046	600	7	1.425	0.435	6.211	0.036	3	High	0.015	0.106536
01:05:00	808	816	LRNAKNLVA	997.6032	3.0413	1800	7	3.3	0.432	6.178	0.1	3	Medium	0.04	0.319526
01:05:00	818	830	VLDKEGNVVWTSE	1474.7303	4.7224	0	11	0	0	0	n/a	4	High	0
01:05:00	818	830	VLDKEGNVVWTSE	1474.7303	4.7018	30	11	0.114	1.546	14.056	0.175	3	High	0.07	0.354832
01:05:00	818	830	VLDKEGNVVWTSE	1474.7303	4.6963	300	11	1.07	2.316	21.054	0.156	3	High	0.063	0.196727
01:05:00	818	830	VLDKEGNVVWTSE	1474.7303	4.7026	600	11	2.003	2.666	24.236	0.032	3	High	0.013	0.0478012
01:05:00	818	830	VLDKEGNVVWTSE	1474.7303	4.7313	1800	11	4.721	3.344	30.4	0.198	3	High	0.08	0.866236
01:05:00	820	830	DKEGNVVWTSE	1262.5779	4.4944	0	9	0	0	0	n/a	4	High	0
01:05:00	820	830	DKEGNVVWTSE	1262.5779	4.4768	30	9	0.086	0.946	10.516	0.099	3	High	0.04	0.00268846
01:05:00	820	830	DKEGNVVWTSE	1262.5779	4.4729	300	9	0.809	1.759	19.548	0.125	3	High	0.05	0.0708458
01:05:00	820	830	DKEGNVVWTSE	1262.5779	4.4784	600	9	1.515	2.007	22.297	0.112	3	High	0.045	0.000732445
01:05:00	820	830	DKEGNVVWTSE	1262.5779	4.528	1800	9	3.589	2.642	29.354	0.202	3	High	0.081	0.0246902
01:05:00	835	843	VVKNYNNDL	1077.5455	3.7301	0	7	0	0	0	n/a	4	High	0
01:05:00	835	843	VVKNYNNDL	1077.5455	3.6923	30	7	0.108	1.009	14.42		1	Medium	0
01:05:00	835	843	VVKNYNNDL	1077.5455	3.6788	300	7	0.983	1.001	14.302	0.139	2	Medium	0.016	0.00435161
01:05:00	835	843	VVKNYNNDL	1077.5455	3.6602	600	7	1.779	1.075	15.357	0.162	3	Medium	0.065	0.00127278
01:05:00	835	843	VVKNYNNDL	1077.5455	3.7148	1800	7	3.812	1.215	17.362	0.084	3	Medium	0.034	9.39E-05
01:05:00	835	852	VVKNYNNDLASTLGSTRF	1998.017	5.4201	0	16	0	0	0	n/a	4	Medium	0
01:05:00	835	852	VVKNYNNDLASTLGSTRF	1998.017	5.3728	30	16	0.199	3.312	20.697	0.481	3	Medium	0.194	0.0405472
01:05:00	835	852	VVKNYNNDLASTLGSTRF	1998.017	5.3765	300	16	1.842	4.007	25.045	0.254	3	Medium	0.102	0.0500927
01:05:00	835	852	VVKNYNNDLASTLGSTRF	1998.017	5.3728	600	16	3.394	4.479	27.992	0.393	3	Medium	0.158	0.0272495
01:05:00	835	852	VVKNYNNDLASTLGSTRF	1998.017	5.4048	1800	16	7.668	4.735	29.595	0.546	3	Medium	0.22	0.128112
01:05:00	843	852	LASTLGSTRF	1051.5662	4.7652	0	8	0	0	0	n/a	4	Medium	0
01:05:00	843	852	LASTLGSTRF	1051.5662	4.6992	30	8	0.076	1.548	19.349	0.335	3	Medium	0.135	0.791536
01:05:00	843	852	LASTLGSTRF	1051.5662	4.6971	300	8	0.716	2.273	28.412	0.353	3	Medium	0.142	0.560012
01:05:00	843	852	LASTLGSTRF	1051.5662	4.7085	600	8	1.348	2.419	30.242	0.798	3	Medium	0.321	0.701284
01:05:00	843	852	LASTLGSTRF	1051.5662	4.7236	1800	8	3.25	2.728	34.1	0.422	3	Medium	0.17	0.235397
01:05:00	848	873	GSTRFEKTRWDGKDKDGKVVANGTYT	2915.4525	3.1659	0	24	0	0	0	n/a	4	Medium	0
01:05:00	848	873	GSTRFEKTRWDGKDKDGKVVANGTYT	2915.4525	3.1884	30	24	0.259	4.364	18.182	0.268	3	Medium	0.108	0.29319
01:05:00	848	873	GSTRFEKTRWDGKDKDGKVVANGTYT	2915.4525	3.1783	300	24	2.434	4.664	19.432	0.377	3	Medium	0.152	0.130589
01:05:00	848	873	GSTRFEKTRWDGKDKDGKVVANGTYT	2915.4525	3.1754	600	24	4.552	4.821	20.087	0.552	3	Medium	0.222	0.0526582
01:05:00	848	873	GSTRFEKTRWDGKDKDGKVVANGTYT	2915.4525	3.2164	1800	24	10.711	5.419	22.58	0.728	3	Medium	0.293	0.987004
01:05:00	853	873	EKTRWDGKDKDGKVVANGTYT	2367.1818	2.87	0	19	0	0	0	n/a	4	High	0
01:05:00	853	873	EKTRWDGKDKDGKVVANGTYT	2367.1818	2.8876	30	19	0.221	2.438	12.829	0.028	3	High	0.011	0.0403486
01:05:00	853	873	EKTRWDGKDKDGKVVANGTYT	2367.1818	2.8825	300	19	2.066	2.72	14.316	0.12	3	High	0.048	0.103646
01:05:00	853	873	EKTRWDGKDKDGKVVANGTYT	2367.1818	2.8879	600	19	3.845	3.005	15.814	0.04	3	High	0.016	0.132376
01:05:00	853	873	EKTRWDGKDKDGKVVANGTYT	2367.1818	2.9129	1800	19	8.884	3.514	18.495	0.203	3	High	0.082	0.875603
01:05:00	874	892	YRVRYTPISSGAKEQHTDF	2254.1131	3.6483	0	16	0	0	0	n/a	4	Medium	0
01:05:00	874	892	YRVRYTPISSGAKEQHTDF	2254.1131	3.8348	30	16	0.209	1.939	12.116	0.068	3	High	0.027	0.0851953
01:05:00	874	892	YRVRYTPISSGAKEQHTDF	2254.1131	3.8443	300	16	1.904	2.006	12.541	0.062	3	High	0.025	0.0488173
01:05:00	874	892	YRVRYTPISSGAKEQHTDF	2254.1131	3.8431	600	16	3.466	2.204	13.773	0.046	3	High	0.018	0.0108295
01:05:00	874	892	YRVRYTPISSGAKEQHTDF	2254.1131	3.8682	1800	16	7.566	2.639	16.494	0.07	3	High	0.028	0.062786
01:05:00	893	904	DVIVDNTTPEVA	1271.6245	0	0	9	0	0	0	n/a	4	Medium	0
01:05:00	893	904	DVIVDNTTPEVA	1271.6245	4.1962	30	9	0.092	1.783	19.807	0.047	3	Medium	0.019	0.343129
01:05:00	893	904	DVIVDNTTPEVA	1271.6245	4.2166	300	9	0.831	1.958	21.76	0.283	3	Medium	0.114	0.152199
01:05:00	893	904	DVIVDNTTPEVA	1271.6245	4.222	600	9	1.5	2.139	23.762	0.161	3	Medium	0.065	0.108573
01:05:00	893	904	DVIVDNTTPEVA	1271.6245	4.233	1800	9	3.278	2.337	25.966	0.103	3	Medium	0.042	0.0585833
01:05:00	909	918	FSTEDRRLTL	1236.6462	4.6288	0	8	0	0	0	n/a	4	High	0
01:05:00	909	918	FSTEDRRLTL	1236.6462	4.5918	30	8	0.095	1.858	23.226	0.072	3	High	0.029	0.289583
01:05:00	909	918	FSTEDRRLTL	1236.6462	4.5939	300	8	0.855	2	25	0.083	3	High	0.033	0.198509
01:05:00	909	918	FSTEDRRLTL	1236.6462	4.5985	600	8	1.546	2.136	26.702	0.004	3	High	0.002	0.112891
01:05:00	909	918	FSTEDRRLTL	1236.6462	4.6313	1800	8	3.365	2.355	29.432	0.049	3	High	0.02	0.0369987
01:05:00	910	918	STEDRRLTL	1089.5778	4.1099	0	7	0	0	0	n/a	4	High	0
01:05:00	910	918	STEDRRLTL	1089.5778	4.1065	30	7	0.088	1.151	16.45	0.098	3	Medium	0.039	0.0515955
01:05:00	910	918	STEDRRLTL	1089.5778	4.0741	300	7	0.79	1.375	19.64	0.076	3	Medium	0.03	0.125257
01:05:00	910	918	STEDRRLTL	1089.5778	4.0678	600	7	1.42	1.466	20.941	0.165	3	Medium	0.067	0.0177228
01:05:00	910	918	STEDRRLTL	1089.5778	4.098	1800	7	3.033	1.683	24.042	0.089	3	Medium	0.036	0.0264161
01:05:00	913	935	DRRLTLASKPKTSQPVYRERIAY	2747.5194	3.5357	0	19	0	0	0	n/a	4	High	0
01:05:00	913	935	DRRLTLASKPKTSQPVYRERIAY	2747.5194	3.5521	30	19	0.145	3.057	16.088	0.167	3	Medium	0.067	0.408936
01:05:00	913	935	DRRLTLASKPKTSQPVYRERIAY	2747.5194	3.5448	300	19	1.387	3.911	20.586	0.499	3	Medium	0.201	0.0907043
01:05:00	913	935	DRRLTLASKPKTSQPVYRERIAY	2747.5194	3.5973	600	19	2.645	4.183	22.016	0.524	3	Medium	0.211	0.0507741
01:05:00	913	935	DRRLTLASKPKTSQPVYRERIAY	2747.5194	3.5745	1800	19	6.648	4.974	26.177	0.879	3	Medium	0.354	0.909608
01:05:00	919	935	ASKPKTSQPVYRERIAY	1993.0745	3.474	0	13	0	0	0	n/a	4	High	0
01:05:00	919	935	ASKPKTSQPVYRERIAY	1993.0745	3.438	30	13	0.096	2.331	17.933	0.112	3	High	0.045	0.715139
01:05:00	919	935	ASKPKTSQPVYRERIAY	1993.0745	3.4507	300	13	0.923	2.855	21.959	0.331	3	Medium	0.133	0.441994
01:05:00	919	935	ASKPKTSQPVYRERIAY	1993.0745	3.4411	600	13	1.767	3.1	23.843	0.184	3	High	0.074	0.593263
01:05:00	919	935	ASKPKTSQPVYRERIAY	1993.0745	3.4603	1800	13	4.488	3.487	26.82	0.078	3	Medium	0.031	0.0182084
01:05:00	919	936	ASKPKTSQPVYRERIAYT	2094.1222	3.2957	0	14	0	0	0	n/a	4	High	0
01:05:00	919	936	ASKPKTSQPVYRERIAYT	2094.1222	3.2768	30	14	0.1	2.135	15.251	0.242	3	Medium	0.097	0.128656
01:05:00	919	936	ASKPKTSQPVYRERIAYT	2094.1222	3.2845	300	14	0.966	2.635	18.822	0.125	3	Medium	0.05	0.150341
01:05:00	919	936	ASKPKTSQPVYRERIAYT	2094.1222	3.2883	600	14	1.85	2.875	20.539	0.05	3	Medium	0.02	0.0141041
01:05:00	919	936	ASKPKTSQPVYRERIAYT	2094.1222	3.2865	1800	14	4.718	3.273	23.378	0.356	2	Medium	0.04	0.0730673
01:05:00	919	938	ASKPKTSQPVYRERIAYTYM	2388.226	4.3487	0	16	0	0	0	n/a	4	High	0
01:05:00	919	938	ASKPKTSQPVYRERIAYTYM	2388.226	4.2875	30	16	0.111	2.126	13.285	0.107	3	Medium	0.043	0.0242629
01:05:00	919	938	ASKPKTSQPVYRERIAYTYM	2388.226	4.2752	300	16	1.068	2.923	18.267	0.439	3	Medium	0.177	0.101204
01:05:00	919	938	ASKPKTSQPVYRERIAYTYM	2388.226	4.2455	600	16	2.049	3.151	19.694	0.13	3	Medium	0.052	0.00412846
01:05:00	919	938	ASKPKTSQPVYRERIAYTYM	2388.226	4.3042	1800	16	5.258	3.644	22.776	0.207	3	Medium	0.083	0.0758959
01:05:00	939	946	DEDLPTTE	918.3818	3.6225	0	5	0	0	0	n/a	4	High	0
01:05:00	939	946	DEDLPTTE	918.3818	3.5781	30	5	0.066	0.367	7.341	0.024	3	Medium	0.01	0.000955553
01:05:00	939	946	DEDLPTTE	918.3818	3.612	300	5	0.587	0.508	10.165	0.023	3	Medium	0.009	0.0151009
01:05:00	939	946	DEDLPTTE	918.3818	3.5889	600	5	1.046	0.624	12.471	0.024	3	Medium	0.01	6.30E-05
01:05:00	939	946	DEDLPTTE	918.3818	3.6132	1800	5	2.193	0.879	17.573	0.075	3	Medium	0.03	0.0154031
01:05:00	947	955	YISPNEDGT	994.4243	3.2888	0	6	0	0	0	n/a	4	High	0
01:05:00	947	955	YISPNEDGT	994.4243	3.2741	30	6	0.099	1.505	25.087	0.04	3	High	0.016	0.0388631
01:05:00	947	955	YISPNEDGT	994.4243	3.2827	300	6	0.887	1.59	26.497	0.059	3	High	0.024	0.0602564
01:05:00	947	955	YISPNEDGT	994.4243	3.278	600	6	1.592	1.754	29.228	0.022	3	High	0.009	0.0125974
01:05:00	947	955	YISPNEDGT	994.4243	3.3065	1800	6	3.349	2.113	35.214	0.032	3	High	0.013	0.0143731
01:05:00	956	976	FTLPEEAETMEGATVPLKMSD	2295.065	5.9586	0	17	0	0	0	n/a	4	Medium	0
01:05:00	956	976	FTLPEEAETMEGATVPLKMSD	2295.065	5.9761	30	17	0.193	5.314	31.261	0.287	3	Medium	0.115	0.144975
01:05:00	956	976	FTLPEEAETMEGATVPLKMSD	2295.065	5.9683	300	17	1.781	5.577	32.803	0.45	3	Medium	0.181	0.601564
01:05:00	956	976	FTLPEEAETMEGATVPLKMSD	2295.065	5.9771	600	17	3.275	5.936	34.915	0.36	3	Medium	0.145	0.690256
01:05:00	956	976	FTLPEEAETMEGATVPLKMSD	2295.065	5.9873	1800	17	7.397	6.523	38.368	0.31	3	Medium	0.125	0.0221873
01:05:00	963	976	ETMEGATVPLKMSD	1507.6898	4.5156	0	11	0	0	0	n/a	4	Medium	0
01:05:00	963	976	ETMEGATVPLKMSD	1507.6898	4.5002	30	11	0.132	3.644	33.123	0.563	3	Medium	0.227	0.150148
01:05:00	963	976	ETMEGATVPLKMSD	1507.6898	4.4227	300	11	1.203	3.783	34.388	0.436	3	Medium	0.176	0.0965585
[truncated: 27 more rows]

## Sheet: Dataset S7B
HDX Experimental details and data.
Data Set	Apo	Bound 1:2	bound 1:5
HDX reaction details	Undeuterated = 10 mM PBS, pH(read)= 7.4 // HDX labelling at 4°C by 6-fold dilution (5ul protein+ 25ul dPBS)with 10 mM dPBS, pH(read)=7.0 // Quench at 1°C by 1:1 dilution with 4 M Urea, 0.4 M TCEP in 1 % TFA	HDX labelling at 4°C by 6-fold dilution with 10 mM dPBS, pH(read)=7.0 // Quench at 1°C by 1:1 dilution with 4 M Urea, 0.4 M TCEP in 1 % TFA	HDX labelling 5°C by 6-fold dilution with 10 mM dPBS, pH(read)=7.0 // Quench at 1°C by 1:1 dilution with 4 M Urea, 0.4 M TCEP in 1 % TFA
HDX time course	0, 30, 300, 600 , 1800 s	0, 30, 300, 600 , 1800 s	0, 30, 300, 600 , 1800 s
HDX control samples	4 undeuterated controls	4 undeuterated controls	4 undeuterated controls
# of Peptides	131	131	131
Sequence coverage (AA 319-554)	0.94	0.94	0.94
Average peptide length / Redundancy	17.2/9.9	17.2/9.9	17.2/9.9
Replicate runs ( technical) per time point	4	3	3
Repeatability *	see individual tab	see individual tab	see individual tab
Significant differences; Calculated by HDExaminer based on replicate variance 95% CI, (Da)	n.a	> 0.48	> 0.4
