# Supplementary material for: Dissecting the properties of circulating IgG against streptococcal pathogens through a combined systems antigenomics-serology workflow
Source: Nat Commun. 2025 Feb 24;16:1942. doi: 10.1038/s41467-025-57170-5 (PMC11850916; doi:10.1038/s41467-025-57170-5)
Supplement: Supplementary file 11 — Supplementary data 8 [file 41467_2025_57170_MOESM11_ESM.xlsx]

## Sheet: Details
TABLE S1. HDX Experimental details and data.
Data Set	Apo	Bound 1:2	bound 1:5
HDX reaction details	Undeuterated = 10 mM PBS, pH(read)= 7.4 // HDX labelling at 4°C by 6-fold dilution (5ul protein+ 25ul dPBS)with 10 mM dPBS, pH(read)=7.0 // Quench at 1°C by 1:1 dilution with 4 M Urea, 0.4 M TCEP in 1 % TFA	HDX labelling at 4°C by 6-fold dilution with 10 mM dPBS, pH(read)=7.0 // Quench at 1°C by 1:1 dilution with 4 M Urea, 0.4 M TCEP in 1 % TFA	HDX labelling 5°C by 6-fold dilution with 10 mM dPBS, pH(read)=7.0 // Quench at 1°C by 1:1 dilution with 4 M Urea, 0.4 M TCEP in 1 % TFA
HDX time course	0, 30, 300, 600 , 1800 s	0, 30, 300, 600 , 1800 s	0, 30, 300, 600 , 1800 s
HDX control samples	4 undeuterated controls	4 undeuterated controls	4 undeuterated controls
Back-exchange (mean/IQR)	na (relative comparasion)	na (relative comparasion)	na (relative comparasion)
# of Peptides	131	131	131
Sequence coverage (AA 319-554)	0.94	0.94	0.94
Average peptide length / Redundancy	17.2/9.9	17.2/9.9	17.2/9.9
Replicate runs (technical) per time point	4	3	3
Repeatability	0.1241	0.1042	0.0818
Significant differences; Calculated by HDExaminer based on replicate variance 95% CI, (Da)	n.a	> 0.48	> 0.4
