# Supplementary material for: Dissecting the properties of circulating IgG against streptococcal pathogens through a combined systems antigenomics-serology workflow
Source: Nat Commun. 2025 Feb 24;16:1942. doi: 10.1038/s41467-025-57170-5 (PMC11850916; doi:10.1038/s41467-025-57170-5)
Supplement: Supplementary file 14 — Source data [file 41467_2025_57170_MOESM14_ESM.zip › Source Data.xlsx]

## Sheet: 1F
	Xolair				IVIG				IgG-human plasma
50	5.3	8.13	10.88	6.56	16.77	36.52	28.91	23.37	20.28	24.08	12.17	11.17
25	1.07	1.17	1.4	0.89	6.14	11.73	7.15	5.28	3.69	4.05	2.81	2.16
12.5	0.38	0.38	0.54	0.58	2.5	3.66	2.35	1.52	1.03	1.72	1.04	0.8

## Sheet: 3J
	M
SP	19.0632	17.1961	17.7404
CW	18.8663	17.4633
M	18.4718	18.8046	18.7486
	M
Xolair	21.5727	22.097	22.0128
IVIG	21.0749	20.7736	21.2791
HP	21.5457	21.881	21.8525
D1	21.2833	21.3489	21.3666
D2	21.687	21.4812	21.7224
D3	21.4327	18.0557	22.0639
D4	20.5559	20.4457	20.4611
D5	21.2508	21.2072	21.1191
13	21.6651	20.7024	19.6421
16	22.0165	22.5683	23.0666
17	22.0978	22.2414	22.5648
31	19.7461	21.5882	22.0811
44	22.9713	22.5728	22.8801

## Sheet: 5A
	M1			C5AP			PRGA
Xolair	95	133	98	113	116	97	92	109	127
IVIG	616	598	770	2788	2926	2950	1917	1920	2039

## Sheet: 5B
	M1			C5AP			PRGA
Xolair	78	84	98	101	85	108	82	63	66
IVIG	255	240	246	920	743	962	613	556	675

## Sheet: 5C
	M1			C5AP			PRGA
10	0.88	0.888	0.894	0.895	0.863	0.865	0.914	0.885	0.908
20	0.751	0.798	0.845	0.823	0.764	0.781	0.758	0.708	0.784
40	0.565	0.661	0.673	0.583	0.529	0.537	0.504	0.398	0.557
80	0.351	0.418	0.479	0.341	0.297	0.298	0.246	0.22	0.273

## Sheet: 5D
	M1			C5AP			PRGA
IgG1	27.9034	27.0307	27.7723	25.052	25.5513	25.3404	24.6161	24.8825	24.8091
IgG2	27.4846	26.8967	27.7427	23.0775	23.6173	23.5039	21.5686	22.495	22.2278
IgG3	27.3664	26.6903	27.3726	23.2559	23.774	23.5097	22.2484	22.3577	22.4862
IgG4	24.1734	23.7851	24.5337	21.0352	20.9747	21.2481	19.733	20.0744	19.8241

## Sheet: 5E
	CD32
IVIG	666	945	1086
IgG1_1:1	89	76	79
IgG1_1:2	107	92	89
IgG1_1:10	146	140	103
IgG2_1:1	267	276	296
IgG2_1:2	406	381	284
IgG2_1:10	405	478	411
IgG3_1:1	777	1061	1317
IgG3_1:2	2095	2843	2253
IgG3_1:10	1282	1005	1123
IgG4_1:1	92	97	102
IgG4_1:2	98	101	89
IgG4_1:10	150	171	211

## Sheet: 5F
	CD16
IVIG	241	206	248
IgG1_1:1	25	32	38
IgG1_1:2	42	43	40
IgG1_1:10	29	53	51
IgG2_1:1	52	47	44
IgG2_1:2	46	37	55
IgG2_1:10	40	45	35
IgG3_1:1	50	70	54
IgG3_1:2	95	81	89
IgG3_1:10	119	110	121
IgG4_1:1	50	41	43
IgG4_1:2	39	34	46
IgG4_1:10	55	39	42

## Sheet: 5G
	Donors			Patients
H2,S1	862	887	922	179	206	175
H3,S2	146	132	139	192	224	174
H4,17	97	101	103	437	439	469
H5,16	367	372	380	481	565	451
H6,13	284	251	355	470	317	315
H7,31	105	115	111	224	197	278
H8,44	111	136	108	513	573	521
D1	145	197	230
D2	164	125	162
D3	130	156	136
D4	271	311	278
D5	116	111	123

## Sheet: 5H
	Donors			Patients
H2,S1	411	401	403	134	97	160
H3,S2	52	71	53	134	139	119
H4,17	54	53	57	1105	1075	1025
H5,16	182	160	138	722	726	773
H6,13	679	704	669	430	565	472
H7,31	51	58	58	445	519	506
H8,44	57	54	57	1029	1175	1180
D1	411	350	391
D2	93	108	101
D3	477	376	432
D4	779	964	868
D5	363	284	336

[truncated: 4 more sheets: 5I, 5J, 5K, 5L]
